# Supplementary material for: Effects of Estrogen and Estrogen Receptors on Transcriptomes of HepG2 Cells: A Preliminary Study Using RNA Sequencing
Source: Int J Endocrinol. 2018 Oct 28;2018:5789127. doi: 10.1155/2018/5789127 (PMC6230429; doi:10.1155/2018/5789127)
Supplement: Supplementary Materials — Table S1: differentially expressed genes between 17β-estradiol (E2) and vehicle-treated (control) HepG2 cells, gene ontology (GO) biological process (BP) terms, molecular function (MF) terms, and Kyoto Encyclopedia of Genes and Genomes (KEGG) terms associated with upregulated and downregulated genes. Table S2: differentially expressed genes between estrogen receptor (ER) α agonist PPT and vehicle-treated (control) HepG2 cells, gene ontology (GO) biological process (BP) terms, molecular function (MF) terms, and Kyoto Encyclopedia of Genes and Genomes (KEGG) terms associated with upregulated and downregulated genes. Table S3: differentially expressed genes between estrogen receptor (ER) β agonist DPN and vehicle-treated (control) HepG2 cells, gene ontology (GO) biological process (BP) terms, molecular function (MF) terms, and Kyoto Encyclopedia of Genes and Genomes (KEGG) terms associated with upregulated and downregulated genes. Table S4: common differentially expressed genes of 17β-estradiol (E2), estrogen receptor (ER) α agonist PPT, and ERβ agonist DPN, comparing with vehicle-treated (control) HepG2 cells, gene ontology (GO) biological process (BP) terms, molecular function (MF) terms, and Kyoto Encyclopedia of Genes and Genomes (KEGG) terms associated with common upregulated and downregulated genes. [file 5789127.f1.xlsx]

## Sheet: S1 upregulated by E2
geneid	symbol	name	baseMean	baseMean - Control	baseMean - E2	foldChange	log2FoldChange	pval	padj
112399	EGLN3	egl nine homolog 3 (C. elegans)	1670.03	107.429	3232.62	30.0909	4.91125	-∞	-∞
1356	CP	ceruloplasmin (ferroxidase)	12364.5	2453.49	22275.6	9.07915	3.18256	-∞	-∞
3481	IGF2	insulin-like growth factor 2 (somatomedin A)	149928	13438.7	286418	21.3129	4.41366	-∞	-∞
3486	IGFBP3	insulin-like growth factor binding protein 3	2915.65	72.2596	5759.04	79.6993	6.31649	-∞	-∞
3699	ITIH3	inter-alpha-trypsin inhibitor heavy chain 3	11715	2792.73	20637.2	7.38963	2.8855	-∞	-∞
51363	CHST15	carbohydrate (N-acetylgalactosamine 4-sulfate 6-O) sulfotransferase 15	7570.9	771.798	14370	18.6189	4.21869	-∞	-∞
5209	PFKFB3	6-phosphofructo-2-kinase/fructose-2,6-biphosphatase 3	2850.38	389.894	5310.88	13.6213	3.7678	-∞	-∞
57214	KIAA1199	KIAA1199	4813.95	978.208	8649.7	8.84239	3.14444	-∞	-∞
7145	TNS1	tensin 1	4325.23	177.964	8472.49	47.6079	5.57313	-∞	-∞
723961	INS-IGF2	INS-IGF2 readthrough	135455	12535	258374	20.6122	4.36543	-∞	-∞
768	CA9	carbonic anhydrase IX	2373.85	151.188	4596.5	30.4026	4.92612	-∞	-∞
8553	BHLHE40	basic helix-loop-helix family, member e40	5740.64	946.42	10534.9	11.1313	3.47655	-∞	-∞
2026	ENO2	enolase 2 (gamma, neuronal)	5849.76	1442	10257.5	7.11341	2.83054	2.07E-310	2.71e-307
57221	KIAA1244	KIAA1244	1784.03	214.717	3353.34	15.6175	3.96509	1.99e-295	2.44e-292
6653	SORL1	sortilin-related receptor, L(DLR class) A repeats containing	16895.2	5398.16	28392.3	5.25962	2.39496	3.65e-295	4.21e-292
51141	INSIG2	insulin induced gene 2	12140.5	3776.76	20504.2	5.42904	2.4407	9.39e-289	1.02e-285
6526	SLC5A3	solute carrier family 5 (sodium/myo-inositol cotransporter), member 3	20617.6	936.961	40298.2	43.0094	5.42658	2.29e-278	2.24e-275
1832	DSP	desmoplakin	41711.7	14991.7	68431.7	4.56464	2.1905	4.15e-274	3.87e-271
4148	MATN3	matrilin 3	12886.9	4223.32	21550.5	5.10275	2.35127	7.33e-273	6.53e-270
347735	SERINC2	serine incorporator 2	1739.42	236.746	3242.09	13.6944	3.77551	2.2e-271	1.88e-268
79789	CLMN	calmin (calponin-like, transmembrane)	2819.11	585.877	5052.35	8.62357	3.10828	2.67e-267	2.18e-264
10144	FAM13A	family with sequence similarity 13, member A	1371.6	145.567	2597.64	17.845	4.15745	1.34e-263	1.05e-260
3304	HSPA1B	heat shock 70kDa protein 1B	13530.4	4653.74	22407	4.81485	2.26749	7.55e-259	5.48e-256
58191	CXCL16	chemokine (C-X-C motif) ligand 16	3815.24	1011.16	6619.32	6.54628	2.71068	5.71e-246	4e-243
3240	HP	haptoglobin	11570.5	4060.63	19080.4	4.69888	2.23232	3.78e-244	2.55e-241
23619	ZIM2	zinc finger, imprinted 2	4218.89	1210.5	7227.28	5.97051	2.57785	1.45e-235	9.45e-233
102465432	NA	NA	17160.3	6504.36	27816.2	4.27655	2.09645	4.27e-232	2.7e-229
7078	TIMP3	TIMP metallopeptidase inhibitor 3	9635.96	3425.55	15846.4	4.62594	2.20975	5.28e-231	3.23e-228
2274	FHL2	four and a half LIM domains 2	1287.46	175.565	2399.35	13.6665	3.77257	2.88e-222	1.66e-219
7422	VEGFA	vascular endothelial growth factor A	10112.8	3737.51	16488.1	4.41152	2.14128	1.8e-220	1.01e-217
256394	SERPINA11	serpin peptidase inhibitor, clade A (alpha-1 antiproteinase, antitrypsin), member 11	2420.17	606.578	4233.77	6.97976	2.80318	4.03e-209	2.14e-206
85027	SMIM3	small integral membrane protein 3	4016.91	1267.34	6766.48	5.33913	2.4166	2.68e-206	1.38e-203
120224	TMEM45B	transmembrane protein 45B	4701.83	1582.48	7821.19	4.94237	2.3052	4.05e-202	2.03e-199
57194	ATP10A	ATPase, class V, type 10A	856.017	50.0876	1661.95	33.1808	5.05228	9.06e-198	4.33e-195
30001	ERO1L	ERO1-like (S. cerevisiae)	12831.4	5251.96	20410.8	3.88631	1.9584	2.53e-196	1.18e-193
3480	IGF1R	insulin-like growth factor 1 receptor	5916.4	2167.08	9665.72	4.46026	2.15713	3.59e-194	1.6e-191
10808	HSPH1	heat shock 105kDa/110kDa protein 1	8963.82	3535.92	14391.7	4.07014	2.02508	4.62e-194	2.01e-191
664	BNIP3	BCL2/adenovirus E1B 19kDa interacting protein 3	11697.9	4798.73	18597	3.87541	1.95435	6.97e-192	2.97e-189
2335	FN1	fibronectin 1	342933	156859	529006	3.37248	1.75381	1.15e-191	4.79e-189
6095	RORA	RAR-related orphan receptor A	2320.48	453.51	4187.46	9.23345	3.20687	7.65e-191	3.12e-188
25897	RNF19A	ring finger protein 19A, E3 ubiquitin protein ligase	3859.35	1280.42	6438.28	5.02826	2.33006	1.38e-190	5.53e-188
2267	FGL1	fibrinogen-like 1	3033.19	927.551	5138.83	5.54021	2.46994	2.6e-189	1.02e-186
10397	NDRG1	N-myc downstream regulated 1	11617	1316.06	21918	16.6543	4.05782	9.02e-185	3.47e-182
3303	HSPA1A	heat shock 70kDa protein 1A	10675.6	3506.52	17844.6	5.08899	2.34738	9.01e-184	3.4e-181
3484	IGFBP1	insulin-like growth factor binding protein 1	16151.9	7028.18	25275.6	3.59633	1.84653	2e-182	7.25e-180
1956	EGFR	epidermal growth factor receptor	1643.86	376.84	2910.87	7.72443	2.94943	3.41e-181	1.21e-178
7036	TFR2	transferrin receptor 2	2094.57	572.945	3616.2	6.3116	2.658	5.5e-177	1.92e-174
1280	COL2A1	collagen, type II, alpha 1	2222.39	628.397	3816.38	6.0732	2.60246	1.36e-176	4.67e-174
84343	HPS3	Hermansky-Pudlak syndrome 3	3835.15	1350.03	6320.28	4.68158	2.227	1.68e-175	5.57e-173
5178	PEG3	paternally expressed 3	27740.8	10829.8	44651.7	4.12304	2.04371	1.17e-172	3.81e-170
754	PTTG1IP	pituitary tumor-transforming 1 interacting protein	37827.4	17712.9	57941.9	3.27117	1.70981	3.06e-172	9.82e-170
476	ATP1A1	ATPase, Na+/K+ transporting, alpha 1 polypeptide	46952	22185	71719	3.23277	1.69277	3.57e-171	1.13e-168
23452	ANGPTL2	angiopoietin-like 2	584.989	34.4052	1135.57	33.0058	5.04465	6.23e-170	1.94e-167
1974	EIF4A2	eukaryotic translation initiation factor 4A2	11770.3	5177.23	18363.4	3.54696	1.82659	9.2e-170	2.82e-167
8632	DNAH17	dynein, axonemal, heavy chain 17	1124.65	137.567	2111.73	15.3505	3.94022	1.06e-168	3.21e-166
64129	TINAGL1	tubulointerstitial nephritis antigen-like 1	1515.86	368.504	2663.21	7.2271	2.85342	3.81e-163	1.11e-160
5649	RELN	reelin	31407	15091.8	47722.2	3.16212	1.66089	8.06e-161	2.32e-158
123	PLIN2	perilipin 2	10318.1	3052.76	17583.3	5.75982	2.52602	3.56e-157	9.97e-155
23467	NPTXR	neuronal pentraxin receptor	1722.15	478.048	2966.26	6.20494	2.63342	3.45e-155	9.38e-153
230	ALDOC	aldolase C, fructose-bisphosphate	2402.18	797.102	4007.25	5.02728	2.32978	1.83e-152	4.83e-150
100133941	CD24	CD24 molecule	748.101	96.5829	1399.62	14.4914	3.85712	2.56e-152	6.6e-150
667	DST	dystonin	5071.76	2126.82	8016.71	3.76935	1.91431	6.25e-149	1.57e-146
2889	RAPGEF1	Rap guanine nucleotide exchange factor (GEF) 1	5469.34	2328.67	8610.01	3.6974	1.88651	1.95e-148	4.83e-146
2153	F5	coagulation factor V (proaccelerin, labile factor)	10953.1	5155.19	16751.1	3.24935	1.70015	1.65e-146	4.04e-144
54206	ERRFI1	ERBB receptor feedback inhibitor 1	14974.3	7235.06	22713.5	3.13936	1.65047	3.62e-146	8.75e-144
6515	SLC2A3	solute carrier family 2 (facilitated glucose transporter), member 3	11125.7	5262.41	16989.1	3.22838	1.69081	1.98e-145	4.74e-143
440270	GOLGA8B	golgin A8 family, member B	2554.11	908.249	4199.97	4.62425	2.20922	1.08e-143	2.54e-141
100293534	C4B_2	complement component 4B (Chido blood group), copy 2	91701.4	47491.7	135911	2.86179	1.51692	6.49e-143	1.48e-140
721	C4B	complement component 4B (Chido blood group)	91701.4	47491.7	135911	2.86179	1.51692	6.49e-143	1.48e-140
3097	HIVEP2	human immunodeficiency virus type I enhancer binding protein 2	1977.19	537.185	3417.19	6.3613	2.66932	8.57e-143	1.93e-140
85315	PAQR8	progestin and adipoQ receptor family member VIII	2521.26	898.6	4143.91	4.61152	2.20524	7.87e-142	1.75e-139
55893	ZNF395	zinc finger protein 395	2982.47	891.436	5073.51	5.69139	2.50878	4.7e-141	1.04e-138
720	C4A	complement component 4A (Rodgers blood group)	46029	23839.3	68218.7	2.8616	1.51682	5.14e-139	1.12e-136
5054	SERPINE1	serpin peptidase inhibitor, clade E (nexin, plasminogen activator inhibitor type 1), member 1	22246.6	4073.5	40419.8	9.9226	3.31072	2.66e-138	5.73e-136
23015	GOLGA8A	golgin A8 family, member A	2260.84	716.912	3804.77	5.30716	2.40794	3.47e-136	7.38e-134
718	C3	complement component 3	192201	76829.6	307572	4.0033	2.00119	6.3e-136	1.33e-133
5270	SERPINE2	serpin peptidase inhibitor, clade E (nexin, plasminogen activator inhibitor type 1), member 2	2563.22	961.297	4165.14	4.33283	2.11531	4.39e-133	8.78e-131
3710	ITPR3	inositol 1,4,5-trisphosphate receptor, type 3	4300.72	1862.56	6738.89	3.61809	1.85523	2.38e-132	4.67e-130
12	SERPINA3	serpin peptidase inhibitor, clade A (alpha-1 antiproteinase, antitrypsin), member 3	127537	24439.3	230635	9.43704	3.23833	3.24e-131	6.28e-129
10891	PPARGC1A	peroxisome proliferator-activated receptor gamma, coactivator 1 alpha	2367.69	874.438	3860.94	4.41534	2.14252	1.67e-130	3.21e-128
29057	FAM156A	family with sequence similarity 156, member A	1333.58	372.977	2294.18	6.15099	2.62082	1.95e-130	3.72e-128
5256	PHKA2	phosphorylase kinase, alpha 2 (liver)	1962.48	672.536	3252.43	4.83606	2.27383	3.57e-130	6.73e-128
1645	AKR1C1	aldo-keto reductase family 1, member C1	8463.96	3813.32	13114.6	3.43915	1.78205	3.93e-129	7.33e-127
1843	DUSP1	dual specificity phosphatase 1	1630.97	520.363	2741.57	5.26858	2.39741	5.49e-128	1.02e-125
2114	ETS2	v-ets erythroblastosis virus E26 oncogene homolog 2 (avian)	4402.19	1958.89	6845.49	3.49457	1.80512	7.83e-127	1.43e-124
2034	EPAS1	endothelial PAS domain protein 1	6991.01	3359.8	10622.2	3.16156	1.66064	2.69e-126	4.88e-124
57572	DOCK6	dedicator of cytokinesis 6	1774.39	597.564	2951.22	4.93875	2.30414	6.12e-126	1.1e-123
100169890	PEG3-AS1	PEG3 antisense RNA 1	3709.55	1598.62	5820.49	3.64096	1.86432	1.32e-125	2.35e-123
55638	SYBU	syntabulin (syntaxin-interacting)	660.571	103.374	1217.77	11.7802	3.5583	1.78e-123	3.14e-121
4783	NFIL3	nuclear factor, interleukin 3 regulated	10012.6	4672.71	15352.5	3.28557	1.71614	7.14e-123	1.25e-120
5155	PDGFB	platelet-derived growth factor beta polypeptide	563.021	70.5708	1055.47	14.9562	3.90267	7.56e-123	1.31e-120
1476	CSTB	cystatin B (stefin B)	2456.89	962.055	3951.73	4.10759	2.03829	1.57e-121	2.68e-119
10160	FARP1	FERM, RhoGEF (ARHGEF) and pleckstrin domain protein 1 (chondrocyte-derived)	8646.81	4336.02	12957.6	2.98836	1.57935	2.39e-121	4.04e-119
57674	RNF213	ring finger protein 213	4056.7	1826.33	6287.07	3.44245	1.78344	2.39e-120	4e-118
85301	COL27A1	collagen, type XXVII, alpha 1	2904.32	1207.6	4601.03	3.81005	1.92981	2.7e-120	4.48e-118
8842	PROM1	prominin 1	1560.36	515.625	2605.1	5.0523	2.33694	5.85e-119	9.62e-117
9052	GPRC5A	G protein-coupled receptor, family C, group 5, member A	493.082	52.1852	933.979	17.8974	4.16168	6.89e-119	1.12e-116
727866	FAM156B	family with sequence similarity 156, member B	1191.77	339.407	2044.13	6.02266	2.5904	1.72e-118	2.78e-116
84852	ATP1A1OS	ATP1A1 opposite strand	7900.58	3969.21	11832	2.98093	1.57576	1.79e-118	2.87e-116
55884	WSB2	WD repeat and SOCS box containing 2	2864.26	1202.88	4525.64	3.76233	1.91163	3.68e-117	5.86e-115
27161	AGO2	argonaute RISC catalytic component 2	1055.99	282	1829.97	6.48927	2.69806	1.22e-116	1.93e-114
2538	G6PC	glucose-6-phosphatase, catalytic subunit	582.994	88.121	1077.87	12.2317	3.61255	3.59e-114	5.59e-112
91404	SESTD1	SEC14 and spectrin domains 1	5440.8	2456.58	8425.02	3.42958	1.77803	4.2e-114	6.48e-112
3310	HSPA6	heat shock 70kDa protein 6 (HSP70B')	302.071	7.8412	596.3	76.047	6.24882	4.85e-113	7.43e-111
10217	CTDSPL	CTD (carboxy-terminal domain, RNA polymerase II, polypeptide A) small phosphatase-like	3608.82	1647.01	5570.63	3.38227	1.75799	1.26e-111	1.91e-109
5792	PTPRF	protein tyrosine phosphatase, receptor type, F	8712.52	4478.69	12946.3	2.89065	1.5314	2.11e-111	3.15e-109
147645	VSIG10L	V-set and immunoglobulin domain containing 10 like	904.473	227.574	1581.37	6.94883	2.79677	3.11e-110	4.58e-108
23189	KANK1	KN motif and ankyrin repeat domains 1	6132.07	3085.31	9178.83	2.97501	1.5729	3.66e-110	5.35e-108
55818	KDM3A	lysine (K)-specific demethylase 3A	9396.74	4397.51	14396	3.27367	1.71091	1.73e-108	2.49e-106
2355	FOSL2	FOS-like antigen 2	1011.24	282.432	1740.04	6.16091	2.62314	4.19e-108	5.95e-106
5352	PLOD2	procollagen-lysine, 2-oxoglutarate 5-dioxygenase 2	22321	7550.02	37092	4.91284	2.29656	4.6e-108	6.49e-106
8542	APOL1	apolipoprotein L, 1	3920.45	981.272	6859.62	6.99054	2.8054	1.97e-106	2.74e-104
79589	RNF128	ring finger protein 128, E3 ubiquitin protein ligase	3726.46	1756.97	5695.96	3.24192	1.69685	5.16e-106	7.11e-104
55689	YEATS2	YEATS domain containing 2	2720.88	1195.08	4246.68	3.55348	1.82923	1.16e-105	1.58e-103
133	ADM	adrenomedullin	875.467	225.405	1525.53	6.76796	2.75872	2.61e-105	3.5e-103
5105	PCK1	phosphoenolpyruvate carboxykinase 1 (soluble)	712.413	155.311	1269.51	8.17399	3.03104	5.1e-104	6.76e-102
57222	ERGIC1	endoplasmic reticulum-golgi intermediate compartment (ERGIC) 1	5201.49	2624.85	7778.13	2.96327	1.56719	1.1e-103	1.45e-101
286297	LOC286297	uncharacterized LOC286297	444.123	52.3105	835.935	15.9803	3.99822	1.34e-103	1.75e-101
9663	LPIN2	lipin 2	4478.34	2215.04	6741.64	3.04357	1.60576	7.7e-103	9.99e-101
10370	CITED2	Cbp/p300-interacting transactivator, with Glu/Asp-rich carboxy-terminal domain, 2	2214.06	930.147	3497.97	3.76067	1.91099	1.52e-102	1.96e-100
23129	PLXND1	plexin D1	2509.76	1108.3	3911.22	3.52902	1.81927	3.55e-100	4.43e-98
9665	KIAA0430	KIAA0430	2569.78	1145.01	3994.55	3.48867	1.80268	3.93e-100	4.88e-98
57178	ZMIZ1	zinc finger, MIZ-type containing 1	3064.62	1427.38	4701.86	3.29406	1.71987	7.67e-100	9.39e-98
80045	GPR157	G protein-coupled receptor 157	584.781	99.9454	1069.62	10.702	3.41981	4.46e-98	5.36e-96
23523	CABIN1	calcineurin binding protein 1	4535.73	2319.53	6751.92	2.9109	1.54146	7.28e-96	8.49e-94
56920	SEMA3G	sema domain, immunoglobulin domain (Ig), short basic domain, secreted, (semaphorin) 3G	878.868	249.069	1508.67	6.05723	2.59866	1.38e-95	1.59e-93
10272	FSTL3	follistatin-like 3 (secreted glycoprotein)	543.769	99.6591	987.88	9.91259	3.30926	4.84e-95	5.54e-93
5163	PDK1	pyruvate dehydrogenase kinase, isozyme 1	1949.56	830.378	3068.74	3.6956	1.88581	1.84e-93	2.08e-91
3635	INPP5D	inositol polyphosphate-5-phosphatase, 145kDa	1829.68	768.45	2890.91	3.762	1.9115	2.79e-92	3.11e-90
135228	CD109	CD109 molecule	1579.15	202.681	2955.62	14.5827	3.86618	7.98e-92	8.78e-90
59339	PLEKHA2	pleckstrin homology domain containing, family A (phosphoinositide binding specific) member 2	1197.53	425.275	1969.79	4.6318	2.21157	2.61e-91	2.85e-89
10625	IVNS1ABP	influenza virus NS1A binding protein	1488.39	584.743	2392.03	4.09074	2.03236	1.1e-90	1.19e-88
5091	PC	pyruvate carboxylase	2205.43	992.954	3417.91	3.44216	1.78331	2.13e-90	2.28e-88
619279	ZNF704	zinc finger protein 704	2294.87	1047.59	3542.14	3.38122	1.75754	2.85e-90	3.03e-88
54583	EGLN1	egl nine homolog 1 (C. elegans)	3723.8	1892.17	5555.44	2.93601	1.55386	3.94e-90	4.15e-88
8780	RIOK3	RIO kinase 3	2447.63	1142.4	3752.86	3.28506	1.71592	4.03e-89	4.09e-87
724033	MIR663A	microRNA 663a	849.177	122.353	1576	12.8808	3.68715	4.18e-89	4.23e-87
3311	HSPA7	heat shock 70kDa protein 7 (HSP70B)	239.497	8.28577	470.708	56.8092	5.82805	4.07e-87	3.98e-85
5292	PIM1	pim-1 oncogene	1772.68	761.8	2783.57	3.65394	1.86945	5.16e-87	5e-85
80341	BPIFB2	BPI fold containing family B, member 2	31666.5	13645.4	49687.6	3.64134	1.86447	7.46e-87	7.2e-85
7975	MAFK	v-maf musculoaponeurotic fibrosarcoma oncogene homolog K (avian)	1257.33	473.283	2041.37	4.31322	2.10876	1.08e-86	1.03e-84
3623	INHA	inhibin, alpha	279.118	17.8337	540.402	30.3023	4.92136	1.34e-86	1.27e-84
6506	SLC1A2	solute carrier family 1 (glial high affinity glutamate transporter), member 2	4232.3	1458.43	7006.17	4.8039	2.2642	7.42e-86	6.99e-84
253461	ZBTB38	zinc finger and BTB domain containing 38	3155.32	1597.17	4713.46	2.95114	1.56127	7.91e-85	7.41e-83
11223	MST1L	macrophage stimulating 1-like	3117.73	1575.06	4660.39	2.95886	1.56504	1.97e-84	1.83e-82
255743	NPNT	nephronectin	597.706	140.766	1054.65	7.4922	2.90539	2.03e-84	1.87e-82
6335	SCN9A	sodium channel, voltage-gated, type IX, alpha subunit	2659.04	1299.46	4018.63	3.09255	1.6288	2.12e-84	1.94e-82
463	ZFHX3	zinc finger homeobox 3	4230.48	1587.18	6873.77	4.3308	2.11463	7.44e-83	6.69e-81
10580	SORBS1	sorbin and SH3 domain containing 1	3013.81	1527.71	4499.91	2.94553	1.55853	1.57e-82	1.4e-80
604	BCL6	B-cell CLL/lymphoma 6	1808.92	809.71	2808.14	3.46808	1.79414	1.64e-81	1.44e-79
25841	ABTB2	ankyrin repeat and BTB (POZ) domain containing 2	2074.19	928.78	3219.59	3.46647	1.79347	2.07e-81	1.8e-79
254065	BRWD3	bromodomain and WD repeat domain containing 3	1850.1	673.845	3026.36	4.49118	2.1671	8.35e-81	7.2e-79
9263	STK17A	serine/threonine kinase 17a	2160.35	1028.17	3292.53	3.20233	1.67912	3.05e-80	2.62e-78
9154	SLC28A1	solute carrier family 28 (sodium-coupled nucleoside transporter), member 1	227.222	9.54791	444.897	46.5963	5.54214	8.44e-80	7.19e-78
345	APOC3	apolipoprotein C-III	4548.01	2087.02	7008.99	3.35837	1.74776	2.09e-79	1.76e-77
10347	ABCA7	ATP-binding cassette, sub-family A (ABC1), member 7	592.307	148.929	1035.69	6.95421	2.79789	2.93e-79	2.46e-77
85458	DIXDC1	DIX domain containing 1	1137.49	424.237	1850.74	4.36251	2.12516	3.07e-79	2.57e-77
688	KLF5	Kruppel-like factor 5 (intestinal)	484.059	99.7307	868.387	8.70732	3.12223	3.16e-79	2.63e-77
23780	APOL2	apolipoprotein L, 2	1724.55	775.661	2673.44	3.44666	1.7852	4.87e-79	4.05e-77
145501	ISM2	isthmin 2 homolog (zebrafish)	1154.66	181.929	2127.4	11.6935	3.54764	4.9e-79	4.05e-77
4301	MLLT4	myeloid/lymphoid or mixed-lineage leukemia (trithorax homolog, Drosophila); translocated to, 4	9391.25	4853.15	13929.3	2.87016	1.52113	5.83e-79	4.8e-77
140576	S100A16	S100 calcium binding protein A16	1178.8	459.496	1898.11	4.13085	2.04644	9.52e-79	7.81e-77
200197	TMEM51-AS1	TMEM51 antisense RNA 1	553.689	132.182	975.197	7.37771	2.88317	1.08e-78	8.8e-77
83959	SLC4A11	solute carrier family 4, sodium borate transporter, member 11	489.889	103.305	876.474	8.48432	3.0848	1.09e-78	8.88e-77
84441	MAML2	mastermind-like 2 (Drosophila)	633.461	170.09	1096.83	6.44856	2.68898	1.14e-78	9.21e-77
10468	FST	follistatin	2876.81	1481.24	4272.37	2.88432	1.52823	3.47e-78	2.79e-76
84218	TBC1D3F	TBC1 domain family, member 3F	1204.07	477.016	1931.13	4.04836	2.01734	7.18e-78	5.77e-76
101060321	LOC101060321	TBC1 domain family member 3H-like	1191.19	470.935	1911.44	4.05883	2.02106	1.53e-77	1.22e-75
729877	TBC1D3H	TBC1 domain family, member 3H	1191.19	470.935	1911.44	4.05883	2.02106	1.53e-77	1.22e-75
64855	FAM129B	family with sequence similarity 129, member B	1643.91	740.397	2547.43	3.44062	1.78267	2.07e-76	1.61e-74
5210	PFKFB4	6-phosphofructo-2-kinase/fructose-2,6-biphosphatase 4	2765.31	597.319	4933.3	8.25906	3.04598	2.89e-76	2.23e-74
8912	CACNA1H	calcium channel, voltage-dependent, T type, alpha 1H subunit	286.473	28.8406	544.105	18.866	4.23771	1.28e-75	9.78e-74
9772	KIAA0195	KIAA0195	1849.38	868.238	2830.53	3.26008	1.70491	1.75e-75	1.33e-73
8987	STBD1	starch binding domain 1	823.904	275.329	1372.48	4.98488	2.31756	3.08e-75	2.33e-73
2056	EPO	erythropoietin	411.884	76.6159	747.152	9.75192	3.28569	1.56e-74	1.17e-72
5794	PTPRH	protein tyrosine phosphatase, receptor type, H	2583.59	1329.63	3837.55	2.88618	1.52916	2.83e-74	2.12e-72
665	BNIP3L	BCL2/adenovirus E1B 19kDa interacting protein 3-like	5301.51	2611.6	7991.42	3.05997	1.61352	8.04e-74	5.97e-72
3673	ITGA2	integrin, alpha 2 (CD49B, alpha 2 subunit of VLA-2 receptor)	6287.44	3021.67	9553.2	3.16156	1.66064	1e-73	7.39e-72
100631383	FAM47E-STBD1	FAM47E-STBD1 readthrough	741.849	236.549	1247.15	5.27226	2.39842	1.43e-73	1.05e-71
2039	EPB49	erythrocyte membrane protein band 4.9 (dematin)	1382.62	599.772	2165.47	3.61049	1.8522	2.81e-73	2.05e-71
81027	TUBB1	tubulin, beta 1 class VI	599.943	165.214	1034.67	6.26259	2.64676	4.13e-73	2.99e-71
6461	SHB	Src homology 2 domain containing adaptor protein B	1469.15	654.875	2283.42	3.4868	1.8019	1.54e-72	1.11e-70
23023	TMCC1	transmembrane and coiled-coil domain family 1	2462.66	895.971	4029.35	4.49719	2.16902	2.71e-72	1.94e-70
399665	FAM102A	family with sequence similarity 102, member A	2479.33	1278.67	3679.99	2.87798	1.52505	2.89e-72	2.07e-70
2632	GBE1	glucan (1,4-alpha-), branching enzyme 1	1670.01	777.5	2562.51	3.29584	1.72064	3.03e-72	2.16e-70
7402	UTRN	utrophin	9346.64	4538.77	14154.5	3.11858	1.64089	9.38e-72	6.61e-70
9066	SYT7	synaptotagmin VII	729.209	56.825	1401.59	24.6651	4.6244	3.46e-71	2.39e-69
558	AXL	AXL receptor tyrosine kinase	637.035	87.1754	1186.89	13.615	3.76713	7.68e-71	5.3e-69
125228	FAM210A	family with sequence similarity 210, member A	1240.82	527.727	1953.92	3.70252	1.88851	8.1e-71	5.57e-69
55281	TMEM140	transmembrane protein 140	1477.85	668.771	2286.93	3.4196	1.77383	1.19e-70	8.17e-69
189	AGXT	alanine-glyoxylate aminotransferase	542.959	142.723	943.195	6.60856	2.72434	1.23e-70	8.41e-69
1374	CPT1A	carnitine palmitoyltransferase 1A (liver)	2039.06	1017.04	3061.08	3.00979	1.58966	2.47e-70	1.67e-68
284716	RIMKLA	ribosomal modification protein rimK-like family member A	813.521	285.342	1341.7	4.70208	2.2333	3.14e-70	2.11e-68
84163	GTF2IRD2	GTF2I repeat domain containing 2	1410.9	632.529	2189.27	3.46113	1.79124	4.56e-70	3.05e-68
5340	PLG	plasminogen	672.537	210.325	1134.75	5.39522	2.43168	7.34e-70	4.88e-68
3098	HK1	hexokinase 1	317.481	46.3163	588.646	12.7093	3.66781	6.65e-69	4.31e-67
100507582	BHLHE40-AS1	BHLHE40 antisense RNA 1	301.7	41.7661	561.634	13.4471	3.74923	4.77e-68	3.06e-66
5339	PLEC	plectin	1974.31	992.944	2955.67	2.97667	1.5737	5.51e-68	3.53e-66
10555	AGPAT2	1-acylglycerol-3-phosphate O-acyltransferase 2	240.451	21.4797	459.423	21.3887	4.41878	9.52e-68	6.04e-66
4017	LOXL2	lysyl oxidase-like 2	278.937	34.068	523.805	15.3753	3.94254	1e-67	6.33e-66
2256	FGF11	fibroblast growth factor 11	374.35	57.538	691.162	12.0123	3.58644	1.21e-67	7.65e-66
29	ABR	active BCR-related	1382.64	628.561	2136.72	3.39938	1.76527	2.05e-67	1.29e-65
283987	HID1	HID1 domain containing	323.936	51.5824	596.29	11.5599	3.53106	5.19e-67	3.21e-65
9590	AKAP12	A kinase (PRKA) anchor protein 12	3864.07	1430.49	6297.65	4.40243	2.1383	2.42e-66	1.48e-64
9572	NR1D1	nuclear receptor subfamily 1, group D, member 1	786.625	283.086	1290.17	4.55751	2.18824	3.68e-66	2.23e-64
55558	PLXNA3	plexin A3	936.554	366.314	1506.79	4.1134	2.04033	1.3e-65	7.79e-64
55768	NGLY1	N-glycanase 1	2043.89	1052.24	3035.54	2.88483	1.52848	2.36e-65	1.41e-63
63895	PIEZO2	piezo-type mechanosensitive ion channel component 2	2278.79	925.101	3632.49	3.92658	1.97327	3.13e-65	1.86e-63
3164	NR4A1	nuclear receptor subfamily 4, group A, member 1	517.515	143.433	891.597	6.21611	2.63601	2.37e-64	1.39e-62
11138	TBC1D8	TBC1 domain family, member 8 (with GRAM domain)	1862.84	952.33	2773.35	2.91218	1.5421	1.84e-63	1.08e-61
5225	PGC	progastricsin (pepsinogen C)	2022.91	1056.19	2989.62	2.83056	1.50109	7.24e-63	4.19e-61
3249	HPN	hepsin	2348.07	1064.32	3631.82	3.41234	1.77076	7.56e-63	4.37e-61
9120	SLC16A6	solute carrier family 16, member 6 (monocarboxylic acid transporter 7)	367.001	57.1113	676.892	11.8522	3.56708	1.91e-62	1.08e-60
7136	TNNI2	troponin I type 2 (skeletal, fast)	162.441	4.71132	320.171	67.9578	6.08657	2.39e-62	1.35e-60
51316	PLAC8	placenta-specific 8	350.606	70.4456	630.766	8.95394	3.16252	3.01e-61	1.68e-59
54877	ZCCHC2	zinc finger, CCHC domain containing 2	1724.61	881.398	2567.82	2.91335	1.54268	1.85e-60	1.02e-58
5603	MAPK13	mitogen-activated protein kinase 13	1850.7	964.185	2737.22	2.83889	1.50533	2.54e-60	1.39e-58
79905	TMC7	transmembrane channel-like 7	1252.18	583.892	1920.46	3.28907	1.71768	4.51e-60	2.45e-58
2634	GBP2	guanylate binding protein 2, interferon-inducible	425.672	107.518	743.825	6.91813	2.79038	7.23e-60	3.91e-58
4015	LOX	lysyl oxidase	2808.2	1054.58	4561.82	4.32572	2.11294	8.32e-60	4.49e-58
57817	HAMP	hepcidin antimicrobial peptide	184.028	6.57907	361.477	54.9434	5.77988	8.52e-60	4.59e-58
6275	S100A4	S100 calcium binding protein A4	241.55	29.7655	453.334	15.2302	3.92886	2.68e-59	1.43e-57
25817	FAM19A5	family with sequence similarity 19 (chemokine (C-C motif)-like), member A5	1281.98	611.483	1952.48	3.19302	1.67492	3.37e-58	1.75e-56
26232	FBXO2	F-box protein 2	2663.24	1289.85	4036.63	3.12955	1.64595	3.61e-58	1.87e-56
6535	SLC6A8	solute carrier family 6 (neurotransmitter transporter, creatine), member 8	5964.47	2172.46	9756.49	4.49098	2.16703	1.67e-57	8.55e-56
197	AHSG	alpha-2-HS-glycoprotein	158571	75765.9	241377	3.18582	1.67167	1.42e-56	7.13e-55
202915	TMEM184A	transmembrane protein 184A	1059.32	481.658	1636.98	3.39863	1.76495	2.83e-56	1.41e-54
115825	WDFY2	WD repeat and FYVE domain containing 2	1448.25	734.227	2162.28	2.94498	1.55826	3.02e-55	1.48e-53
400746	NCMAP	noncompact myelin associated protein	528.949	171.242	886.657	5.17781	2.37234	3.09e-55	1.51e-53
11209	MST1P2	macrophage stimulating 1 (hepatocyte growth factor-like) pseudogene 2	5197.06	2635.23	7758.9	2.9443	1.55792	3.67e-55	1.79e-53
7461	CLIP2	CAP-GLY domain containing linker protein 2	1152.86	548.765	1756.95	3.20164	1.67881	1.34e-54	6.47e-53
170384	FUT11	fucosyltransferase 11 (alpha (1,3) fucosyltransferase)	591.115	209.263	972.966	4.6495	2.21708	2.79e-54	1.34e-52
3798	KIF5A	kinesin family member 5A	277.179	49.7862	504.571	10.1347	3.34124	3.83e-54	1.83e-52
5468	PPARG	peroxisome proliferator-activated receptor gamma	734.216	222.487	1245.95	5.60009	2.48545	4.83e-54	2.3e-52
729830	FAM160A1	family with sequence similarity 160, member A1	442.914	129.92	755.908	5.81826	2.54059	1.88e-53	8.83e-52
1999	ELF3	E74-like factor 3 (ets domain transcription factor, epithelial-specific )	847.011	276.146	1417.88	5.13451	2.36023	2.82e-53	1.31e-51
2564	GABRE	gamma-aminobutyric acid (GABA) A receptor, epsilon	371.557	94.5927	648.521	6.85593	2.77735	4.04e-53	1.86e-51
8974	P4HA2	prolyl 4-hydroxylase, alpha polypeptide II	3330.76	1481.73	5179.79	3.49576	1.80561	4.38e-53	2.01e-51
55422	ZNF331	zinc finger protein 331	671.096	258.509	1083.68	4.19205	2.06766	6.94e-53	3.17e-51
221935	SDK1	sidekick cell adhesion molecule 1	254.622	42.6194	466.624	10.9486	3.45268	2.45e-52	1.1e-50
3491	CYR61	cysteine-rich, angiogenic inducer, 61	777.758	324.566	1230.95	3.79261	1.92319	2.51e-52	1.13e-50
147172	LRRC37BP1	leucine rich repeat containing 37B pseudogene 1	1733.76	724.497	2743.02	3.7861	1.92071	4.13e-52	1.84e-50
126308	MOB3A	MOB kinase activator 3A	932.199	421.294	1443.1	3.4254	1.77627	4.32e-52	1.92e-50
54891	INO80D	INO80 complex subunit D	1518.9	698.771	2339.02	3.34733	1.74301	4.4e-52	1.95e-50
4601	MXI1	MAX interactor 1, dimerization protein	862.32	378.025	1346.61	3.56223	1.83278	7.59e-52	3.34e-50
7039	TGFA	transforming growth factor, alpha	1112.26	540.279	1684.24	3.11735	1.64032	3.8e-51	1.64e-49
22882	ZHX2	zinc fingers and homeoboxes 2	2327.94	1159.38	3496.49	3.01584	1.59256	4.8e-51	2.06e-49
53947	A4GALT	alpha 1,4-galactosyltransferase	147.966	7.76963	288.162	37.0883	5.21289	7.65e-51	3.28e-49
55139	ANKZF1	ankyrin repeat and zinc finger domain containing 1	1109.42	542.875	1675.96	3.08719	1.62629	2.52e-50	1.07e-48
6274	S100A3	S100 calcium binding protein A3	138.516	6.02714	271.004	44.9641	5.4907	7.61e-50	3.17e-48
10417	SPON2	spondin 2, extracellular matrix protein	646.611	254.884	1038.34	4.07377	2.02637	1.04e-49	4.31e-48
8515	ITGA10	integrin, alpha 10	278.991	57.8931	500.09	8.63816	3.11072	4.61e-49	1.89e-47
11254	SLC6A14	solute carrier family 6 (amino acid transporter), member 14	2875.51	842.724	4908.3	5.82433	2.54209	6.55e-49	2.67e-47
414060	TBC1D3C	TBC1 domain family, member 3C	632.548	250.065	1015.03	4.05906	2.02115	1.11e-48	4.51e-47
283383	GPR133	G protein-coupled receptor 133	264.481	52.3463	476.617	9.10507	3.18667	1.76e-48	7.08e-47
101060351	LOC101060351	TBC1 domain family member 3G-like	631.445	250.065	1012.83	4.05025	2.01801	1.77e-48	7.08e-47
101060376	LOC101060376	TBC1 domain family member 3F-like	631.445	250.065	1012.83	4.05025	2.01801	1.77e-48	7.08e-47
101060389	LOC101060389	TBC1 domain family member 3F-like	631.445	250.065	1012.83	4.05025	2.01801	1.77e-48	7.08e-47
102723859	NA	NA	631.445	250.065	1012.83	4.05025	2.01801	1.77e-48	7.08e-47
102724862	NA	NA	631.445	250.065	1012.83	4.05025	2.01801	1.77e-48	7.08e-47
729873	TBC1D3	TBC1 domain family, member 3	631.445	250.065	1012.83	4.05025	2.01801	1.77e-48	7.08e-47
6676	SPAG4	sperm associated antigen 4	269.374	54.426	484.323	8.89874	3.1536	1.88e-48	7.51e-47
26507	CNNM1	cyclin M1	1189.49	605.903	1773.08	2.92634	1.5491	3.2e-48	1.27e-46
115701	ALPK2	alpha-kinase 2	265.926	53.6442	478.208	8.91444	3.15614	4.11e-48	1.61e-46
140738	TMEM37	transmembrane protein 37	1474.4	350.578	2598.22	7.41125	2.88972	1.37e-47	5.34e-46
220164	DOK6	docking protein 6	1204.58	618.074	1791.08	2.89785	1.53498	1.39e-47	5.42e-46
51129	ANGPTL4	angiopoietin-like 4	257.245	50.5143	463.976	9.18505	3.19929	1.79e-47	6.92e-46
10174	SORBS3	sorbin and SH3 domain containing 3	1225.9	633.479	1818.32	2.87038	1.52124	1.85e-47	7.15e-46
1646	AKR1C2	aldo-keto reductase family 1, member C2	5485.63	2536.69	8434.58	3.32504	1.73337	2.99e-47	1.15e-45
6291	SAA4	serum amyloid A4, constitutive	470.62	160.255	780.985	4.87338	2.28492	3.91e-47	1.5e-45
5129	CDK18	cyclin-dependent kinase 18	1004.94	491.367	1518.52	3.0904	1.62779	4.38e-47	1.67e-45
283131	NEAT1	nuclear paraspeckle assembly transcript 1 (non-protein coding)	6564.05	3130.41	9997.68	3.19372	1.67524	4.54e-47	1.73e-45
2537	IFI6	interferon, alpha-inducible protein 6	513.631	186.485	840.777	4.50855	2.17266	1.03e-46	3.86e-45
100528017	SAA2-SAA4	SAA2-SAA4 readthrough	463.033	159.402	766.665	4.80963	2.26593	7.11e-46	2.63e-44
5143	PDE4C	phosphodiesterase 4C, cAMP-specific	367.808	107.93	627.685	5.81568	2.53995	9.22e-46	3.4e-44
80323	CCDC68	coiled-coil domain containing 68	763.797	343.432	1184.16	3.44803	1.78577	1.84e-45	6.73e-44
201266	SLC39A11	solute carrier family 39 (metal ion transporter), member 11	927.889	425.589	1430.19	3.3605	1.74867	2.41e-45	8.79e-44
80853	JHDM1D	jumonji C domain containing histone demethylase 1 homolog D (S. cerevisiae)	3907.65	1648.96	6166.35	3.73955	1.90286	3.64e-45	1.32e-43
157285	SGK223	homolog of rat pragma of Rnd2	1114.24	573.581	1654.89	2.8852	1.52867	6.39e-45	2.31e-43
389524	GTF2IRD2B	GTF2I repeat domain containing 2B	718.887	318.24	1119.53	3.51789	1.81471	1.24e-44	4.47e-43
5493	PPL	periplakin	1299.56	597.196	2001.93	3.35222	1.74512	1.4e-44	5.03e-43
65981	CAPRIN2	caprin family member 2	783.075	358.804	1207.35	3.36492	1.75057	1.44e-44	5.16e-43
1294	COL7A1	collagen, type VII, alpha 1	201.299	31.5259	371.073	11.7704	3.55709	3e-44	1.07e-42
283755	HERC2P3	hect domain and RLD 2 pseudogene 3	1096.82	566.945	1626.7	2.86924	1.52067	4.19e-44	1.48e-42
5507	PPP1R3C	protein phosphatase 1, regulatory subunit 3C	899.074	436.363	1361.78	3.12076	1.6419	5.74e-44	2.01e-42
57453	DSCAML1	Down syndrome cell adhesion molecule like 1	134.013	8.65877	259.368	29.9544	4.9047	7.39e-44	2.57e-42
9514	GAL3ST1	galactose-3-O-sulfotransferase 1	275.448	64.523	486.373	7.53798	2.91418	9.02e-44	3.13e-42
9314	KLF4	Kruppel-like factor 4 (gut)	172.347	20.8562	323.839	15.5272	3.95673	9.08e-44	3.14e-42
4359	MPZ	myelin protein zero	345.974	101.205	590.742	5.8371	2.54525	2.38e-43	8.13e-42
732	C8B	complement component 8, beta polypeptide	301.698	79.8889	523.506	6.55293	2.71214	9.44e-43	3.22e-41
10205	MPZL2	myelin protein zero-like 2	862.35	332.258	1392.44	4.19084	2.06724	2.16e-42	7.3e-41
2997	GYS1	glycogen synthase 1 (muscle)	918.811	401.605	1436.02	3.57569	1.83822	2.2e-42	7.44e-41
57561	ARRDC3	arrestin domain containing 3	915.615	225.295	1605.93	7.12815	2.83353	3.35e-42	1.13e-40
2160	F11	coagulation factor XI	953.251	483.75	1422.75	2.94109	1.55635	9.94e-42	3.31e-40
100127888	LOC100127888	uncharacterized LOC100127888	415.656	55.2256	776.087	14.053	3.81281	1.87e-41	6.17e-40
780	DDR1	discoidin domain receptor tyrosine kinase 1	821.926	398.762	1245.09	3.12239	1.64265	3.24e-41	1.06e-39
349667	RTN4RL2	reticulon 4 receptor-like 2	425.4	39.7222	811.078	20.4188	4.35182	3.88e-41	1.27e-39
51676	ASB2	ankyrin repeat and SOCS box containing 2	251.866	59.4236	444.309	7.47698	2.90246	1.45e-40	4.63e-39
5069	PAPPA	pregnancy-associated plasma protein A, pappalysin 1	110.389	4.72922	216.048	45.6837	5.51361	1.61e-40	5.11e-39
23526	HMHA1	histocompatibility (minor) HA-1	1095.14	397.714	1792.57	4.50718	2.17222	6.14e-40	1.92e-38
312	ANXA13	annexin A13	151.145	17.3533	284.937	16.4198	4.03736	6.98e-40	2.19e-38
710	SERPING1	serpin peptidase inhibitor, clade G (C1 inhibitor), member 1	266.932	69.3266	464.538	6.70071	2.74431	4.04e-39	1.25e-37
200931	SLC51A	solute carrier family 51, alpha subunit	448.225	171.209	725.241	4.23601	2.0827	9.45e-39	2.9e-37
114884	OSBPL10	oxysterol binding protein-like 10	848.612	429.789	1267.43	2.94896	1.56021	1.48e-38	4.53e-37
8436	SDPR	serum deprivation response	557.022	239.574	874.469	3.65009	1.86793	1.88e-38	5.7e-37
56521	DNAJC12	DnaJ (Hsp40) homolog, subfamily C, member 12	633.113	289.185	977.041	3.37861	1.75643	2.79e-38	8.41e-37
731275	LOC731275	uncharacterized LOC731275	695.922	331.249	1060.59	3.2018	1.67888	5.96e-38	1.79e-36
4242	MFNG	MFNG O-fucosylpeptide 3-beta-N-acetylglucosaminyltransferase	127.882	8.1963	247.568	30.2048	4.91671	1.46e-37	4.34e-36
80022	MYO15B	myosin XVB pseudogene	316.667	98.9489	534.385	5.40061	2.43312	1.54e-37	4.55e-36
90673	PPP1R3E	protein phosphatase 1, regulatory subunit 3E	671.045	315.651	1026.44	3.25182	1.70125	2.33e-37	6.86e-36
54453	RIN2	Ras and Rab interactor 2	232.805	55.5807	410.03	7.3772	2.88307	3.4e-37	9.88e-36
2027	ENO3	enolase 3 (beta, muscle)	256.691	68.2434	445.139	6.52281	2.70549	5.09e-37	1.47e-35
1	A1BG	alpha-1-B glycoprotein	872.861	401.948	1343.77	3.34315	1.74121	1.08e-36	3.06e-35
4616	GADD45B	growth arrest and DNA-damage-inducible, beta	343.758	116.034	571.482	4.92513	2.30016	1.09e-36	3.1e-35
11067	C10orf10	chromosome 10 open reading frame 10	604.417	277.094	931.739	3.36253	1.74955	1.35e-36	3.82e-35
5320	PLA2G2A	phospholipase A2, group IIA (platelets, synovial fluid)	104.979	6.08082	203.877	33.5278	5.06729	5.59e-36	1.55e-34
389602	LOC389602	uncharacterized LOC389602	431.861	170.409	693.314	4.06853	2.02451	6.29e-36	1.73e-34
11190	CEP250	centrosomal protein 250kDa	2476	1091.21	3860.79	3.53808	1.82297	6.35e-36	1.74e-34
10984	KCNQ1OT1	KCNQ1 opposite strand/antisense transcript 1 (non-protein coding)	4468.32	2262.74	6673.89	2.94948	1.56046	6.92e-36	1.9e-34
57605	PITPNM2	phosphatidylinositol transfer protein, membrane-associated 2	560.104	251.972	868.236	3.44577	1.78483	7.74e-36	2.11e-34
653691	FAM115D	family with sequence similarity 139, member B	204.746	44.7349	364.758	8.15376	3.02747	1.04e-35	2.83e-34
10331	B3GNT3	UDP-GlcNAc:betaGal beta-1,3-N-acetylglucosaminyltransferase 3	247.911	66.3371	429.484	6.47427	2.69472	1.39e-35	3.74e-34
55277	FGGY	FGGY carbohydrate kinase domain containing	414.357	160.697	668.017	4.157	2.05554	1.63e-35	4.39e-34
154761	LOC154761	family with sequence similarity 115, member C pseudogene	247.051	67.1217	426.981	6.3613	2.66932	4.56e-35	1.21e-33
7448	VTN	vitronectin	5981.43	3078.56	8884.29	2.88585	1.529	6.79e-35	1.79e-33
20	ABCA2	ATP-binding cassette, sub-family A (ABC1), member 2	307.712	100.283	515.141	5.13689	2.3609	6.97e-35	1.83e-33
80169	CTC1	CTS telomere maintenance complex component 1	691.008	342.453	1039.56	3.03564	1.602	7.96e-35	2.09e-33
3689	ITGB2	integrin, beta 2 (complement component 3 receptor 3 and 4 subunit)	382.046	145.035	619.057	4.26832	2.09367	2.69e-34	7e-33
3897	L1CAM	L1 cell adhesion molecule	308.979	101.879	516.079	5.0656	2.34073	2.97e-34	7.72e-33
100506548	LOC100506548	uncharacterized LOC100506548	620.472	297.909	943.034	3.16551	1.66244	4.55e-34	1.18e-32
8828	NRP2	neuropilin 2	176.353	34.441	318.265	9.24087	3.20803	5.4e-34	1.39e-32
5365	PLXNB3	plexin B3	286.724	91.3555	482.092	5.2771	2.39975	1.23e-33	3.12e-32
55779	WDR52	WD repeat domain 52	169.882	32.5017	307.262	9.45372	3.24088	2.63e-33	6.63e-32
10894	LYVE1	lymphatic vessel endothelial hyaluronan receptor 1	116.453	11.6455	221.261	18.9997	4.2479	3.45e-33	8.66e-32
8635	RNASET2	ribonuclease T2	4580.18	2259.63	6900.74	3.05393	1.61067	4.38e-33	1.1e-31
388633	LDLRAD1	low density lipoprotein receptor class A domain containing 1	236.088	65.2002	406.976	6.24194	2.64199	6.23e-33	1.55e-31
7148	TNXB	tenascin XB	301.35	102.079	500.621	4.90426	2.29403	1.23e-32	3.02e-31
84733	CBX2	chromobox homolog 2	482.169	212.653	751.686	3.53481	1.82163	1.23e-32	3.02e-31
928	CD9	CD9 molecule	374.887	134.846	614.927	4.56021	2.1891	1.27e-32	3.11e-31
8843	HCAR3	hydroxycarboxylic acid receptor 3	149.386	24.9289	273.842	10.9849	3.45745	1.56e-32	3.81e-31
221662	RBM24	RNA binding motif protein 24	619.973	304.843	935.102	3.06748	1.61705	2.04e-32	4.96e-31
402665	IGLON5	IgLON family member 5	123.203	14.847	231.558	15.5964	3.96314	2.85e-32	6.89e-31
57088	PLSCR4	phospholipid scramblase 4	334.419	122.291	546.546	4.46923	2.16003	3.16e-32	7.63e-31
5991	RFX3	regulatory factor X, 3 (influences HLA class II expression)	611.727	301.075	922.379	3.06362	1.61524	5.61e-32	1.34e-30
25759	SHC2	SHC (Src homology 2 domain containing) transforming protein 2	293.81	99.1967	488.423	4.92379	2.29977	5.95e-32	1.42e-30
84699	CREB3L3	cAMP responsive element binding protein 3-like 3	589.53	288.633	890.426	3.08498	1.62526	1.23e-31	2.91e-30
9846	GAB2	GRB2-associated binding protein 2	430.38	185.146	675.615	3.6491	1.86754	4.12e-31	9.52e-30
1409	CRYAA	crystallin, alpha A	150.732	27.5963	273.868	9.92409	3.31094	6.75e-31	1.56e-29
3485	IGFBP2	insulin-like growth factor binding protein 2, 36kDa	176.482	39.8295	313.134	7.86186	2.97487	1.15e-30	2.62e-29
104472848	NA	NA	220.881	62.303	379.458	6.09053	2.60657	1.34e-30	3.05e-29
353322	ANKRD37	ankyrin repeat domain 37	465.878	111.2	820.555	7.37909	2.88344	2e-30	4.5e-29
730	C7	complement component 7	169.013	36.5028	301.524	8.26029	3.04619	2.37e-30	5.31e-29
51005	AMDHD2	amidohydrolase domain containing 2	239.746	73.3098	406.182	5.54062	2.47005	3.34e-30	7.48e-29
23255	SOGA2	SOGA family member 2	329.297	126.954	531.639	4.18765	2.06614	9.83e-30	2.17e-28
968	CD68	CD68 molecule	505.645	240.285	771.006	3.20872	1.682	1.03e-29	2.27e-28
85414	SLC45A3	solute carrier family 45, member 3	217.694	62.5177	372.871	5.96424	2.57634	1.15e-29	2.51e-28
6508	SLC4A3	solute carrier family 4, anion exchanger, member 3	87.8121	5.63625	169.988	30.1598	4.91455	1.23e-29	2.7e-28
27350	APOBEC3C	apolipoprotein B mRNA editing enzyme, catalytic polypeptide-like 3C	392.621	167.333	617.909	3.6927	1.88467	2.53e-29	5.47e-28
100500862	MIR3648	microRNA 3648	106.417	12.5883	200.245	15.9072	3.99161	1.96e-28	4.11e-27
103504731	NA	NA	106.417	12.5883	200.245	15.9072	3.99161	1.96e-28	4.11e-27
285512	FAM13A-AS1	FAM13A antisense RNA 1	136.571	13.4953	259.647	19.2397	4.26602	2.26e-28	4.73e-27
26040	SETBP1	SET binding protein 1	244.756	80.5275	408.984	5.07881	2.34449	2.73e-28	5.68e-27
101929680	NA	NA	408.833	181.786	635.88	3.49796	1.80651	3.46e-28	7.17e-27
7031	TFF1	trefoil factor 1	138.682	26.2984	251.065	9.54678	3.25501	5.33e-28	1.1e-26
80162	ATHL1	ATH1, acid trehalase-like 1 (yeast)	147.238	30.0132	264.463	8.81155	3.1394	6.04e-28	1.24e-26
139728	PNCK	pregnancy up-regulated non-ubiquitously expressed CaM kinase	120.483	10.4013	230.564	22.167	4.47034	9.29e-28	1.89e-26
25946	ZNF385A	zinc finger protein 385A	214.422	64.9883	363.856	5.59879	2.48512	1.02e-27	2.07e-26
135892	TRIM50	tripartite motif containing 50	338.803	138.776	538.83	3.88274	1.95708	1.1e-27	2.23e-26
79683	ZDHHC14	zinc finger, DHHC-type containing 14	545.747	277.447	814.047	2.93407	1.5529	1.8e-27	3.62e-26
472	ATM	ataxia telangiectasia mutated	3712.99	1898.31	5527.68	2.9119	1.54196	1.84e-27	3.7e-26
1917	EEF1A2	eukaryotic translation elongation factor 1 alpha 2	61.7493	0.88914	122.609	137.897	7.10744	3.05e-27	6.07e-26
54346	UNC93A	unc-93 homolog A (C. elegans)	474.002	229.367	718.637	3.13313	1.6476	4.69e-27	9.25e-26
100133920	LOC100133920	uncharacterized LOC100133920	114.414	17.3891	211.438	12.1592	3.60398	9.07e-27	1.77e-25
28984	RGCC	regulator of cell cycle	123.485	18.5081	228.462	12.3439	3.62573	9.25e-27	1.81e-25
1543	CYP1A1	cytochrome P450, family 1, subfamily A, polypeptide 1	262.024	94.378	429.671	4.55266	2.18671	1.19e-26	2.3e-25
8462	KLF11	Kruppel-like factor 11	372.231	163.991	580.471	3.53965	1.82361	1.25e-26	2.43e-25
3175	ONECUT1	one cut homeobox 1	209.162	64.6511	353.673	5.47048	2.45167	1.59e-26	3.08e-25
1326	MAP3K8	mitogen-activated protein kinase kinase kinase 8	437.379	209.152	665.606	3.1824	1.67011	3.86e-26	7.36e-25
647042	GOLGA6L10	golgin A6 family-like 10	518.76	264.593	772.928	2.9212	1.54656	3.88e-26	7.38e-25
64968	MRPS6	mitochondrial ribosomal protein S6	794.98	326.29	1263.67	3.87284	1.95339	4e-26	7.6e-25
7040	TGFB1	transforming growth factor, beta 1	1283.45	648.932	1917.97	2.95558	1.56344	9.58e-26	1.79e-24
400619	LINC00511	long intergenic non-protein coding RNA 511	299.753	120.784	478.723	3.96347	1.98676	1.04e-25	1.93e-24
8497	PPFIA4	protein tyrosine phosphatase, receptor type, f polypeptide (PTPRF), interacting protein (liprin), alpha 4	68.4046	3.02252	133.787	44.2633	5.46804	1.04e-25	1.94e-24
9955	HS3ST3A1	heparan sulfate (glucosamine) 3-O-sulfotransferase 3A1	216.002	70.5887	361.415	5.12001	2.35615	1.59e-25	2.94e-24
30846	EHD2	EH-domain containing 2	79.0266	6.09871	151.954	24.9158	4.63899	1.96e-25	3.62e-24
414059	TBC1D3B	TBC1 domain family, member 3B	285.479	113.369	457.589	4.03627	2.01302	4e-25	7.29e-24
3250	HPR	haptoglobin-related protein	2465.61	1148.69	3782.54	3.29292	1.71937	4.65e-25	8.46e-24
150726	FBXO41	F-box protein 41	302.809	114.223	491.396	4.30209	2.10504	5.92e-25	1.07e-23
5724	PTAFR	platelet-activating factor receptor	151.422	25.0184	277.825	11.1048	3.47311	6.88e-25	1.24e-23
642273	FAM110C	family with sequence similarity 110, member C	177.22	50.6396	303.801	5.99928	2.58479	7.48e-25	1.35e-23
100506211	MIR210HG	MIR210 host gene (non-protein coding)	123.892	23.9324	223.852	9.35353	3.22551	7.55e-25	1.36e-23
3932	LCK	lymphocyte-specific protein tyrosine kinase	58.5976	1.29792	115.897	89.2947	6.4805	8.39e-25	1.5e-23
79444	BIRC7	baculoviral IAP repeat containing 7	244.21	71.1228	417.297	5.86728	2.55269	1.14e-24	2.03e-23
126353	C19orf21	chromosome 19 open reading frame 21	148.395	36.1298	260.661	7.21456	2.85091	1.35e-24	2.4e-23
25981	DNAH1	dynein, axonemal, heavy chain 1	230.04	82.7532	377.326	4.55965	2.18892	4.09e-24	7.09e-23
50636	ANO7	anoctamin 7	365.289	168.702	561.876	3.33058	1.73577	5.09e-24	8.77e-23
26140	TTLL3	tubulin tyrosine ligase-like family, member 3	474.205	243.629	704.78	2.89284	1.53249	5.52e-24	9.51e-23
55806	HR	hair growth associated	51.7426	0.44457	103.041	231.776	7.85659	7.15e-24	1.22e-22
100131193	KIAA1984-AS1	KIAA1984 antisense RNA 1	182.671	56.3653	308.978	5.4817	2.45462	1.42e-23	2.41e-22
65991	FUNDC2	FUN14 domain containing 2	877.841	426.654	1329.03	3.115	1.63923	1.46e-23	2.47e-22
79574	EPS8L3	EPS8-like 3	325.213	144.149	506.277	3.51217	1.81236	1.59e-23	2.68e-22
441733	PRKXP1	protein kinase, X-linked, pseudogene 1	184.812	58.2509	311.372	5.34536	2.41829	2.33e-23	3.89e-22
6512	SLC1A7	solute carrier family 1 (glutamate transporter), member 7	79.0172	7.80542	150.229	19.2468	4.26654	2.76e-23	4.57e-22
954	ENTPD2	ectonucleoside triphosphate diphosphohydrolase 2	296.772	126.775	466.768	3.68186	1.88044	3.94e-23	6.51e-22
285966	FAM115C	family with sequence similarity 115, member C	155	42.0138	267.986	6.37853	2.67322	4.99e-23	8.18e-22
80725	SRCIN1	SRC kinase signaling inhibitor 1	193.087	63.6188	322.556	5.07014	2.34202	7.01e-23	1.14e-21
338442	HCAR2	hydroxycarboxylic acid receptor 2	82.7843	9.5658	156.003	16.3084	4.02754	7.17e-23	1.16e-21
57393	TMEM27	transmembrane protein 27	137.792	32.982	242.601	7.35555	2.87883	7.8e-23	1.26e-21
5348	FXYD1	FXYD domain containing ion transport regulator 1	190.232	9.70896	370.754	38.1868	5.255	9.27e-23	1.49e-21
84960	KIAA1984	KIAA1984	315.754	130.815	500.693	3.82749	1.9364	1.46e-22	2.33e-21
5342	PLGLB2	plasminogen-like B2	162.896	47.7216	278.071	5.82694	2.54274	1.89e-22	2.99e-21
5343	PLGLB1	plasminogen-like B1	162.896	47.7216	278.071	5.82694	2.54274	1.89e-22	2.99e-21
440253	WHAMMP2	WAS protein homolog associated with actin, golgi membranes and microtubules pseudogene 2	429.653	219.053	640.253	2.92283	1.54737	1.98e-22	3.12e-21
100507459	LOC100507459	uncharacterized LOC100507459	308.667	138.847	478.487	3.44614	1.78498	6.95e-22	1.07e-20
55076	TMEM45A	transmembrane protein 45A	1246.48	528.953	1964	3.713	1.89258	8.66e-22	1.33e-20
116519	APOA5	apolipoprotein A-V	397.745	182.839	612.65	3.35076	1.74449	9e-22	1.38e-20
57519	STARD9	StAR-related lipid transfer (START) domain containing 9	408.416	207.747	609.085	2.93185	1.55181	9.68e-22	1.48e-20
8792	TNFRSF11A	tumor necrosis factor receptor superfamily, member 11a, NFKB activator	373.283	183.495	563.071	3.06858	1.61757	9.85e-22	1.5e-20
10371	SEMA3A	sema domain, immunoglobulin domain (Ig), short basic domain, secreted, (semaphorin) 3A	79.1302	9.45843	148.802	15.7322	3.97565	1.69e-21	2.55e-20
6928	HNF1B	HNF1 homeobox B	208.905	76.6696	341.141	4.44949	2.15364	1.99e-21	2.98e-20
7318	UBA7	ubiquitin-like modifier activating enzyme 7	338.735	160.983	516.486	3.20832	1.68182	2.59e-21	3.87e-20
79191	IRX3	iroquois homeobox 3	315.646	147.258	484.034	3.28697	1.71676	6.65e-21	9.77e-20
1052	CEBPD	CCAAT/enhancer binding protein (C/EBP), delta	281.277	124.57	437.984	3.51596	1.81392	7.91e-21	1.16e-19
2012	EMP1	epithelial membrane protein 1	96.2815	17.4965	175.067	10.0058	3.32277	1.55e-20	2.24e-19
101059918	LOC101059918	golgin subfamily A member 8-like protein 2-like	181.265	63.1026	299.428	4.74509	2.24644	2.87e-20	4.08e-19
340075	ARSI	arylsulfatase family, member I	327.05	157.591	496.51	3.15063	1.65564	3e-20	4.25e-19
386757	SLC6A10P	solute carrier family 6 (neurotransmitter transporter, creatine), member 10, pseudogene	537.844	207.765	867.924	4.17743	2.06262	3.15e-20	4.45e-19
4703	NEB	nebulin	80.4518	11.3441	149.56	13.1839	3.72071	3.36e-20	4.75e-19
3305	HSPA1L	heat shock 70kDa protein 1-like	205.086	78.057	332.116	4.25479	2.08909	3.88e-20	5.46e-19
3697	ITIH1	inter-alpha-trypsin inhibitor heavy chain 1	218.266	87.1245	349.408	4.01044	2.00376	8.37e-20	1.15e-18
64900	LPIN3	lipin 3	597.251	265.178	929.324	3.50453	1.80922	8.53e-20	1.17e-18
29015	SLC43A3	solute carrier family 43, member 3	54.6488	3.0583	106.239	34.738	5.11844	8.7e-20	1.2e-18
728047	GOLGA8O	golgin A8 family, member O	184.614	67.441	301.787	4.47483	2.16183	2.09e-19	2.81e-18
126868	MAB21L3	mab-21-like 3 (C. elegans)	295.647	81.5984	509.695	6.24639	2.64302	2.3e-19	3.09e-18
100288069	LOC100288069	general transcription factor IIi pseudogene	543.805	264.038	823.571	3.11914	1.64115	2.63e-19	3.51e-18
2113	ETS1	v-ets erythroblastosis virus E26 oncogene homolog 1 (avian)	116.881	29.515	204.247	6.92013	2.7908	3.54e-19	4.7e-18
8718	TNFRSF25	tumor necrosis factor receptor superfamily, member 25	80.4819	12.7852	148.179	11.5899	3.5348	3.8e-19	5.03e-18
55089	SLC38A4	solute carrier family 38, member 4	135.599	39.919	231.28	5.79372	2.53449	3.94e-19	5.22e-18
730005	SEC14L6	SEC14-like 6 (S. cerevisiae)	43.8289	0.88914	86.7687	97.5873	6.60862	4.78e-19	6.31e-18
486	FXYD2	FXYD domain containing ion transport regulator 2	183.77	67.8497	299.69	4.41697	2.14306	4.9e-19	6.46e-18
6326	SCN2A	sodium channel, voltage-gated, type II, alpha subunit	169.816	59.5103	280.121	4.70711	2.23484	5.23e-19	6.88e-18
5138	PDE2A	phosphodiesterase 2A, cGMP-stimulated	62.6516	6.06293	119.24	19.6671	4.29771	5.62e-19	7.37e-18
100507156	LOC100507156	uncharacterized LOC100507156	67.3808	7.8412	126.92	16.1863	4.0167	6.57e-19	8.58e-18
6916	TBXAS1	thromboxane A synthase 1 (platelet)	100.261	21.9422	178.58	8.13866	3.02479	6.64e-19	8.67e-18
7538	ZFP36	ZFP36 ring finger protein	421.166	163.153	679.178	4.16284	2.05757	7.78e-19	1.01e-17
23562	CLDN14	claudin 14	69.6545	8.65877	130.65	15.0888	3.9154	8.99e-19	1.16e-17
10848	PPP1R13L	protein phosphatase 1, regulatory subunit 13 like	165.361	58.0899	272.632	4.69327	2.23059	1.27e-18	1.63e-17
493913	PAPPA-AS1	PAPPA antisense RNA 1	40.3228	0.44457	80.201	180.401	7.49507	1.44e-18	1.84e-17
5526	PPP2R5B	protein phosphatase 2, regulatory subunit B', beta	246.094	109.243	382.946	3.50545	1.8096	1.49e-18	1.89e-17
8291	DYSF	dysferlin, limb girdle muscular dystrophy 2B (autosomal recessive)	91.5893	18.4035	164.775	8.95346	3.16245	1.57e-18	1.99e-17
100996295	LOC100996295	uncharacterized LOC100996295	80.1905	13.5311	146.85	10.8527	3.43999	2.66e-18	3.32e-17
100533181	FXYD6-FXYD2	FXYD6-FXYD2 readthrough	175.286	65.6806	284.891	4.33753	2.11687	6.44e-18	7.9e-17
64762	GAREM	GRB2 associated, regulator of MAPK1	668.774	317.724	1019.82	3.20978	1.68248	9.73e-18	1.18e-16
80757	TMEM121	transmembrane protein 121	148.593	50.0518	247.135	4.93757	2.3038	9.96e-18	1.21e-16
4804	NGFR	nerve growth factor receptor	166.542	27.6142	305.47	11.0621	3.46755	1.43e-17	1.71e-16
8972	MGAM	maltase-glucoamylase (alpha-glucosidase)	65.1538	8.32156	121.986	14.659	3.87372	1.54e-17	1.84e-16
752014	CEMP1	cementum protein 1	138.625	44.8423	232.408	5.18279	2.37373	1.78e-17	2.11e-16
643699	GOLGA8R	golgin A8 family, member R	184.354	72.7221	295.986	4.0701	2.02507	1.82e-17	2.16e-16
57593	EBF4	early B-cell factor 4	76.616	13.1403	140.092	10.6613	3.41431	2.04e-17	2.41e-16
285440	CYP4V2	cytochrome P450, family 4, subfamily V, polypeptide 2	402.773	176.203	629.343	3.57168	1.8366	2.72e-17	3.18e-16
147040	KCTD11	potassium channel tetramerisation domain containing 11	182.179	71.8688	292.489	4.06977	2.02495	3.01e-17	3.51e-16
100131564	LOC100131564	uncharacterized LOC100131564	134.959	43.5622	226.355	5.19614	2.37744	3.71e-17	4.29e-16
55861	DBNDD2	dysbindin (dystrobrevin binding protein 1) domain containing 2	242.376	111.412	373.34	3.35098	1.74458	3.93e-17	4.53e-16
255394	TCP11L2	t-complex 11, testis-specific-like 2	307.195	156.574	457.816	2.92396	1.54793	4.27e-17	4.91e-16
25789	TMEM59L	transmembrane protein 59-like	329.929	143.824	516.033	3.58794	1.84316	6.38e-17	7.25e-16
10346	TRIM22	tripartite motif containing 22	137.453	45.7135	229.193	5.01369	2.32587	6.71e-17	7.63e-16
8996	NOL3	nucleolar protein 3 (apoptosis repressor with CARD domain)	165.959	62.7475	269.171	4.28974	2.10089	6.79e-17	7.7e-16
1850	DUSP8	dual specificity phosphatase 8	179.591	71.8688	287.312	3.99774	1.99918	1.08e-16	1.22e-15
84808	C1orf170	chromosome 1 open reading frame 170	38.5711	0.871245	76.2709	87.5424	6.45191	1.1e-16	1.24e-15
102465909	NA	NA	143.366	50.6933	236.04	4.65623	2.21916	3.1e-16	3.39e-15
102465910	NA	NA	143.366	50.6933	236.04	4.65623	2.21916	3.1e-16	3.39e-15
102466751	NA	NA	143.366	50.6933	236.04	4.65623	2.21916	3.1e-16	3.39e-15
103504738	NA	NA	143.366	50.6933	236.04	4.65623	2.21916	3.1e-16	3.39e-15
653720	GOLGA8M	golgin A8 family, member M	143.68	51.0484	236.312	4.62918	2.21076	3.14e-16	3.44e-15
79896	THNSL1	threonine synthase-like 1 (S. cerevisiae)	284.895	144.698	425.091	2.93778	1.55473	3.22e-16	3.52e-15
728498	GOLGA8H	golgin A8 family, member H	142.194	50.3533	234.035	4.64787	2.21657	4.51e-16	4.88e-15
10570	DPYSL4	dihydropyrimidinase-like 4	71.592	12.642	130.542	10.326	3.36822	4.8e-16	5.19e-15
9340	GLP2R	glucagon-like peptide 2 receptor	119.121	37.3741	200.868	5.37454	2.42614	8.02e-16	8.54e-15
646471	LOC646471	uncharacterized LOC646471	221.262	102.646	339.878	3.31117	1.72734	1.01e-15	1.07e-14
8736	MYOM1	myomesin 1	77.2729	15.6645	138.881	8.86598	3.14828	1.01e-15	1.07e-14
23308	ICOSLG	inducible T-cell co-stimulator ligand	201.328	89.1505	313.505	3.51658	1.81417	1.02e-15	1.08e-14
23767	FLRT3	fibronectin leucine rich transmembrane protein 3	168.922	60.1696	277.674	4.61486	2.20629	1.28e-15	1.35e-14
64857	PLEKHG2	pleckstrin homology domain containing, family G (with RhoGef domain) member 2	288.912	149.941	427.883	2.85368	1.51282	1.33e-15	1.4e-14
8822	FGF17	fibroblast growth factor 17	47.59	3.89376	91.2862	23.4442	4.55116	1.43e-15	1.5e-14
79056	PRRG4	proline rich Gla (G-carboxyglutamic acid) 4 (transmembrane)	126.695	42.6015	210.789	4.94792	2.30682	1.73e-15	1.81e-14
9719	ADAMTSL2	ADAMTS-like 2	136.391	48.5599	224.223	4.61745	2.2071	1.8e-15	1.88e-14
10903	MTMR11	myotubularin related protein 11	113.578	35.1691	191.988	5.45899	2.44863	2.05e-15	2.14e-14
338707	B4GALNT4	beta-1,4-N-acetyl-galactosaminyl transferase 4	748.97	326.38	1171.56	3.58956	1.84381	2.11e-15	2.19e-14
11251	PTGDR2	prostaglandin D2 receptor 2	251.652	82.7146	420.59	5.08484	2.3462	2.8e-15	2.89e-14
4621	MYH3	myosin, heavy chain 3, skeletal muscle, embryonic	133.065	46.9041	219.227	4.67394	2.22464	3.25e-15	3.33e-14
83481	EPPK1	epiplakin 1	731.119	229.731	1232.51	5.36501	2.42358	4.2e-15	4.28e-14
122622	ADSSL1	adenylosuccinate synthase like 1	158.735	53.8561	263.613	4.89476	2.29124	4.32e-15	4.4e-14
7423	VEGFB	vascular endothelial growth factor B	550.542	194.908	906.176	4.64924	2.21699	6.33e-15	6.37e-14
8123	PAR5	Prader-Willi/Angelman syndrome-5	222.066	70.0933	374.039	5.3363	2.41584	6.53e-15	6.56e-14
100861412	FSBP	fibrinogen silencer binding protein	189.209	83.9051	294.513	3.51008	1.8115	7.64e-15	7.64e-14
285189	PLGLA	plasminogen-like A	68.6168	13.0329	124.201	9.52979	3.25244	8.36e-15	8.34e-14
29923	HILPDA	hypoxia inducible lipid droplet-associated	189.352	84.8508	293.854	3.46319	1.7921	1.05e-14	1.04e-13
90226	UCN2	urocortin 2	37.9044	1.74249	74.0663	42.506	5.40959	1.08e-14	1.07e-13
50617	ATP6V0A4	ATPase, H+ transporting, lysosomal V0 subunit a4	58.1443	8.69455	107.594	12.3749	3.62934	1.3e-14	1.28e-13
653073	GOLGA8J	golgin A8 family, member J	136.086	50.4427	221.73	4.39567	2.13608	1.32e-14	1.3e-13
653125	GOLGA8K	golgin A8 family, member K	146.625	57.1292	236.122	4.13312	2.04723	1.38e-14	1.36e-13
100846978	LINC00506	long intergenic non-protein coding RNA 506	1290.44	672.589	1908.29	2.83723	1.50449	1.47e-14	1.44e-13
1003	CDH5	cadherin 5, type 2 (vascular endothelium)	47.3933	4.74711	90.0395	18.9672	4.24544	1.84e-14	1.8e-13
3294	HSD17B2	hydroxysteroid (17-beta) dehydrogenase 2	543.248	263.042	823.455	3.13051	1.6464	1.9e-14	1.84e-13
85014	TMEM141	transmembrane protein 141	261.282	135.95	386.613	2.84379	1.50781	2.3e-14	2.22e-13
200058	FLJ23867	uncharacterized protein FLJ23867	92.5139	25.8001	159.228	6.17158	2.62564	2.42e-14	2.33e-13
92270	ATP6AP1L	ATPase, H+ transporting, lysosomal accessory protein 1-like	123.282	43.5622	203.001	4.66002	2.22034	2.89e-14	2.78e-13
101928137	NA	NA	340.505	166.247	514.764	3.09639	1.63059	3.06e-14	2.93e-13
100128675	LOC100128675	uncharacterized LOC100128675	479.399	231.626	727.173	3.13943	1.6505	3.08e-14	2.95e-13
102723385	NA	NA	250.409	129.21	371.608	2.876	1.52406	3.76e-14	3.58e-13
100506881	LOC100506881	uncharacterized LOC100506881	220.383	108.052	332.713	3.07918	1.62255	3.85e-14	3.66e-13
80704	SLC19A3	solute carrier family 19, member 3	198.437	93.5783	303.296	3.24109	1.69648	6.45e-14	6.06e-13
101928710	NA	NA	73.042	16.5	129.584	7.85359	2.97335	9.01e-14	8.36e-13
8876	VNN1	vanin 1	79.6993	20.0744	139.324	6.94038	2.79502	9.62e-14	8.92e-13
30008	EFEMP2	EGF containing fibulin-like extracellular matrix protein 2	164.414	71.0154	257.813	3.63038	1.86012	1.01e-13	9.38e-13
55790	CSGALNACT1	chondroitin sulfate N-acetylgalactosaminyltransferase 1	286.451	118.988	453.915	3.81481	1.93161	1.03e-13	9.55e-13
2650	GCNT1	glucosaminyl (N-acetyl) transferase 1, core 2	93.8614	27.8619	159.861	5.73761	2.52045	1.1e-13	1.02e-12
653075	GOLGA8T	golgin A8 family, member T	129.302	48.7002	209.903	4.31011	2.10772	1.13e-13	1.04e-12
26086	GPSM1	G-protein signaling modulator 1	60.4484	10.8816	110.015	10.1102	3.33774	1.28e-13	1.18e-12
100505783	LOC100505783	uncharacterized LOC100505783	201.982	97.5973	306.366	3.13908	1.65034	1.89e-13	1.71e-12
57165	GJC2	gap junction protein, gamma 2, 47kDa	74.7989	18.2782	131.32	7.18447	2.84488	2.64e-13	2.37e-12
9185	REPS2	RALBP1 associated Eps domain containing 2	112.042	39.1523	184.931	4.72337	2.23982	2.78e-13	2.49e-12
3625	INHBB	inhibin, beta B	158.984	54.8347	263.134	4.79867	2.26264	3.38e-13	3e-12
6494	SIPA1	signal-induced proliferation-associated 1	199.004	96.4577	301.55	3.12624	1.64443	3.91e-13	3.46e-12
7098	TLR3	toll-like receptor 3	50.4987	5.56467	95.4328	17.1498	4.10012	4.6e-13	4.05e-12
116842	LEAP2	liver expressed antimicrobial peptide 2	81.435	22.0467	140.823	6.38749	2.67525	4.97e-13	4.37e-12
24139	EML2	echinoderm microtubule associated protein like 2	202.478	100.053	304.903	3.04742	1.60759	5.56e-13	4.86e-12
5152	PDE9A	phosphodiesterase 9A	177.474	82.7325	272.215	3.2903	1.71822	6.91e-13	6.01e-12
6913	TBX15	T-box 15	107.689	37.8186	177.56	4.69503	2.23114	8.34e-13	7.22e-12
100505915	LOC100505915	uncharacterized LOC100505915	209.688	106.026	313.351	2.95541	1.56336	9.56e-13	8.23e-12
145264	SERPINA12	serpin peptidase inhibitor, clade A (alpha-1 antiproteinase, antitrypsin), member 12	140.333	58.9254	221.74	3.76306	1.91191	1.11e-12	9.53e-12
56667	MUC13	mucin 13, cell surface associated	54.7468	10.4192	99.0744	9.50887	3.24927	4.77e-12	3.89e-11
389812	LCN15	lipocalin 15	68.7792	17.5144	120.044	6.85403	2.77695	5.47e-12	4.44e-11
8740	TNFSF14	tumor necrosis factor (ligand) superfamily, member 14	134.506	57.0576	211.953	3.71473	1.89326	6.32e-12	5.1e-11
6398	SECTM1	secreted and transmembrane 1	113.195	43.437	182.953	4.21192	2.07448	6.56e-12	5.29e-11
100132163	PHKA2-AS1	PHKA2 antisense RNA 1	136.833	58.5496	215.116	3.67408	1.87738	6.63e-12	5.34e-11
114780	PKD1L2	polycystic kidney disease 1-like 2	72.0121	8.32156	135.703	16.3073	4.02745	7.3e-12	5.86e-11
7188	TRAF5	TNF receptor-associated factor 5	94.5943	32.0213	157.167	4.90821	2.2952	7.56e-12	6.06e-11
254428	SLC41A1	solute carrier family 41, member 1	162.999	76.7562	249.241	3.24718	1.69919	8.63e-12	6.88e-11
151295	SLC23A3	solute carrier family 23 (nucleobase transporters), member 3	43.8315	5.65414	82.0088	14.5042	3.8584	8.82e-12	7.03e-11
56301	SLC7A10	solute carrier family 7 (neutral amino acid transporter light chain, asc system), member 10	41.4677	5.22747	77.7078	14.8653	3.89388	9.19e-12	7.31e-11
51214	IGF2-AS	IGF2 antisense RNA	33.8997	2.61373	65.1857	24.9397	4.64037	9.87e-12	7.83e-11
30812	SOX8	SRY (sex determining region Y)-box 8	130.423	55.172	205.674	3.72788	1.89836	1.23e-11	9.67e-11
6324	SCN1B	sodium channel, voltage-gated, type I, beta subunit	138.735	60.665	216.806	3.57381	1.83746	1.25e-11	9.86e-11
6328	SCN3A	sodium channel, voltage-gated, type III, alpha subunit	204.806	106.877	302.735	2.83256	1.5021	1.28e-11	1.01e-10
163175	LGI4	leucine-rich repeat LGI family, member 4	25.2123	0.44457	49.9801	112.423	6.8128	1.51e-11	1.18e-10
27198	HCAR1	hydroxycarboxylic acid receptor 1	162.035	76.8994	247.171	3.21421	1.68446	1.57e-11	1.22e-10
349114	LINC00265	long intergenic non-protein coding RNA 265	187.009	94.5032	279.514	2.95772	1.56449	1.64e-11	1.27e-10
222950	NYAP1	neuronal tyrosine-phosphorylated phosphoinositide-3-kinase adaptor 1	39.5918	4.81869	74.3649	15.4326	3.94791	1.78e-11	1.38e-10
79729	SH3D21	SH3 domain containing 21	120.902	50.1413	191.663	3.82246	1.9345	2.26e-11	1.74e-10
402778	IFITM10	interferon induced transmembrane protein 10	75.2866	22.1899	128.383	5.78567	2.53248	2.41e-11	1.85e-10
6556	SLC11A1	solute carrier family 11 (proton-coupled divalent metal ion transporters), member 1	68.6682	12.1616	125.175	10.2926	3.36353	2.52e-11	1.93e-10
4355	MPP2	membrane protein, palmitoylated 2 (MAGUK p55 subfamily member 2)	38.0279	4.33833	71.7174	16.5311	4.04711	2.62e-11	2e-10
100130827	SGK110	putative uncharacterized serine/threonine-protein kinase SgK110-like	32.8244	2.63163	63.0172	23.9461	4.58172	2.84e-11	2.16e-10
57158	JPH2	junctophilin 2	26.5008	0.88914	52.1125	58.61	5.87308	3.01e-11	2.28e-10
114822	RHPN1	rhophilin, Rho GTPase binding protein 1	41.2197	5.72572	76.7138	13.3981	3.74396	3.15e-11	2.38e-10
9060	PAPSS2	3'-phosphoadenosine 5'-phosphosulfate synthase 2	59.1275	13.9578	104.297	7.47232	2.90156	3.54e-11	2.66e-10
100128927	ZBTB42	zinc finger and BTB domain containing 42	266.689	128.783	404.595	3.14167	1.65153	3.8e-11	2.86e-10
92747	BPIFB1	BPI fold containing family B, member 1	169.144	80.9542	257.334	3.17876	1.66846	4e-11	2.99e-10
54852	PAQR5	progestin and adipoQ receptor family member V	95.7201	34.814	156.626	4.49894	2.16959	4.25e-11	3.18e-10
27106	ARRDC2	arrestin domain containing 2	136.168	60.9335	211.402	3.4694	1.79468	4.67e-11	3.48e-10
100049076	GUSBP9	glucuronidase, beta pseudogene 9	262.394	130.221	394.566	3.02996	1.5993	5.13e-11	3.81e-10
100190986	LOC100190986	uncharacterized LOC100190986	300.973	85.221	516.726	6.06337	2.60012	5.42e-11	4.02e-10
255043	TMEM86B	transmembrane protein 86B	94.9383	34.8677	155.009	4.44563	2.15239	6.78e-11	4.99e-10
63976	PRDM16	PR domain containing 16	57.6035	13.5311	101.676	7.51421	2.90962	6.96e-11	5.12e-10
90586	AOC4	amine oxidase, copper containing 3 (vascular adhesion protein 1) pseudogene	92.1718	33.3371	151.006	4.52968	2.17941	9.18e-11	6.68e-10
1953	MEGF6	multiple EGF-like-domains 6	160.408	78.785	242.03	3.07203	1.61919	9.38e-11	6.82e-10
7146	TNXA	tenascin XA (pseudogene)	122.399	39.7938	205.005	5.15169	2.36505	1.25e-10	9.02e-10
55534	MAML3	mastermind-like 3 (Drosophila)	51.6227	11.362	91.8834	8.08692	3.01559	1.84e-10	1.3e-09
115908	CTHRC1	collagen triple helix repeat containing 1	181.032	57.6604	304.404	5.27926	2.40033	2.36e-10	1.66e-09
5820	PVT1	Pvt1 oncogene (non-protein coding)	172.407	89.2579	255.556	2.86312	1.51759	2.47e-10	1.73e-09
81571	MIR600HG	MIR600 host gene (non-protein coding)	171.26	88.5091	254.011	2.86989	1.52099	2.98e-10	2.07e-09
2668	GDNF	glial cell derived neurotrophic factor	30.4346	2.59584	58.2734	22.4488	4.48856	2.99e-10	2.08e-09
51557	LGSN	lengsin, lens protein with glutamine synthetase domain	54.3954	8.71245	100.078	11.4868	3.52191	3.21e-10	2.23e-09
375690	WASH5P	WAS protein family homolog 5 pseudogene	90.8251	33.9607	147.69	4.34884	2.12063	3.45e-10	2.39e-09
3589	IL11	interleukin 11	110.66	44.8272	176.494	3.9372	1.97717	3.74e-10	2.58e-09
50853	VILL	villin-like	45.9756	9.17491	82.7764	9.02203	3.17345	4.16e-10	2.86e-09
222256	CDHR3	cadherin-related family member 3	149.126	74.1274	224.125	3.02351	1.59622	5.48e-10	3.75e-09
3034	HAL	histidine ammonia-lyase	130.557	61.0945	200.019	3.27392	1.71102	6.29e-10	4.29e-09
100073347	MIMT1	MER1 repeat containing imprinted transcript 1 (non-protein coding)	104.085	43.225	164.946	3.81597	1.93205	6.37e-10	4.34e-09
57577	KIAA1407	KIAA1407	30.6619	3.04041	58.2834	19.1696	4.26075	6.77e-10	4.6e-09
353376	TICAM2	toll-like receptor adaptor molecule 2	92.1309	35.5421	148.72	4.18433	2.065	7.16e-10	4.85e-09
100506696	KDM5B-AS1	KDM5B antisense RNA 1 (head to head)	36.4082	5.20958	67.6068	12.9774	3.69793	7.22e-10	4.89e-09
883	CCBL1	cysteine conjugate-beta lyase, cytoplasmic	274.107	99.9069	448.308	4.48726	2.16583	7.41e-10	5.02e-09
6277	S100A6	S100 calcium binding protein A6	1456.89	335.943	2577.84	7.67345	2.93988	7.47e-10	5.06e-09
440556	FLJ42875	uncharacterized LOC440556	43.1768	8.39314	77.9604	9.28858	3.21546	9.4e-10	6.32e-09
383	ARG1	arginase, liver	44.9817	9.13912	80.8243	8.84377	3.14466	9.56e-10	6.42e-09
80832	APOL4	apolipoprotein L, 4	145.925	72.7579	219.092	3.01125	1.59036	9.75e-10	6.55e-09
285908	LINC00174	long intergenic non-protein coding RNA 174	102.74	43.0282	162.452	3.77549	1.91666	1.15e-09	7.64e-09
388165	UBE2Q2P1	ubiquitin-conjugating enzyme E2Q family member 2 pseudogene 1	117.996	53.7337	182.258	3.39187	1.76208	1.24e-09	8.22e-09
6459	SH3GL1P2	SH3-domain GRB2-like 1 pseudogene 2	39.7417	6.91628	72.5671	10.4922	3.39125	1.28e-09	8.48e-09
400706	LOC400706	uncharacterized LOC400706	69.2032	22.545	115.861	5.13911	2.36152	1.63e-09	1.07e-08
84226	C2orf16	chromosome 2 open reading frame 16	151.498	77.9496	225.047	2.88708	1.52961	1.87e-09	1.22e-08
758	MPPED1	metallophosphoesterase domain containing 1	25.7029	1.76038	49.6454	28.2015	4.8177	1.94e-09	1.26e-08
653483	MLLT4-AS1	MLLT4 antisense RNA 1 (head to head)	155.925	81.3121	230.538	2.83523	1.50346	2.17e-09	1.4e-08
93474	ZNF670	zinc finger protein 670	141.778	71.087	212.469	2.98885	1.57959	2.33e-09	1.5e-08
115330	GPR146	G protein-coupled receptor 146	141.706	70.9438	212.469	2.99488	1.5825	2.34e-09	1.51e-08
23138	N4BP3	NEDD4 binding protein 3	20.4104	0.426675	40.3941	94.6719	6.56486	2.56e-09	1.64e-08
9021	SOCS3	suppressor of cytokine signaling 3	86.0987	33.7129	138.484	4.10775	2.03835	2.74e-09	1.76e-08
100289019	LOC100289019	uncharacterized LOC100289019	148.888	76.5622	221.215	2.88935	1.53074	2.91e-09	1.86e-08
653061	GOLGA8S	golgin A8 family, member S	99.3595	42.1749	156.544	3.71179	1.89211	3.07e-09	1.96e-08
401232	DKFZP686I15217	uncharacterized LOC401232	45.2503	9.93879	80.5618	8.1058	3.01895	3.2e-09	2.03e-08
84467	FBN3	fibrillin 3	38.5401	6.93417	70.1461	10.116	3.33857	3.21e-09	2.04e-08
602	BCL3	B-cell CLL/lymphoma 3	289.381	124.284	454.479	3.65678	1.87057	3.26e-09	2.07e-08
441432	AQP7P3	aquaporin 7 pseudogene 3	20.2431	0.426675	40.0595	93.8875	6.55286	3.29e-09	2.09e-08
100133545	MRPL23-AS1	MRPL23 antisense RNA 1	115.477	53.2505	177.704	3.33713	1.73861	3.6e-09	2.28e-08
51162	EGFL7	EGF-like-domain, multiple 7	46.7878	10.9174	82.6582	7.57123	2.92053	3.65e-09	2.31e-08
400643	LINC00668	long intergenic non-protein coding RNA 668	100.852	43.8665	157.837	3.59812	1.84724	3.85e-09	2.43e-08
101927136	NA	NA	39.1374	7.32506	70.9498	9.6859	3.27589	4.49e-09	2.81e-08
3083	HGFAC	HGF activator	441.797	147.082	736.512	5.00749	2.32409	4.98e-09	3.12e-08
653399	GSTTP2	glutathione S-transferase theta pseudogene 2	65.0847	21.3187	108.851	5.10589	2.35216	5e-09	3.13e-08
10507	SEMA4D	sema domain, immunoglobulin domain (Ig), transmembrane domain (TM) and short cytoplasmic domain, (semaphorin) 4D	120.006	57.4664	182.546	3.17657	1.66747	6.69e-09	4.13e-08
148229	ATP8B3	ATPase, aminophospholipid transporter, class I, type 8B, member 3	99.5888	43.4012	155.776	3.58922	1.84367	6.77e-09	4.18e-08
23208	SYT11	synaptotagmin XI	50.7958	13.6385	87.9532	6.44889	2.68905	6.9e-09	4.26e-08
2888	GRB14	growth factor receptor-bound protein 14	127.437	63.031	191.844	3.04364	1.6058	7.95e-09	4.87e-08
440452	TBC1D3P2	TBC1 domain family, member 3 pseudogene 2	72.8841	26.564	119.204	4.48743	2.16589	8.51e-09	5.2e-08
114043	C21orf90	chromosome 21 open reading frame 90	90.4014	37.7649	143.038	3.78758	1.92128	9.06e-09	5.52e-08
9143	SYNGR3	synaptogyrin 3	41.9598	9.04965	74.87	8.27324	3.04845	9.73e-09	5.9e-08
389337	ARHGEF37	Rho guanine nucleotide exchange factor (GEF) 37	20.8541	0.871245	40.837	46.8721	5.55066	1.04e-08	6.27e-08
146330	FBXL16	F-box and leucine-rich repeat protein 16	35.1542	6.11661	64.1917	10.4947	3.39158	1.11e-08	6.71e-08
169792	GLIS3	GLIS family zinc finger 3	37.0398	6.98785	67.0917	9.60119	3.26321	1.17e-08	7.04e-08
100463486	MTRNR2L8	MT-RNR2-like 8	45390.2	17848.4	72932	4.0862	2.03076	1.26e-08	7.55e-08
728448	PPIEL	peptidylprolyl isomerase E-like pseudogene	82.705	33.2147	132.195	3.98003	1.99278	1.28e-08	7.69e-08
3270	HRC	histidine rich calcium binding protein	104.239	37.0726	171.405	4.62349	2.20898	1.44e-08	8.6e-08
2014	EMP3	epithelial membrane protein 3	82.3534	25.2482	139.459	5.5235	2.46558	1.51e-08	8.97e-08
491	ATP2B2	ATPase, Ca++ transporting, plasma membrane 2	101.141	42.6373	159.644	3.74424	1.90467	1.62e-08	9.61e-08
100506302	LOC100506302	uncharacterized LOC100506302	104.043	47.9006	160.186	3.34413	1.74163	1.71e-08	1.01e-07
100462981	MTRNR2L2	MT-RNR2-like 2	45834.2	18029.4	73639.1	4.08438	2.03012	1.73e-08	1.03e-07
375719	AQP7P1	aquaporin 7 pseudogene 1	35.548	6.5075	64.5886	9.92526	3.3111	1.94e-08	1.14e-07
57402	S100A14	S100 calcium binding protein A14	31.3478	4.7829	57.9126	12.1083	3.59792	2.07e-08	1.22e-07
50506	DUOX2	dual oxidase 2	20.1266	0.88914	39.364	44.272	5.46832	2.35e-08	1.37e-07
55057	AIM1L	absent in melanoma 1-like	78.3377	31.4185	125.257	3.98672	1.9952	2.98e-08	1.72e-07
1944	EFNA3	ephrin-A3	83.6219	34.8319	132.412	3.80145	1.92655	3.24e-08	1.87e-07
85318	BAGE3	B melanoma antigen family, member 3	105.733	50.0697	161.396	3.22343	1.6886	3.38e-08	1.94e-07
85319	BAGE2	B melanoma antigen family, member 2	105.733	50.0697	161.396	3.22343	1.6886	3.38e-08	1.94e-07
85316	BAGE5	B melanoma antigen family, member 5	104.425	49.2164	159.634	3.24352	1.69756	3.44e-08	1.98e-07
85317	BAGE4	B melanoma antigen family, member 4	104.425	49.2164	159.634	3.24352	1.69756	3.44e-08	1.98e-07
400618	FLJ37644	uncharacterized LOC400618	37.4849	7.73384	67.236	8.69375	3.11998	3.46e-08	1.98e-07
100775107	LUST	RBM5 antisense RNA	115.986	57.3948	174.578	3.0417	1.60488	3.81e-08	2.18e-07
100996511	LOC100996511	uncharacterized LOC100996511	70.6767	26.9191	114.434	4.25104	2.08782	3.99e-08	2.28e-07
6273	S100A2	S100 calcium binding protein A2	29.3547	4.35622	54.3532	12.4771	3.64121	4.42e-08	2.5e-07
146206	RLTPR	RGD motif, leucine rich repeats, tropomodulin domain and proline-rich containing	52.6997	16.0554	89.3441	5.56474	2.47631	4.43e-08	2.5e-07
7450	VWF	von Willebrand factor	46.4575	12.6778	80.2371	6.32895	2.66197	4.52e-08	2.55e-07
55195	C14orf105	chromosome 14 open reading frame 105	66.4101	24.4485	108.372	4.43264	2.14817	4.55e-08	2.57e-07
10750	GRAP	GRB2-related adaptor protein	125.571	55.2435	195.898	3.54608	1.82623	4.62e-08	2.6e-07
3700	ITIH4	inter-alpha-trypsin inhibitor heavy chain family, member 4	75.9245	30.4041	121.445	3.99436	1.99796	4.63e-08	2.61e-07
93432	LOC93432	maltase-glucoamylase (alpha-glucosidase) pseudogene	20.9632	1.31581	40.6106	30.8635	4.94783	4.94e-08	2.78e-07
284339	TMEM145	transmembrane protein 145	69.8817	5.67204	134.091	23.6408	4.5632	5.47e-08	3.06e-07
101928936	NA	NA	108.593	52.8266	164.358	3.11128	1.63751	5.86e-08	3.26e-07
5002	SLC22A18	solute carrier family 22, member 18	125.181	65.0241	185.338	2.8503	1.51111	6.27e-08	3.47e-07
7942	TFEB	transcription factor EB	108.015	52.773	163.256	3.09356	1.62927	7.53e-08	4.13e-07
100505929	C21orf37	chromosome 21 open reading frame 37	16.9682	0.44457	33.4918	75.3352	6.23525	9.65e-08	5.24e-07
374407	DNAJB13	DnaJ (Hsp40) homolog, subfamily B, member 13	18.5322	0.88914	36.1753	40.6858	5.34645	1.07e-07	5.8e-07
8578	SCARF1	scavenger receptor class F, member 1	55.0849	18.2604	91.9095	5.03328	2.3315	1.1e-07	5.94e-07
126364	LRRC25	leucine rich repeat containing 25	37.6626	8.71245	66.6127	7.6457	2.93465	1.14e-07	6.13e-07
64714	PDIA2	protein disulfide isomerase family A, member 2	26.068	3.52077	48.6153	13.8081	3.78745	1.38e-07	7.38e-07
3299	HSF4	heat shock transcription factor 4	67.7204	26.564	108.877	4.09866	2.03515	1.63e-07	8.68e-07
266747	RGL4	ral guanine nucleotide dissociation stimulator-like 4	41.2903	10.9353	71.6452	6.55174	2.71188	1.66e-07	8.83e-07
80975	TMPRSS5	transmembrane protease, serine 5	18.0623	0.871245	35.2534	40.4633	5.33854	1.84e-07	9.71e-07
79734	KCTD17	potassium channel tetramerisation domain containing 17	79.2982	34.3337	124.263	3.61927	1.8557	1.94e-07	1.03e-06
11069	RAPGEF4	Rap guanine nucleotide exchange factor (GEF) 4	52.5359	11.2725	93.7993	8.32107	3.05677	1.98e-07	1.05e-06
915	CD3D	CD3d molecule, delta (CD3-TCR complex)	41.9418	11.2904	72.5932	6.42964	2.68474	2e-07	1.05e-06
642402	LOC642402	golgin A6 family, member A pseudogene	109.293	55.6551	162.931	2.92752	1.54968	2.08e-07	1.09e-06
441081	LOC441081	POM121 membrane glycoprotein (rat) pseudogene	74.5465	29.482	119.611	4.05709	2.02045	2.12e-07	1.11e-06
113146	AHNAK2	AHNAK nucleoprotein 2	33.1862	6.47171	59.9007	9.25579	3.21036	2.13e-07	1.12e-06
1302	COL11A2	collagen, type XI, alpha 2	31.3284	6.06293	56.5938	9.33441	3.22256	2.13e-07	1.12e-06
94120	SYTL3	synaptotagmin-like 3	32.3092	6.52539	58.093	8.90261	3.15423	2.26e-07	1.19e-06
59345	GNB4	guanine nucleotide binding protein (G protein), beta polypeptide 4	92.6685	44.0247	141.312	3.20984	1.6825	2.35e-07	1.23e-06
283748	PLA2G4D	phospholipase A2, group IVD (cytosolic)	16.1234	0.44457	31.8022	71.5348	6.16057	2.37e-07	1.24e-06
139760	GPR119	G protein-coupled receptor 119	108.931	55.5807	162.282	2.91975	1.54585	2.51e-07	1.31e-06
84332	DYDC2	DPY30 domain containing 2	92.6459	43.9173	141.374	3.2191	1.68666	2.63e-07	1.37e-06
26137	ZBTB20	zinc finger and BTB domain containing 20	460.121	185.912	734.329	3.94987	1.9818	3.06e-07	1.58e-06
85320	ABCC11	ATP-binding cassette, sub-family C (CFTR/MRP), member 11	84.1355	38.3885	129.883	3.38337	1.75846	3.1e-07	1.59e-06
10794	ZNF460	zinc finger protein 460	288.633	136.341	440.924	3.23398	1.69331	3.47e-07	1.78e-06
65078	RTN4R	reticulon 4 receptor	40.215	10.9532	69.4767	6.34306	2.66518	3.58e-07	1.83e-06
389941	C1QL3	complement component 1, q subcomponent-like 3	18.8539	1.28003	36.4279	28.4587	4.8308	3.64e-07	1.86e-06
124989	EFCAB13	EF-hand calcium binding domain 13	42.5087	12.1616	72.8557	5.99062	2.5827	3.65e-07	1.86e-06
100505696	SH3BP5-AS1	SH3BP5 antisense RNA 1	105.162	53.5905	156.734	2.92467	1.54827	3.66e-07	1.87e-06
1307	COL16A1	collagen, type XVI, alpha 1	97.2679	47.6858	146.85	3.07953	1.62271	3.72e-07	1.9e-06
100874241	STARD13-AS	STARD13 antisense RNA	18.7726	1.33371	36.2114	27.1509	4.76293	3.75e-07	1.91e-06
276	AMY1A	amylase, alpha 1A (salivary)	68.8788	2.56005	135.197	52.8105	5.72275	3.81e-07	1.94e-06
277	AMY1B	amylase, alpha 1B (salivary)	68.8788	2.56005	135.197	52.8105	5.72275	3.81e-07	1.94e-06
278	AMY1C	amylase, alpha 1C (salivary)	68.8788	2.56005	135.197	52.8105	5.72275	3.81e-07	1.94e-06
79816	TLE6	transducin-like enhancer of split 6 (E(sp1) homolog, Drosophila)	24.5458	3.52077	45.5709	12.9435	3.69415	4.83e-07	2.42e-06
4241	MFI2	antigen p97 (melanoma associated) identified by monoclonal antibodies 133.2 and 96.5	163.578	52.6477	274.508	5.21405	2.38241	5e-07	2.5e-06
3561	IL2RG	interleukin 2 receptor, gamma	37.2894	9.61948	64.9593	6.75289	2.7555	5.02e-07	2.51e-06
100132464	FAM99B	family with sequence similarity 99, member B (non-protein coding)	20.9879	2.20495	39.7708	18.037	4.17289	5.5e-07	2.73e-06
54106	TLR9	toll-like receptor 9	16.987	0.88914	33.0849	37.21	5.21762	5.65e-07	2.81e-06
6518	SLC2A5	solute carrier family 2 (facilitated glucose/fructose transporter), member 5	22.1183	2.59584	41.6407	16.0413	4.00372	5.9e-07	2.92e-06
29995	LMCD1	LIM and cysteine-rich domains 1	79.1948	35.9867	122.403	3.40134	1.7661	6e-07	2.97e-06
26998	FETUB	fetuin B	67.9747	28.6079	107.342	3.75216	1.90772	7.32e-07	3.59e-06
5460	POU5F1	POU class 5 homeobox 1	79.7571	36.7505	122.764	3.34046	1.74005	8.8e-07	4.28e-06
26786	SNORD62A	small nucleolar RNA, C/D box 62A	29.6427	6.11661	53.1688	8.69252	3.11977	9.23e-07	4.48e-06
692093	SNORD62B	small nucleolar RNA, C/D box 62B	29.6427	6.11661	53.1688	8.69252	3.11977	9.23e-07	4.48e-06
7710	ZNF154	zinc finger protein 154	40.9312	9.54791	72.3146	7.57387	2.92103	9.29e-07	4.51e-06
116828	N4BP2L2-IT2	N4BPL2 intronic transcript 2 (non-protein coding)	84.5398	33.6235	135.456	4.02862	2.01029	9.3e-07	4.51e-06
389813	C9orf172	chromosome 9 open reading frame 172	83.4749	39.6327	127.317	3.21243	1.68366	9.44e-07	4.58e-06
51291	GMIP	GEM interacting protein	102.76	53.5547	151.964	2.83755	1.50465	9.51e-07	4.61e-06
272	AMPD3	adenosine monophosphate deaminase 3	51.8158	18.7228	84.9088	4.53504	2.18112	9.78e-07	4.73e-06
59341	TRPV4	transient receptor potential cation channel, subfamily V, member 4	97.147	49.288	145.006	2.94202	1.55681	9.92e-07	4.79e-06
140825	NEURL2	neuralized homolog 2 (Drosophila)	101.375	52.7014	150.049	2.84715	1.50952	1.1e-06	5.3e-06
85446	ZFHX2	zinc finger homeobox 2	29.0877	6.06293	52.1125	8.59528	3.10354	1.22e-06	5.83e-06
55321	TMEM74B	transmembrane protein 74B	70.6874	16.0196	125.355	7.82511	2.96811	1.23e-06	5.87e-06
285696	LOC285696	uncharacterized LOC285696	80.237	37.8186	122.655	3.24325	1.69744	1.28e-06	6.12e-06
283432	LINC00485	long intergenic non-protein coding RNA 485	60.8958	24.8036	96.988	3.91023	1.96725	1.32e-06	6.27e-06
1742	DLG4	discs, large homolog 4 (Drosophila)	60.1717	24.3233	96.02	3.94766	1.981	1.58e-06	7.49e-06
389792	IER5L	immediate early response 5-like	181.183	94.0917	268.275	2.85121	1.51157	1.63e-06	7.7e-06
375593	TRIM73	tripartite motif containing 73	47.6827	16.9982	78.3672	4.61032	2.20487	2.25e-06	1.04e-05
378108	TRIM74	tripartite motif containing 74	47.6827	16.9982	78.3672	4.61032	2.20487	2.25e-06	1.04e-05
54869	EPS8L1	EPS8-like 1	89.3688	45.43	133.308	2.93435	1.55304	2.3e-06	1.07e-05
5125	PCSK5	proprotein convertase subtilisin/kexin type 5	81.1983	39.5969	122.8	3.10125	1.63285	2.65e-06	1.22e-05
114907	FBXO32	F-box protein 32	73.939	27.4532	120.425	4.38655	2.13309	2.82e-06	1.29e-05
401285	TCP10L2	t-complex 10-like 2	42.9252	14.2413	71.6091	5.02826	2.33006	2.9e-06	1.33e-05
100133612	LOC100133612	uncharacterized LOC100133612	26.9455	5.60046	48.2906	8.62261	3.10812	3.26e-06	1.48e-05
652995	UCA1	urothelial cancer associated 1 (non-protein coding)	43.5486	14.8648	72.2324	4.85928	2.28074	3.27e-06	1.49e-05
100313824	MIR663B	microRNA 663b	30.661	4.87237	56.4495	11.5856	3.53427	3.36e-06	1.53e-05
100507032	LOC100507032	uncharacterized LOC100507032	56.8947	23.5594	90.2299	3.82989	1.9373	3.9e-06	1.77e-05
100131434	LOC100131434	uncharacterized LOC100131434	30.0391	7.41453	52.6637	7.10277	2.82838	4.11e-06	1.85e-05
441054	C4orf47	chromosome 4 open reading frame 47	16.4097	1.31581	31.5036	23.9423	4.58149	4.15e-06	1.87e-05
100289574	LOC100289574	HECT and RLD domain containing E3 ubiquitin protein ligase 2 pseudogene	58.7094	24.7679	92.651	3.74078	1.90334	4.28e-06	1.93e-05
344387	CDKL4	cyclin-dependent kinase-like 4	14.8415	0.88914	28.794	32.3841	5.01721	4.42e-06	1.99e-05
100861518	P4HA2-AS1	P4HA2 antisense RNA 1	76.9296	37.3025	116.557	3.12464	1.64369	4.44e-06	2e-05
138065	RNF183	ring finger protein 183	25.4586	5.15589	45.7613	8.87553	3.14983	4.76e-06	2.13e-05
1428	CRYM	crystallin, mu	46.3773	16.9266	75.8279	4.4798	2.16343	5.06e-06	2.25e-05
3749	KCNC4	potassium voltage-gated channel, Shaw-related subfamily, member 4	36.096	10.7921	61.3999	5.68931	2.50825	5.14e-06	2.28e-05
114036	LINC00310	long intergenic non-protein coding RNA 310	17.3506	1.7246	32.9767	19.1214	4.25712	5.15e-06	2.29e-05
5224	PGAM2	phosphoglycerate mutase 2 (muscle)	76.4861	37.4456	115.527	3.08518	1.62536	5.69e-06	2.52e-05
11045	UPK1A	uroplakin 1A	19.5984	0.88914	38.3078	43.0841	5.42908	5.78e-06	2.55e-05
255101	CCDC108	coiled-coil domain containing 108	16.864	0.426675	33.3014	78.0486	6.2863	6.84e-06	2.99e-05
126432	RINL	Ras and Rab interactor-like	211.918	95.8012	328.035	3.42412	1.77574	6.85e-06	3e-05
2047	EPHB1	EPH receptor B1	42.0895	14.8827	69.2963	4.65615	2.21914	7.67e-06	3.34e-05
283768	GOLGA8G	golgin A8 family, member G	59.3133	26.0479	92.5788	3.55418	1.82952	8.26e-06	3.58e-05
387742	FAM99A	family with sequence similarity 99, member A (non-protein coding)	12.7354	0.426675	25.0442	58.6961	5.87519	8.41e-06	3.64e-05
482	ATP1B2	ATPase, Na+/K+ transporting, beta 2 polypeptide	53.436	22.2257	84.6463	3.80849	1.92922	8.62e-06	3.73e-05
390535	GOLGA8EP	golgin A8 family, member E, pseudogene	42.39	15.0768	69.7032	4.62321	2.20889	8.85e-06	3.82e-05
678655	CD27-AS1	CD27 antisense RNA 1	77.931	30.3325	125.529	4.13844	2.04909	9.01e-06	3.89e-05
55561	CDC42BPG	CDC42 binding protein kinase gamma (DMPK-like)	55.5774	23.825	87.3299	3.66547	1.874	1.03e-05	4.41e-05
55876	GSDMB	gasdermin B	139.887	46.2834	233.49	5.0448	2.3348	1.06e-05	4.52e-05
401320	LOC401320	uncharacterized LOC401320	48.0427	16.5537	79.5317	4.80448	2.26438	1.06e-05	4.53e-05
199699	DAND5	DAN domain family member 5, BMP antagonist	33.8884	9.60159	58.1751	6.05891	2.59906	1.08e-05	4.6e-05
79705	LRRK1	leucine-rich repeat kinase 1	25.3641	5.63625	45.0919	8.00034	3.00006	1.15e-05	4.89e-05
8831	SYNGAP1	synaptic Ras GTPase activating protein 1	72.9103	36.094	109.727	3.04002	1.60408	1.2e-05	5.1e-05
90019	SYT8	synaptotagmin VIII	18.6582	2.57795	34.7384	13.4752	3.75224	1.2e-05	5.1e-05
330	BIRC3	baculoviral IAP repeat containing 3	76.2683	38.7257	113.811	2.9389	1.55528	1.24e-05	5.26e-05
857	CAV1	caveolin 1, caveolae protein, 22kDa	13.6942	0.871245	26.5172	30.436	4.92771	1.38e-05	5.79e-05
692225	SNORD94	small nucleolar RNA, C/D box 94	51.8265	21.8706	81.7823	3.73937	1.9028	1.44e-05	6.04e-05
85462	FHDC1	FH2 domain containing 1	64.0243	20.146	107.903	5.35603	2.42117	1.49e-05	6.24e-05
21	ABCA3	ATP-binding cassette, sub-family A (ABC1), member 3	74.3807	37.4635	111.298	2.97083	1.57087	1.54e-05	6.47e-05
101928205	NA	NA	12.1302	0.426675	23.8336	55.859	5.80372	1.55e-05	6.48e-05
284904	SEC14L4	SEC14-like 4 (S. cerevisiae)	41.6832	15.3989	67.9676	4.4138	2.14202	1.63e-05	6.83e-05
26577	PCOLCE2	procollagen C-endopeptidase enhancer 2	51.7495	21.8348	81.6641	3.74009	1.90307	1.64e-05	6.84e-05
100272228	LOC100272228	uncharacterized LOC100272228	64.6314	30.956	98.3067	3.17569	1.66707	1.84e-05	7.64e-05
339210	C17orf67	chromosome 17 open reading frame 67	50.1932	21.0351	79.3513	3.77232	1.91545	1.88e-05	7.77e-05
284950	LOC284950	uncharacterized LOC284950	32.416	10.0819	54.75	5.4305	2.44109	2.26e-05	9.27e-05
646282	AZGP1P1	alpha-2-glycoprotein 1, zinc-binding pseudogene 1	40.799	15.2378	66.3602	4.35496	2.12266	2.34e-05	9.58e-05
93986	FOXP2	forkhead box P2	22.5162	4.81869	40.2137	8.34537	3.06098	2.44e-05	9.95e-05
1410	CRYAB	crystallin, alpha B	22.4622	4.7829	40.1416	8.39273	3.06914	2.47e-05	0.000100645
375775	PNPLA7	patatin-like phospholipase domain containing 7	75.0022	38.8509	111.154	2.86103	1.51653	2.53e-05	0.000102899
284729	ESPNP	espin pseudogene	23.2448	5.20958	41.28	7.92386	2.9862	2.64e-05	0.000107041
1160	CKMT2	creatine kinase, mitochondrial 2 (sarcomeric)	37.7142	13.4775	61.951	4.59664	2.20058	2.87e-05	0.000115946
4851	NOTCH1	notch 1	50.5482	21.7811	79.3152	3.64147	1.86452	2.96e-05	0.000119173
60680	CELF5	CUGBP, Elav-like family member 5	53.4452	23.7892	83.1011	3.49322	1.80456	3.19e-05	0.000127741
2591	GALNT3	UDP-N-acetyl-alpha-D-galactosamine:polypeptide N-acetylgalactosaminyltransferase 3 (GalNAc-T3)	23.6888	5.58257	41.795	7.4867	2.90433	3.46e-05	0.000137513
114299	PALM2	paralemmin 2	42.7183	17.0161	68.4205	4.02092	2.00753	3.52e-05	0.000139875
6469	SHH	sonic hedgehog	67.9808	25.5496	110.412	4.32147	2.11152	3.63e-05	0.000143879
100507057	MFI2-AS1	MFI2 antisense RNA 1	26.9355	7.45032	46.4207	6.23069	2.63939	3.66e-05	0.00014502
101928034	NA	NA	18.9937	3.02252	34.9648	11.5681	3.53208	3.7e-05	0.000146611
4045	LSAMP	limbic system-associated membrane protein	12.7632	0.88914	24.6373	27.7092	4.79229	3.91e-05	0.000154294
729786	GOLGA8CP	golgin A8 family, member C, pseudogene	46.8172	15.0768	78.5576	5.2105	2.38142	3.91e-05	0.000154436
1825	DSC3	desmocollin 3	45.8491	19.2032	72.495	3.77515	1.91654	3.98e-05	0.000156883
7058	THBS2	thrombospondin 2	24.4477	6.1524	42.743	6.94738	2.79647	4.17e-05	0.000164239
25825	BACE2	beta-site APP-cleaving enzyme 2	50.3866	22.2257	78.5476	3.53409	1.82134	4.27e-05	0.000167744
103352539	NA	NA	41.8947	16.5894	67.2	4.05077	2.0182	4.28e-05	0.000168168
128553	TSHZ2	teashirt zinc finger homeobox 2	28.9622	8.78403	49.1403	5.59428	2.48395	4.53e-05	0.000177382
102465753	NA	NA	71.0748	23.0075	119.142	5.17841	2.37251	4.97e-05	0.000193652
49	ACR	acrosin	13.6861	1.29792	26.0743	20.0893	4.32836	4.99e-05	0.000194198
27240	SIT1	signaling threshold regulating transmembrane adaptor 1	33.3496	11.362	55.3373	4.87039	2.28404	5e-05	0.000194491
3017	HIST1H2BD	histone cluster 1, H2bd	182.765	81.2556	284.274	3.49852	1.80674	5.22e-05	0.000202835
151449	GDF7	growth differentiation factor 7	59.377	28.8227	89.9313	3.12016	1.64162	5.24e-05	0.000203214
102723809	NA	NA	14.7894	1.7067	27.8721	16.331	4.02954	5.34e-05	0.000207161
338428	SNORD109A	small nucleolar RNA, C/D box 109A	27.1038	7.8591	46.3485	5.89743	2.56009	5.4e-05	0.000209014
338429	SNORD109B	small nucleolar RNA, C/D box 109B	27.1038	7.8591	46.3485	5.89743	2.56009	5.4e-05	0.000209014
51131	PHF11	PHD finger protein 11	125.126	64.4542	185.797	2.88262	1.52738	6.12e-05	0.000235006
286	ANK1	ankyrin 1, erythrocytic	10.7884	0.426675	21.1501	49.5695	5.63138	6.54e-05	0.000250055
100379249	BOK-AS1	BOK antisense RNA 1	57.1195	27.5784	86.6605	3.14233	1.65183	6.61e-05	0.000252624
339105	PRSS53	protease, serine, 53	37.5807	14.3487	60.8127	4.2382	2.08345	6.89e-05	0.000262937
100132565	GOLGA8F	golgin A8 family, member F	54.9042	26.0479	83.7605	3.21564	1.6851	7.4e-05	0.00028139
406938	MIR146A	microRNA 146a	13.0898	1.31581	24.8638	18.8961	4.24002	8.57e-05	0.000323026
93010	B3GNT7	UDP-GlcNAc:betaGal beta-1,3-N-acetylglucosaminyltransferase 7	18.249	3.44919	33.0488	9.58162	3.26027	8.66e-05	0.000326246
102800310	NA	NA	20.7368	4.74711	36.7265	7.7366	2.9517	8.97e-05	0.00033692
101928784	NA	NA	35.685	11.4693	59.9007	5.22268	2.38479	9.01e-05	0.000338331
653427	FOXD4L5	forkhead box D4-like 5	27.7613	8.62298	46.8997	5.43892	2.44332	9.18e-05	0.000344348
574	BAGE	B melanoma antigen	53.765	25.6033	81.9266	3.19985	1.678	9.2e-05	0.000344858
254263	CNIH2	cornichon homolog 2 (Drosophila)	19.022	4.00113	34.0429	8.50832	3.08887	9.53e-05	0.000356635
89849	ATG16L2	autophagy related 16-like 2 (S. cerevisiae)	38.0405	11.735	64.346	5.48327	2.45504	9.58e-05	0.000358128
7041	TGFB1I1	transforming growth factor beta 1 induced transcript 1	25.5215	7.45032	43.5928	5.85113	2.54871	9.58e-05	0.000358128
340037	PRR7-AS1	PRR7 antisense RNA 1	24.7757	6.88049	42.6709	6.20172	2.63267	9.6e-05	0.000358719
284593	FAM41C	family with sequence similarity 41, member C	51.0867	23.9145	78.259	3.27245	1.71037	9.7e-05	0.000362301
83593	RASSF5	Ras association (RalGDS/AF-6) domain family member 5	119.62	39.3492	199.89	5.07991	2.3448	0.000101345	0.000377529
100132979	GOLGA8DP	golgin A8 family, member D, pseudogene	46.7991	15.0768	78.5215	5.20811	2.38076	0.000102726	0.000382062
11264	PXMP4	peroxisomal membrane protein 4, 24kDa	57.6872	28.8942	86.4801	2.99299	1.58159	0.000113503	0.000419361
80035	ANP32A-IT1	ANP32A intronic transcript 1 (non-protein coding)	14.9575	2.15127	27.7638	12.9058	3.68995	0.00011468	0.00042336
7169	TPM2	tropomyosin 2 (beta)	28.892	9.60159	48.1823	5.01816	2.32716	0.000121003	0.00044497
83473	KATNAL2	katanin p60 subunit A-like 2	10.147	0.426675	19.8674	46.5632	5.54112	0.000121168	0.000445495
279	AMY2A	amylase, alpha 2A (pancreatic)	11.4986	0.88914	22.108	24.8645	4.63602	0.000124539	0.000457033
100616209	MIR4461	microRNA 4461	35.1977	13.549	56.8464	4.19561	2.06888	0.000125304	0.000459668
389692	MAFA	v-maf musculoaponeurotic fibrosarcoma oncogene homolog A (avian)	31.0065	3.46709	58.5459	16.8862	4.07777	0.000128198	0.000469491
101927446	NA	NA	60.941	31.5438	90.3381	2.8639	1.51798	0.000130105	0.00047603
158257	MIRLET7DHG	MIRLET7D host gene (non-protein coding)	20.4111	4.76501	36.0571	7.56707	2.91973	0.000130133	0.000476045
1564	CYP2D7P1	cytochrome P450, family 2, subfamily D, polypeptide 7 pseudogene 1	30.1904	10.4728	49.9079	4.76547	2.25262	0.000132252	0.000483437
9111	NMI	N-myc (and STAT) interactor	84.2202	36.2551	132.185	3.64598	1.86631	0.000145823	0.0005289
6622	SNCA	synuclein, alpha (non A4 component of amyloid precursor)	11.2411	0.88914	21.593	24.2852	4.60201	0.000162549	0.000585444
339366	ADAMTSL5	ADAMTS-like 5	41.9483	18.314	65.5826	3.581	1.84036	0.000170183	0.000611032
1135	CHRNA2	cholinergic receptor, nicotinic, alpha 2 (neuronal)	41.6961	18.2425	65.1497	3.57132	1.83646	0.00017349	0.00062165
162417	NAGS	N-acetylglutamate synthase	79.8706	36.807	122.934	3.33996	1.73983	0.000173979	0.000623175
10896	OCLM	oculomedin	12.4254	1.31581	23.535	17.8863	4.16078	0.000177596	0.000635552
146325	C16orf11	chromosome 16 open reading frame 11	12.3442	1.33371	23.3546	17.511	4.13019	0.000182373	0.000651811
1906	EDN1	endothelin 1	18.0785	3.87587	32.2812	8.32878	3.0581	0.000187434	0.000669411
64866	CDCP1	CUB domain containing protein 1	42.6374	14.6859	70.589	4.80658	2.26501	0.000191345	0.000682262
100507062	PSMD6-AS2	PSMD6 antisense RNA 2	16.3189	3.0762	29.5616	9.60977	3.2645	0.000193358	0.000688937
7477	WNT7B	wingless-type MMTV integration site family, member 7B	28.1285	9.58369	46.6732	4.87006	2.28394	0.000202779	0.000719754
9901	SRGAP3	SLIT-ROBO Rho GTPase activating protein 3	30.2364	10.8995	49.5733	4.54821	2.1853	0.000207195	0.000734897
79170	PRR15L	proline rich 15-like	43.4956	19.7551	67.236	3.40348	1.76701	0.000207827	0.000736871
2638	GC	group-specific component (vitamin D binding protein)	10.9476	0.85335	21.0418	24.6579	4.62398	0.000214794	0.000759923
401024	FSIP2	fibrous sheath interacting protein 2	35.3462	13.1045	57.5879	4.39453	2.13571	0.000227793	0.00080287
400581	GRAPL	GRB2-related adaptor protein-like	39.9998	17.3891	62.6104	3.60055	1.84822	0.000230175	0.000810244
400831	C20orf202	chromosome 20 open reading frame 202	19.5316	3.48498	35.5781	10.209	3.35177	0.000234681	0.000825215
9467	SH3BP5	SH3-domain binding protein 5 (BTK-associated)	54.4201	27.8977	80.9426	2.9014	1.53675	0.000254987	0.00089118
101929705	NA	NA	52.835	24.4128	81.2573	3.32848	1.73486	0.000259147	0.000904108
56971	CEACAM19	carcinoembryonic antigen-related cell adhesion molecule 19	39.6338	17.4249	61.8428	3.5491	1.82746	0.000267964	0.000931716
7348	UPK1B	uroplakin 1B	32.5299	12.8031	52.2568	4.08159	2.02913	0.000268474	0.00093316
503538	A1BG-AS1	A1BG antisense RNA 1	207.048	87.7838	326.312	3.71722	1.89422	0.000277997	0.000963524
6725	SRMS	src-related kinase lacking C-terminal regulatory tyrosine and N-terminal myristylation sites	9.32031	0.426675	18.2139	42.6881	5.41576	0.000288021	0.000995625
54836	BSPRY	B-box and SPRY domain containing	9.29318	0.44457	18.1418	40.8075	5.35076	0.000291218	0.00100596
161145	TMEM229B	transmembrane protein 229B	34.3627	14.0115	54.714	3.90493	1.9653	0.000300678	0.00103621
101929633	NA	NA	26.6506	9.12123	44.18	4.84365	2.27609	0.000305425	0.00105115
100130776	LOC100130776	uncharacterized LOC100130776	21.548	6.08082	37.0151	6.08719	2.60578	0.000308474	0.00106108
771	CA12	carbonic anhydrase XII	25.2297	8.30367	42.1558	5.07677	2.34391	0.000325808	0.00111679
154214	RNF217	ring finger protein 217	50.1332	23.3984	76.8681	3.28519	1.71598	0.000328089	0.00112342
9333	TGM5	transglutaminase 5	21.1008	3.89376	38.3078	9.83824	3.2984	0.000342414	0.00116799
2628	GATM	glycine amidinotransferase (L-arginine:glycine amidinotransferase)	35.7371	13.8862	57.5879	4.14712	2.05211	0.000356115	0.00121198
57000	GSN-AS1	GSN antisense RNA 1	36.4411	15.5929	57.2893	3.67406	1.87737	0.000362786	0.00123254
257194	NEGR1	neuronal growth regulator 1	13.6246	2.20495	25.0442	11.3581	3.50565	0.000376184	0.00127364
5744	PTHLH	parathyroid hormone-like hormone	27.1073	9.60159	44.6129	4.64641	2.21612	0.000399365	0.00134747
201516	ZSCAN4	zinc finger and SCAN domain containing 4	11.4183	1.31581	21.5208	16.3555	4.0317	0.000408593	0.00137647
146227	BEAN1	brain expressed, associated with NEDD4, 1	39.323	17.8695	60.7766	3.40114	1.76602	0.000439225	0.00147333
8728	ADAM19	ADAM metallopeptidase domain 19	35.6444	15.2199	56.0688	3.6839	1.88124	0.000443465	0.00148628
284454	LOC284454	uncharacterized LOC284454	41.0378	19.2748	62.8008	3.25819	1.70407	0.000460256	0.00153835
170690	ADAMTS16	ADAM metallopeptidase with thrombospondin type 1 motif, 16	21.3853	3.91166	38.8589	9.93413	3.31239	0.000463167	0.00154702
51285	RASL12	RAS-like, family 12	15.2169	3.00462	27.4291	9.12899	3.19045	0.000474269	0.00158114
101928684	NA	NA	30.1662	11.7171	48.6153	4.1491	2.0528	0.000490576	0.00163106
129530	LYG1	lysozyme G-like 1	37.9922	17.0877	58.8967	3.44673	1.78523	0.000504881	0.0016738
143379	C10orf82	chromosome 10 open reading frame 82	56.4313	16.5179	96.3447	5.83276	2.54418	0.000507428	0.00168139
729582	DIRC3	disrupted in renal carcinoma 3	28.9792	6.1345	51.8239	8.44794	3.0786	0.000512263	0.00169483
101926889	NA	NA	42.1147	20.146	64.0835	3.18095	1.66946	0.000512617	0.00169543
101928979	NA	NA	51.1774	26.7072	75.6476	2.83248	1.50207	0.000532569	0.00175638
100288866	LOC100288866	uncharacterized LOC100288866	11.3673	0.88914	21.8455	24.5693	4.61878	0.00053857	0.00177527
7277	TUBA4A	tubulin, alpha 4a	52.9693	22.4046	83.534	3.72843	1.89857	0.000566448	0.00186309
280	AMY2B	amylase, alpha 2B (pancreatic)	82.2333	39.6327	124.834	3.14977	1.65525	0.000567335	0.00186569
1520	CTSS	cathepsin S	38.0225	13.9757	62.0692	4.44122	2.15096	0.000567862	0.00186711
728495	FAM74A3	family with sequence similarity 74, member A3	28.3939	10.81	45.9778	4.25325	2.08856	0.000568641	0.00186873
55063	ZCWPW1	zinc finger, CW type with PWWP domain 1	42.4099	20.4116	64.4082	3.15546	1.65785	0.000615669	0.00201013
128346	C1orf162	chromosome 1 open reading frame 162	9.8453	0.85335	18.8372	22.0745	4.46431	0.000632911	0.00206368
26579	MYEOV	myeloma overexpressed (in a subset of t(11;14) positive multiple myelomas)	17.3338	4.33833	30.3292	6.99098	2.8055	0.000669603	0.00217643
125704	FAM69C	family with sequence similarity 69, member C	16.416	3.89376	28.9383	7.43196	2.89374	0.000670513	0.00217903
642633	LOC642633	uncharacterized LOC642633	37.378	17.0698	57.6862	3.37943	1.75678	0.000673673	0.00218857
11037	STON1	stonin 1	11.8622	1.7246	21.9998	12.7565	3.67316	0.00067775	0.00220072
9674	KIAA0040	KIAA0040	45.2918	22.6882	67.8954	2.99255	1.58137	0.000683862	0.002218
2022	ENG	endoglin	18.0171	4.74711	31.2872	6.59078	2.72045	0.00068935	0.00223467
101241892	NPTN-IT1	NPTN intronic transcript 1 (non-protein coding)	22.9321	2.56005	43.3042	16.9153	4.08026	0.000706182	0.00228434
1002	CDH4	cadherin 4, type 1, R-cadherin (retinal)	48.2751	15.3452	81.2051	5.29188	2.40378	0.000727074	0.00234571
123099	DEGS2	delta(4)-desaturase, sphingolipid 2	14.7105	3.09409	26.3268	8.50874	3.08895	0.000730572	0.0023551
1438	CSF2RA	colony stimulating factor 2 receptor, alpha, low-affinity (granulocyte-macrophage)	30.0946	12.2332	47.9559	3.92014	1.9709	0.000737922	0.00237602
114897	C1QTNF1	C1q and tumor necrosis factor related protein 1	20.0978	6.11661	34.079	5.57155	2.47808	0.000806577	0.00258055
100505989	LOC100505989	uncharacterized LOC100505989	30.4302	12.642	48.2184	3.81414	1.93136	0.000814847	0.00260488
101929148	NA	NA	9.51546	0.88914	18.1418	20.4037	4.35076	0.000843122	0.00268869
342979	PALM3	paralemmin 3	36.0679	16.5	55.6359	3.37188	1.75355	0.000854526	0.0027224
284581	LOC284581	uncharacterized LOC284581	28.3764	11.3262	45.4266	4.01076	2.00388	0.000858636	0.00273371
55805	LRP2BP	LRP2 binding protein	45.2208	23.0611	67.3804	2.92181	1.54686	0.000922515	0.00292426
89837	ULK4P3	unc-51-like kinase 4 (C. elegans) pseudogene 3	78.6759	23.7356	133.616	5.62937	2.49297	0.000924541	0.00293021
283521	LINC00282	long intergenic non-protein coding RNA 282	20.686	6.52539	34.8466	5.34015	2.41688	0.000931574	0.00295059
10740	RFPL1S	RFPL1 antisense RNA 1	31.6242	13.5669	49.6815	3.66196	1.87261	0.000937986	0.00296897
131669	UROC1	urocanate hydratase 1	31.4264	13.4238	49.4289	3.6822	1.88057	0.000953229	0.00301284
104266958	NA	NA	19.277	0.426675	38.1274	89.3592	6.48154	0.000959151	0.00303059
6458	SH3GL1P1	SH3-domain GRB2-like 1 pseudogene 1	19.8763	6.11661	33.6361	5.49914	2.4592	0.000964291	0.00304486
5798	PTPRN	protein tyrosine phosphatase, receptor type, N	16.6515	0.44457	32.8585	73.9107	6.20771	0.000968805	0.00305813
375316	RBM44	RNA binding motif protein 44	19.8403	6.11661	33.5639	5.48734	2.45611	0.000969471	0.00305974
286256	LCN12	lipocalin 12	15.1004	3.46709	26.7337	7.71071	2.94686	0.000981956	0.00309366
727897	MUC5B	mucin 5B, oligomeric mucus/gel-forming	12.4504	2.13338	22.7674	10.672	3.41576	0.000982232	0.00309403
151056	PLB1	phospholipase B1	24.7666	9.13912	40.3941	4.41991	2.14402	0.00100033	0.00314517
406991	MIR21	microRNA 21	14.9741	3.46709	26.4811	7.63787	2.93317	0.00100784	0.00316555
284186	TMEM105	transmembrane protein 105	18.2933	5.26326	31.3232	5.9513	2.57321	0.00100827	0.00316597
116986	AGAP2	ArfGAP with GTPase domain, ankyrin repeat and PH domain 2	33.2948	14.7396	51.85	3.51774	1.81465	0.00101042	0.00317212
10603	SH2B2	SH2B adaptor protein 2	11.4011	1.76038	21.0418	11.953	3.5793	0.00107331	0.00335289
347686	SNORD64	small nucleolar RNA, C/D box 64	29.8874	12.8031	46.9718	3.6688	1.87531	0.00110415	0.00344265
100288380	ULK4P2	unc-51-like kinase 4 (C. elegans) pseudogene 2	80.1696	25.0335	135.306	5.40499	2.43429	0.00114118	0.00355188
89838	ULK4P1	unc-51-like kinase 4 (C. elegans) pseudogene 1	80.1696	25.0335	135.306	5.40499	2.43429	0.00114118	0.00355188
4018	LPA	lipoprotein, Lp(a)	13.9883	3.00462	24.972	8.3112	3.05506	0.00117434	0.00364411
7570	ZNF22	zinc finger protein 22	39.1812	19.2032	59.1592	3.0807	1.62326	0.00118045	0.00366248
7033	TFF3	trefoil factor 3 (intestinal)	44.5706	23.0075	66.1338	2.87445	1.52328	0.00119113	0.00369152
3594	IL12RB1	interleukin 12 receptor, beta 1	36.0864	17.0519	55.1208	3.23253	1.69266	0.00119187	0.00369263
130733	TMEM178A	transmembrane protein 178A	18.7552	5.67204	31.8383	5.6132	2.48882	0.0012053	0.00373073
100505832	PROX1-AS1	PROX1 antisense RNA 1	38.3994	18.5976	58.2012	3.12951	1.64594	0.00128346	0.00395141
783	CACNB2	calcium channel, voltage-dependent, beta 2 subunit	30.8478	13.5132	48.1823	3.56556	1.83413	0.00128519	0.00395613
3818	KLKB1	kallikrein B, plasma (Fletcher factor) 1	32.7794	14.8112	50.7477	3.42631	1.77666	0.00134411	0.00412519
64919	BCL11B	B-cell CLL/lymphoma 11B (zinc finger protein)	9.00054	0.85335	17.1477	20.0946	4.32874	0.00141852	0.00434334
80350	LPAL2	lipoprotein, Lp(a)-like 2, pseudogene	50.5061	16.4642	84.548	5.13527	2.36044	0.00144724	0.00442645
11174	ADAMTS6	ADAM metallopeptidase with thrombospondin type 1 motif, 6	62.1817	26.191	98.1724	3.74832	1.90624	0.00145284	0.0044415
9024	BRSK2	BR serine/threonine kinase 2	18.8335	4.4278	33.2392	7.50693	2.90822	0.00145931	0.00446057
728882	FAM182B	family with sequence similarity 182, member B	21.4063	7.37874	35.4338	4.80215	2.26368	0.00146777	0.00448364
200772	LOC200772	uncharacterized LOC200772	14.6302	3.52077	25.7396	7.3108	2.87003	0.00147309	0.00449777
3665	IRF7	interferon regulatory factor 7	9.93236	1.28003	18.5847	14.519	3.85987	0.00150315	0.00458457
84614	ZBTB37	zinc finger and BTB domain containing 37	29.1657	12.6062	45.7252	3.6272	1.85886	0.00151269	0.00461271
10462	CLEC10A	C-type lectin domain family 10, member A	16.1864	4.32044	28.0524	6.49297	2.69888	0.00151309	0.00461271
6528	SLC5A5	solute carrier family 5 (sodium iodide symporter), member 5	39.2809	19.7372	58.8245	2.98039	1.5755	0.00159626	0.00483992
3872	KRT17	keratin 17	37.3897	12.2511	62.5283	5.10389	2.3516	0.00167705	0.00506607
118490	MSS51	MSS51 mitochondrial translational activator	25.4803	9.10334	41.8572	4.59801	2.20101	0.00176913	0.00532942
646736	LOC646736	uncharacterized LOC646736	10.7508	1.74249	19.7591	11.3396	3.5033	0.00178266	0.00536442
3375	IAPP	islet amyloid polypeptide	35.6392	14.8648	56.4135	3.79509	1.92413	0.00204764	0.0060944
100507373	LOC100507373	uncharacterized LOC100507373	12.4602	2.59584	22.3245	8.60011	3.10436	0.0020972	0.00622865
6585	SLIT1	slit homolog 1 (Drosophila)	46.2305	14.4024	78.0586	5.41984	2.43825	0.00212047	0.00628823
100874198	SHANK2-AS1	SHANK2 antisense RNA 1	17.8204	5.63625	30.0045	5.32348	2.41237	0.00214173	0.00634745
101927152	NA	NA	14.5423	2.64952	26.4351	9.97729	3.31865	0.00214643	0.00636041
815	CAMK2A	calcium/calmodulin-dependent protein kinase II alpha	12.3248	2.61373	22.0359	8.4308	3.07567	0.0021616	0.00639664
400629	TEX19	testis expressed 19	32.2168	15.0768	49.3568	3.27369	1.71092	0.0022122	0.00653455
643641	ZNF862	zinc finger protein 862	22	8.30367	35.6963	4.29886	2.10396	0.00222212	0.00656286
1815	DRD4	dopamine receptor D4	7.27397	0.44457	14.1034	31.7236	4.98749	0.00222547	0.00656978
4237	MFAP2	microfibrillar-associated protein 2	14.7626	3.89376	25.6314	6.58268	2.71868	0.00229571	0.00675983
100506325	LOC100506325	uncharacterized LOC100506325	27.2116	11.8244	42.5987	3.6026	1.84904	0.00234809	0.00690161
100874212	MYCBP2-AS1	MYCBP2 antisense RNA 1	34.5282	17.0161	52.0404	3.0583	1.61273	0.00237344	0.00696776
10344	CCL26	chemokine (C-C motif) ligand 26	8.41317	0.88914	15.9372	17.9243	4.16384	0.00243561	0.00713316
340544	MORF4L2-AS1	MORF4L2 antisense RNA 1	18.3993	6.09871	30.6999	5.03384	2.33166	0.00244378	0.00715603
3866	KRT15	keratin 15	22.4976	8.81982	36.1753	4.1016	2.03619	0.00245897	0.00719621
84225	ZMYND15	zinc finger, MYND-type containing 15	28.9816	12.9434	45.0198	3.4782	1.79834	0.00249087	0.0072852
102465252	NA	NA	23.8868	9.54791	38.2256	4.00356	2.00128	0.00249371	0.00729026
148252	DIRAS1	DIRAS family, GTP-binding RAS-like 1	28.9631	13.0508	44.8755	3.43853	1.78179	0.00249422	0.00729066
144568	A2ML1	alpha-2-macroglobulin-like 1	8.34101	0.88914	15.7929	17.762	4.15072	0.00249493	0.00729164
10045	SH2D3A	SH2 domain containing 3A	23.8775	9.60159	38.1535	3.97366	1.99047	0.00249591	0.00729342
6237	RRAS	related RAS viral (r-ras) oncogene homolog	27.7816	12.269	43.2942	3.52874	1.81915	0.00250751	0.00732294
117248	GALNT15	UDP-N-acetyl-alpha-D-galactosamine:polypeptide N-acetylgalactosaminyltransferase 15	24.7906	9.54791	40.0334	4.19289	2.06795	0.002512	0.00733498
1236	CCR7	chemokine (C-C motif) receptor 7	33.944	16.6252	51.2628	3.08343	1.62454	0.00255487	0.00745238
414918	DENND6B	DENN/MADD domain containing 6B	35.4792	17.8158	53.1427	2.9829	1.57671	0.00261333	0.0076127
54716	SLC6A20	solute carrier family 6 (proline IMINO transporter), member 20	21.7062	8.33946	35.073	4.20567	2.07234	0.00262769	0.00764883
101927043	NA	NA	12.0312	2.61373	21.4487	8.20613	3.0367	0.00270247	0.00784203
54809	SAMD9	sterile alpha motif domain containing 9	50.8616	23.825	77.8982	3.2696	1.70911	0.00271084	0.00786399
9651	PLCH2	phospholipase C, eta 2	22.9647	5.72572	40.2038	7.0216	2.8118	0.00275237	0.0079774
1592	CYP26A1	cytochrome P450, family 26, subfamily A, polypeptide 1	15.7386	3.89376	27.5834	7.08401	2.82457	0.00278921	0.00807581
3762	KCNJ5	potassium inwardly-rectifying channel, subfamily J, member 5	18.8791	6.54328	31.215	4.77054	2.25415	0.00279316	0.00808604
56901	NDUFA4L2	NADH dehydrogenase (ubiquinone) 1 alpha subcomplex, 4-like 2	16.6946	3.50287	29.8863	8.53193	3.09287	0.00281825	0.00814906
378938	MALAT1	metastasis associated lung adenocarcinoma transcript 1 (non-protein coding)	3787.5	1698.27	5876.74	3.46043	1.79095	0.00282235	0.00815731
101927272	NA	NA	7.08859	0.44457	13.7326	30.8897	4.94905	0.00285009	0.00822777
84983	FAM222A-AS1	FAM222A antisense RNA 1	7.07055	0.44457	13.6965	30.8085	4.94526	0.00286992	0.00827768
1759	DNM1	dynamin 1	18.4953	6.54328	30.4474	4.65323	2.21823	0.0033727	0.00961182
389152	PRR23C	proline rich 23C	34.9911	17.8337	52.1486	2.92416	1.54802	0.00337647	0.00962116
6781	STC1	stanniocalcin 1	13.5008	3.53866	23.4629	6.63043	2.7291	0.00339042	0.0096539
117155	CATSPER2	cation channel, sperm associated 2	10.0325	1.7067	18.3583	10.7566	3.42715	0.00352493	0.00999188
GO_BP
	GOID	GOTerm	Ontology Source	Term PValue	Term PValue Corrected with Bonferroni step down	Group PValue	Group PValue Corrected with Bonferroni step down	GOLevels	GOGroups	% Associated Genes	Nr. Genes	Associated Genes Found
	GO:0009611	response to wounding	GO_BiologicalProcess-GOA_23.02.2017_10h01	6.5e-13	8.8e-10	8.3e-13	1.9e-11	[3]	Group16	10.0877	69	[ADM, APOA5, ARG1, AXL, C1QTNF1, CARMIL2, CAV1, CD109, CD9, CYP1A1, CYR61, DDR1, DMTN, DOCK6, DSP, DST, DYSF, EDN1, EGFR, EHD2, ENG, ENO3, ENTPD2, EPO, EPPK1, ETS1, F11, F5, FLRT3, FN1, IGFBP1, ITGA2, ITPR3, KANK1, KLF4, KLKB1, LCK, LOX, LYVE1, MAFK, NOL3, NOTCH1, PAPSS2, PDGFB, PLG, POU5F1, PTPRF, PVT1, RTN4R, RTN4RL2, SCARF1, SERPINE1, SERPINE2, SERPING1, SH2B2, SHH, SLC11A1, SLC1A2, SYT11, SYT…
	GO:0051336	regulation of hydrolase activity	GO_BiologicalProcess-GOA_23.02.2017_10h01	3.9e-12	5.3e-09	4.9e-08	7.4e-07	[4]	Group21	7.70819	112	[A2ML1, ABR, AFDN, AGAP2, AGXT, AHSG, ANGPTL4, APOA5, APOC3, ARFGEF3, ARHGAP45, ARHGEF37, ATP1B2, BCL6, BIRC3, BIRC7, BRSK2, C3, C4A, C4B, C4B_2, CAMK2A, CAV1, CCL26, CCR7, CD109, COL7A1, CSF2RA, CSTB, CYR61, DENND6B, DLG4, DOCK6, EGFR, EGLN1, EGLN3, EPS8L1, ERRFI1, FAM13A, FARP1, FETUB, FGF17, FN1, GDNF, GMIP, HSPA1A, IAPP, IFI6, IL2RG, ITGA2, ITIH1, ITIH3, ITIH4, KIAA0430, KLF4, LCK, LPA, LPAL2…
	GO:0051239	regulation of multicellular organismal process	GO_BiologicalProcess-GOA_23.02.2017_10h01	5e-11	6.8e-08	2.1e-08	3.4e-07	[2, 3]	Group20	6.31016	177	[ABCA7, ABR, ADM, AFDN, AGAP2, AGPAT2, AGXT, AHSG, ANGPTL4, APOA5, APOC3, ARRDC3, ATP1A1, ATP1B2, ATP2B2, AXL, BCL11B, BCL3, BCL6, BIRC3, C1QTNF1, C3, CACNA1H, CACNB2, CAPRIN2, CAV1, CCR7, CD109, CD24, CDH4, CDH5, CEBPD, CITED2, CTHRC1, CYR61, DAND5, DIXDC1, DMTN, DSC3, DSP, EDN1, EGFR, EGLN1, ENG, EPAS1, EPHB1, EPO, EPPK1, ERRFI1, ETS1, F11, FAM129B, FBXO32, FLRT3, FN1, FOXP2, FST, FSTL3, FXYD1,…
	GO:0032879	regulation of localization	GO_BiologicalProcess-GOA_23.02.2017_10h01	2.3e-10	3.1e-07	4e-13	9.7e-12	[2, 3]	Group22	6.30427	167	[ABCA2, ABCA7, ABR, AFDN, AGXT, AHSG, ANXA13, APOA5, APOC3, ARG1, ATP1A1, ATP1B2, ATP2B2, AXL, BCL3, BCL6, BNIP3L, BRSK2, C1QTNF1, C3, C4A, C4B, CACNA1H, CACNB2, CAMK2A, CARMIL2, CATSPER2, CAV1, CCL26, CCR7, CEMIP, CEP250, CITED2, CNIH2, CPT1A, CRYAA, CRYAB, CTSS, CXCL16, CYR61, DLG4, DMTN, DNM1, DRD4, DSC3, DSP, EDN1, EGFR, EHD2, ENG, EPO, EPPK1, ERO1A, ETS1, FAM110C, FN1, FXYD1, FXYD2, FXYD6-FX…
	GO:0060627	regulation of vesicle-mediated transport	GO_BiologicalProcess-GOA_23.02.2017_10h01	2.6e-10	3.5e-07	4e-13	9.7e-12	[3, 4, 5]	Group22	10.5263	50	[ABCA7, ABR, AHSG, ANXA13, APOA5, APOC3, AXL, C3, C4A, C4B, CACNA1H, CAV1, CNIH2, DLG4, DNM1, EHD2, GAB2, HAMP, ITGA2, NOTCH1, PPARG, PTAFR, RAPGEF1, RAPGEF4, SERPINE1, SLC11A1, SNCA, SORL1, STON1, SYT11, SYT7, SYT8, SYTL3, TBC1D3, TBC1D3B, TBC1D3C, TBC1D3D, TBC1D3E, TBC1D3F, TBC1D3G, TBC1D3H, TBC1D3I, TBC1D3K, TBC1D3L, TBC1D8, TFR2, TGFB1, TMEM27, VEGFA, VTN]
	GO:0002526	acute inflammatory response	GO_BiologicalProcess-GOA_23.02.2017_10h01	5.2e-10	7e-07	7.7e-08	1e-06	[5]	Group19	16.5605	26	[AHSG, AKR1C1, APOL2, C3, C4A, C4B, C7, C8B, CCR7, CREB3L3, EPO, FN1, HAMP, HP, HPR, ITIH4, KLKB1, LPAL2, PPARG, SAA4, SERPINA3, SERPING1, TFR2, TNFRSF11A, VNN1, VTN]
	GO:0048518	positive regulation of biological process	GO_BiologicalProcess-GOA_23.02.2017_10h01	6.2e-10	8.4e-07	1.4e-11	3.1e-10	[1, 2, 3]	Group23	5.29672	299	[ABCA7, ABR, ACR, ADGRD1, ADM, AGAP2, AGO2, AGPAT2, AGXT, AHSG, AKAP12, AKR1C1, AKR1C2, ANGPTL4, ANK1, ANXA13, APOA5, APOL2, ARG1, ARRDC3, ATM, ATP1A1, ATP1B2, ATP2B2, AXL, BCL11B, BCL3, BCL6, BIRC3, BIRC7, BNIP3, BNIP3L, BPIFB1, C1QTNF1, C3, C4A, C4B, C4B_2, C7, C8B, CACNA1H, CACNB2, CAMK2A, CAPRIN2, CARMIL2, CAV1, CCL26, CCR7, CD24, CD3D, CDH4, CDH5, CEBPD, CEMIP, CEP250, CITED2, CLEC10A, COL16…
	GO:0010951	negative regulation of endopeptidase activity	GO_BiologicalProcess-GOA_23.02.2017_10h01	7.6e-10	1e-06	4.9e-08	7.4e-07	[7, 8, 9, 10]	Group21	13.1274	34	[A2ML1, AGXT, AHSG, BIRC3, BIRC7, C3, C4A, C4B, C4B_2, CD109, COL7A1, CSTB, FETUB, IFI6, ITIH1, ITIH3, ITIH4, KLF4, LPA, NGFR, NOL3, NR4A1, SERPINA11, SERPINA12, SERPINA3, SERPINE1, SERPINE2, SERPING1, SNCA, SORL1, TIMP3, TNFSF14, VEGFA, VTN]
	GO:0051049	regulation of transport	GO_BiologicalProcess-GOA_23.02.2017_10h01	9e-10	1.2e-06	4e-13	9.7e-12	[3, 4]	Group22	6.70795	130	[ABCA2, ABCA7, ABR, AGXT, AHSG, ANXA13, APOA5, APOC3, ARG1, ATP1A1, ATP1B2, ATP2B2, AXL, BCL3, BNIP3L, BRSK2, C1QTNF1, C3, C4A, C4B, CACNA1H, CACNB2, CAMK2A, CATSPER2, CAV1, CCR7, CEMIP, CNIH2, CPT1A, CRYAA, CRYAB, CTSS, DLG4, DMTN, DNM1, DRD4, EDN1, EGFR, EHD2, EPO, FN1, FXYD1, FXYD2, FXYD6-FXYD2, GAB2, GABRE, GDNF, HAMP, HCAR2, HRC, HSPA1A, HSPA1L, IL11, INHA, INHBB, ITGA2, ITPR3, JPH2, KANK1, …
	GO:0051240	positive regulation of multicellular organismal process	GO_BiologicalProcess-GOA_23.02.2017_10h01	1.1e-09	1.5e-06	2.1e-08	3.4e-07	[2, 3, 4]	Group20	7.08763	110	[ABCA7, ADM, AGAP2, AGPAT2, AGXT, ANGPTL4, APOA5, ATP1A1, AXL, BCL3, BCL6, BIRC3, C1QTNF1, C3, CAPRIN2, CAV1, CCR7, CD24, CDH4, CEBPD, CITED2, CTHRC1, CYR61, DMTN, EDN1, EGFR, ENG, EPHB1, EPO, ETS1, FAM129B, FLRT3, FN1, FOXP2, FST, GDF7, GDNF, HAMP, HCAR2, HILPDA, HPN, HRC, HSPA1A, HSPA1B, IL12RB1, INHA, INHBB, INPP5D, IRF7, IRX3, ITGA2, ITGB2, KCTD11, KRT17, L1CAM, LOXL2, LPAL2, MAPK13, NCMAP, N…
	GO:0051346	negative regulation of hydrolase activity	GO_BiologicalProcess-GOA_23.02.2017_10h01	1.3e-09	1.7e-06	4.9e-08	7.4e-07	[5]	Group21	10.5505	46	[A2ML1, AGXT, AHSG, ANGPTL4, APOC3, ARFGEF3, BIRC3, BIRC7, C3, C4A, C4B, C4B_2, CD109, COL7A1, CSTB, EGLN1, FARP1, FETUB, GMIP, IFI6, ITIH1, ITIH3, ITIH4, KIAA0430, KLF4, LPA, LPAL2, MPP2, NGFR, NOL3, NR4A1, PLXNB3, SEMA4D, SERPINA11, SERPINA12, SERPINA3, SERPINE1, SERPINE2, SERPING1, SNCA, SORL1, TIMP3, TLR9, TNFSF14, VEGFA, VTN]
	GO:0030198	extracellular matrix organization	GO_BiologicalProcess-GOA_23.02.2017_10h01	1.3e-09	1.8e-06	1.3e-09	2.6e-08	[4]	Group02	11.6766	39	[ADAMTSL2, AGXT, BCL3, CARMIL2, COL11A2, COL16A1, COL27A1, COL2A1, COL7A1, CSGALNACT1, CTSS, CYR61, DDR1, ELF3, ENG, ERO1A, ETS1, FN1, HPN, ITGA10, ITGA2, ITGB2, KLKB1, LOX, LOXL2, MATN3, MELTF, MFAP2, NOTCH1, NPNT, PDGFB, PLG, RGCC, SERPINE1, TGFB1, TNXA, TNXB, VTN, VWF]
	GO:0010033	response to organic substance	GO_BiologicalProcess-GOA_23.02.2017_10h01	2.3e-09	3.1e-06	1.4e-11	3.1e-10	[3]	Group23	5.95745	182	[ABCA2, ABCA3, ABR, ACR, ADAMTSL2, ADM, AGO2, AGPAT2, AGXT, AHSG, AKR1C1, AKR1C2, ANKZF1, ARG1, ATP1A1, ATP6V0A4, AXL, BIRC3, BRSK2, C1QTNF1, C4B, CA9, CACNA1H, CAMK2A, CATSPER2, CAV1, CCL26, CCR7, CD109, CD24, CD68, CD9, CDH5, CHRNA2, CITED2, COL16A1, COL2A1, CPT1A, CREB3L3, CRYAB, CSF2RA, CTSS, CXCL16, CYP1A1, CYR61, DAND5, DMTN, DRD4, DUOX2, DUSP1, EDN1, EGFR, ENG, EPO, ERO1A, ERRFI1, ETS1, F5…
	GO:0050790	regulation of catalytic activity	GO_BiologicalProcess-GOA_23.02.2017_10h01	2.4e-09	3.2e-06	1.4e-11	3.1e-10	[3]	Group23	6.19159	159	[A2ML1, ABR, ACR, ADGRD1, AFDN, AGAP2, AGXT, AHSG, ANGPTL4, APOA5, APOC3, ARFGEF3, ARHGAP45, ARHGEF37, ARRDC3, ATP1B2, BCL6, BIRC3, BIRC7, BRSK2, C3, C4A, C4B, C4B_2, CABIN1, CAMK2A, CAV1, CCL26, CCR7, CD109, CD24, CEMIP, COL7A1, CSF2RA, CSTB, CTC1, CYR61, DBNDD2, DENND6B, DLG4, DOCK6, DRD4, DUSP1, DUSP8, EDN1, EEF1A2, EGFR, EGLN1, EGLN3, EIF4A2, ENG, EPO, EPS8L1, ERRFI1, FAM13A, FARP1, FETUB, FG…
	GO:0042060	wound healing	GO_BiologicalProcess-GOA_23.02.2017_10h01	1.4e-08	1.8e-05	8.3e-13	1.9e-11	[4]	Group16	9.21986	52	[APOA5, AXL, C1QTNF1, CARMIL2, CAV1, CD109, CD9, CYR61, DDR1, DMTN, DOCK6, DSP, DYSF, EDN1, EGFR, EHD2, ENG, ENO3, ENTPD2, EPPK1, ETS1, F11, F5, FN1, IGFBP1, ITGA2, ITPR3, KANK1, KLKB1, LCK, LOX, MAFK, NOTCH1, PAPSS2, PDGFB, PLG, PVT1, SERPINE1, SERPINE2, SERPING1, SH2B2, SHH, SLC11A1, SYT11, SYT7, TFF1, TFF3, TGFA, TGFB1, VEGFB, VTN, VWF]
	GO:1901700	response to oxygen-containing compound	GO_BiologicalProcess-GOA_23.02.2017_10h01	1.6e-08	2.2e-05	4e-10	8.1e-09	[3]	Group18	6.73953	111	[ABR, ADM, AGXT, AHSG, AKR1C1, AKR1C2, ARG1, ATP1A1, ATP6V0A4, AXL, BNIP3, BRSK2, C1QTNF1, CA9, CAMK2A, CATSPER2, CAV1, CCR7, CD9, COL16A1, CPT1A, CRYAB, CXCL16, CYP1A1, DAND5, DMTN, DRD4, DUOX2, DUSP1, EDN1, EGFR, EGLN1, EPO, ERO1A, ERRFI1, ETS1, F5, FBXO32, FOXP2, GCNT1, GDNF, GLP2R, GNB4, GRB14, HAMP, HID1, HNF1B, HP, HPR, HSD17B2, HSPH1, IGF1R, IGF2, IGFBP1, IGFBP2, INHBB, INSIG2, ITGA2, IVNS…
	GO:0046903	secretion	GO_BiologicalProcess-GOA_23.02.2017_10h01	2.8e-08	3.7e-05	4e-13	9.7e-12	[4, 5]	Group22	6.68272	111	[A1BG, ABR, ADM, AGPAT2, AGXT, AHSG, ALDOC, AMPD3, ANK1, ARG1, ARHGAP45, ATP2B2, AXL, BRSK2, C1QTNF1, C3, CA9, CACNA1H, CAMK2A, CAV1, CCR7, CD109, CD68, CD9, CPT1A, CSTB, CTSS, DDR1, DMTN, DRD4, DSC3, DSP, EDN1, EGFL7, EGFR, ENG, F5, FAM129B, FN1, GAB2, GDNF, GPR119, HCAR2, HNF1B, HP, HPR, HSPA1A, HSPA1B, HSPA6, IGF2, IL11, INHA, INHBB, ITGB2, ITIH3, ITIH4, ITPR3, KCNC4, KCTD11, KLF5, LPAL2, MAFA…
	GO:0051094	positive regulation of developmental process	GO_BiologicalProcess-GOA_23.02.2017_10h01	3e-08	4e-05	2.1e-08	3.4e-07	[2, 3, 4]	Group20	7.14286	90	[ADM, AGAP2, AGXT, ANGPTL4, AXL, BCL6, BNIP3, C3, CAPRIN2, CD24, CDH4, CDH5, CEBPD, CITED2, CTHRC1, CYR61, DMTN, EDN1, EHD2, ENG, EPHB1, EPO, ETS1, FAM129B, FLRT3, FN1, FOXP2, FST, GDF7, GDNF, HAMP, HPN, HSF4, IGFBP3, IL12RB1, INPP5D, IRX3, ITGB2, KCTD11, KLF5, KRT17, L1CAM, LOXL2, NCMAP, NEGR1, NGFR, NOTCH1, NPNT, PDGFB, PIM1, PLA2G2A, PLXNB3, PLXND1, POU5F1, PPARG, PPARGC1A, PPP1R13L, PPP2R5B, …
	GO:0009725	response to hormone	GO_BiologicalProcess-GOA_23.02.2017_10h01	3.4e-08	4.5e-05	4e-10	8.1e-09	[3, 4]	Group18	7.76596	73	[ABCA2, ABCA3, ACR, ADM, AGXT, AHSG, AKR1C1, AKR1C2, ARG1, ATP1A1, ATP6V0A4, C1QTNF1, CACNA1H, CAMK2A, CATSPER2, CAV1, CCR7, CTSS, DAND5, DUSP1, EDN1, EGFR, ENG, EPO, ERRFI1, FBXO32, FHL2, GCNT1, GLP2R, GNB4, GRB14, HPN, IGF1R, IGF2, IGFBP1, IGFBP2, INHBB, INSIG2, ITGA2, KANK1, KCTD11, KDM3A, LOX, LPAL2, NGFR, NOTCH1, NR1D1, NR4A1, PAPPA, PAQR5, PAQR8, PCK1, PPARG, PPARGC1A, PTAFR, PTPRN, PVT1, R…
	GO:0032940	secretion by cell	GO_BiologicalProcess-GOA_23.02.2017_10h01	3.4e-08	4.5e-05	4e-13	9.7e-12	[3, 5, 6]	Group22	6.81668	103	[A1BG, ABR, ADM, AGPAT2, AGXT, AHSG, ALDOC, AMPD3, ANK1, ARG1, ARHGAP45, AXL, BRSK2, C1QTNF1, C3, CACNA1H, CAMK2A, CCR7, CD109, CD68, CD9, CPT1A, CSTB, CTSS, DMTN, DRD4, DSC3, DSP, EDN1, EGFL7, EGFR, ENG, F5, FAM129B, FN1, GAB2, GDNF, GPR119, HCAR2, HNF1B, HP, HPR, HSPA1A, HSPA1B, HSPA6, IGF2, IL11, INHA, INHBB, ITGB2, ITIH3, ITIH4, ITPR3, KCNC4, KCTD11, KLF5, LPAL2, MAFA, MGAM, MYOM1, NOTCH1, NR…
	GO:0052547	regulation of peptidase activity	GO_BiologicalProcess-GOA_23.02.2017_10h01	5.2e-08	6.9e-05	4.9e-08	7.4e-07	[5, 6, 7]	Group21	9.86239	43	[A2ML1, AGXT, AHSG, BIRC3, BIRC7, C3, C4A, C4B, C4B_2, CAV1, CD109, COL7A1, CSTB, CYR61, EGLN3, FETUB, FN1, IAPP, IFI6, ITIH1, ITIH3, ITIH4, KLF4, LCK, LPA, NGFR, NOL3, NR4A1, PCOLCE2, PPARG, PVT1, SERPINA11, SERPINA12, SERPINA3, SERPINE1, SERPINE2, SERPING1, SNCA, SORL1, TIMP3, TNFSF14, VEGFA, VTN]
	GO:0048583	regulation of response to stimulus	GO_BiologicalProcess-GOA_23.02.2017_10h01	8.1e-08	0.0001	1.4e-11	3.1e-10	[2, 3]	Group23	5.46144	216	[ABCA7, ABR, ADAMTSL2, ADM, AGAP2, AGPAT2, AGXT, AHSG, AKAP12, AKR1C1, AKR1C2, APOC3, APOL2, ARFGEF3, ARHGAP45, ARHGEF37, ARRDC3, ATM, AXL, BCL3, BCL6, BIRC3, BIRC7, BNIP3, BPIFB1, BRSK2, C1QTNF1, C3, C4A, C4B, C4B_2, C7, C8B, CAMK2A, CAPRIN2, CAV1, CCL26, CCR7, CD109, CD24, CD3D, CITED2, CLEC10A, CNIH2, COL2A1, CREB3L3, CRYAB, CTHRC1, CTSS, CYP26A1, CYR61, DAND5, DIXDC1, DLG4, DMTN, DNM1, DRD4, …
	GO:0043086	negative regulation of catalytic activity	GO_BiologicalProcess-GOA_23.02.2017_10h01	7.6e-08	0.0001	1.4e-11	3.1e-10	[4]	Group23	7.66739	71	[A2ML1, AGXT, AHSG, ANGPTL4, APOC3, ARFGEF3, BIRC3, BIRC7, C3, C4A, C4B, C4B_2, CABIN1, CAV1, CD109, COL7A1, CSTB, CTC1, DBNDD2, DRD4, DUSP1, DUSP8, EGLN1, EIF4A2, ENG, ERRFI1, FARP1, FETUB, FLRT3, GADD45B, GMIP, GPRC5A, HP, HPR, IFI6, IGF1R, ITIH1, ITIH3, ITIH4, KIAA0430, KLF4, LPA, LPAL2, MPP2, NGFR, NOL3, NOTCH1, NR4A1, PLXNB3, PPARG, RTN4R, RTN4RL2, SEMA4D, SERPINA11, SERPINA12, SERPINA3, SER…
	GO:0006811	ion transport	GO_BiologicalProcess-GOA_23.02.2017_10h01	8.4e-08	0.00011	1.6e-08	2.7e-07	[4]	Group14	6.5861	109	[ABCA7, ABCC11, AGXT, AKR1C1, ANO7, APOA5, APOC3, APOL1, ARG1, ATP10A, ATP1A1, ATP1B2, ATP2B2, ATP6AP1L, ATP6V0A4, ATP8B3, BSPRY, CA12, CA9, CACNA1H, CACNB2, CAMK2A, CATSPER2, CAV1, CCR7, CEMIP, CHRNA2, CNIH2, CNNM1, CP, CPT1A, CTSS, DLG4, DRD4, EDN1, EPO, ERO1A, FXYD1, FXYD2, FXYD6-FXYD2, GABRE, GDNF, HAMP, HPN, HRC, ITPR3, JPH2, KCNC4, KCNJ5, LCK, LCN12, LPAL2, MELTF, NDUFA4L2, NOL3, OSBPL10, P…
	GO:0002576	platelet degranulation	GO_BiologicalProcess-GOA_23.02.2017_10h01	1e-07	0.00014	4e-13	9.7e-12	[6, 7, 8, 9]	Group22	15.2174	21	[A1BG, AHSG, CD109, CD9, DMTN, F5, FN1, IGF2, ITIH3, ITIH4, PDGFB, PLG, SERPINA3, SERPINE1, SERPING1, TGFB1, TIMP3, TUBA4A, VEGFA, VEGFB, VWF]
	GO:0048522	positive regulation of cellular process	GO_BiologicalProcess-GOA_23.02.2017_10h01	1.1e-07	0.00015	1.4e-11	3.1e-10	[2, 3, 4]	Group23	5.20151	262	[ABCA7, ABR, ACR, ADGRD1, ADM, AGAP2, AGO2, AGPAT2, AGXT, AHSG, AKAP12, AKR1C2, ANK1, ANXA13, APOA5, APOL2, ARG1, ARRDC3, ATM, ATP1B2, AXL, BCL11B, BCL3, BCL6, BIRC3, BIRC7, BNIP3, BNIP3L, C1QTNF1, C3, C4A, C4B, CACNA1H, CAMK2A, CAPRIN2, CARMIL2, CAV1, CCL26, CCR7, CD24, CD3D, CDH4, CDH5, CEBPD, CEMIP, CITED2, COL16A1, CPT1A, CREB3L3, CTC1, CTHRC1, CXCL16, CYP1A1, CYR61, DAND5, DIXDC1, DLG4, DMTN…
	GO:0044765	single-organism transport	GO_BiologicalProcess-GOA_23.02.2017_10h01	1.1e-07	0.00015	4e-13	9.7e-12	[3, 4]	Group22	5.625	189	[A1BG, ABCA2, ABCA3, ABCA7, ABCC11, ABR, ADM, AGPAT2, AGXT, AHSG, AKR1C1, ALDOC, AMPD3, ANK1, ANO7, ANXA13, APOA5, APOC3, APOL1, APOL2, APOL4, ARG1, ARHGAP45, ATP10A, ATP1A1, ATP1B2, ATP2B2, ATP6AP1L, ATP6V0A4, ATP8B3, AXL, BCL3, BCL6, BRSK2, C1QTNF1, C3, C4A, C4B, CA9, CACNA1H, CAMK2A, CAV1, CCR7, CD109, CD24, CD68, CD9, CEMIP, CNIH2, CPT1A, CRYM, CSTB, CTSS, DDR1, DLG4, DMTN, DNM1, DRD4, DSC3, …
	GO:0023051	regulation of signaling	GO_BiologicalProcess-GOA_23.02.2017_10h01	1.2e-07	0.00016	1.4e-11	3.1e-10	[2, 3]	Group23	5.63636	186	[ABCA7, ABR, ADAMTSL2, ADM, AGAP2, AGPAT2, AGXT, AHSG, AKAP12, AKR1C2, APOC3, APOL2, ARFGEF3, ARHGAP45, ARHGEF37, ARRDC3, ATM, ATP1A1, ATP1B2, ATP2B2, AXL, BCL3, BCL6, BIRC3, BIRC7, BNIP3, BPIFB1, BRSK2, C1QTNF1, C3, CAMK2A, CAPRIN2, CAV1, CCL26, CCR7, CD109, CD24, CITED2, CNIH2, COL2A1, CPT1A, CTHRC1, CYP26A1, CYR61, DAND5, DIXDC1, DLG4, DMTN, DNM1, DRD4, DUSP1, DUSP8, EDN1, EGFL7, EGFR, ENG, EP…
	GO:0005975	carbohydrate metabolic process	GO_BiologicalProcess-GOA_23.02.2017_10h01	1.3e-07	0.00017	1.3e-07	1.7e-06	[3]	Group15	8.4507	54	[ALDOC, AMDHD2, AMY1A, AMY1B, AMY2A, AMY2B, B3GNT3, C1QTNF1, CHST15, CPT1A, CSGALNACT1, EGFL7, ENO2, ENO3, FGGY, G6PC, GALNT15, GALNT3, GBE1, GYS1, HK1, IGF2, IGFBP3, KRT17, MGAM, MGAM2, NR1D1, ONECUT1, PC, PCK1, PDGFB, PDK1, PFKFB3, PFKFB4, PGAM2, PGGHG, PHKA2, PPARGC1A, PPP1R3C, PPP1R3E, PTAFR, PVT1, RORA, SERPINA12, SLC2A3, SLC2A5, SLC45A3, SLC5A3, SNCA, SORBS1, STBD1, TFF1, TFF3, TGFB1]
	GO:1903317	regulation of protein maturation	GO_BiologicalProcess-GOA_23.02.2017_10h01	1.6e-07	0.00021	4.9e-08	7.4e-07	[5, 6]	Group21	17.8947	17	[AKR1C1, BIRC3, BIRC7, C3, C4A, C4B, C7, C8B, HPN, KLKB1, MELTF, NOL3, SERPINE1, SERPINE2, SERPING1, TFR2, VTN]
	GO:0003012	muscle system process	GO_BiologicalProcess-GOA_23.02.2017_10h01	1.7e-07	0.00022	2.6e-10	5.6e-09	[3]	Group13	9.60187	41	[AGXT, ATP1A1, CACNA1H, CACNB2, CAV1, CKMT2, CRYAB, DSC3, DSP, DYSF, EDN1, ERRFI1, FBXO32, FXYD1, GATM, GDNF, HAMP, HRC, ITGA2, KCNJ5, KLF4, LMCD1, MYH3, MYOM1, NEB, NOL3, NPNT, PDE9A, PGAM2, PPARGC1A, PPP1R13L, PTAFR, SCN1B, SLC6A8, SORBS1, SORBS3, STC1, TNNI2, TPM2, UTRN, VEGFB]
	GO:0045597	positive regulation of cell differentiation	GO_BiologicalProcess-GOA_23.02.2017_10h01	1.7e-07	0.00022	2.1e-08	3.4e-07	[3, 4, 5, 6]	Group20	7.57409	69	[ADM, AGXT, AXL, BCL6, CAPRIN2, CD24, CDH4, CDH5, CEBPD, CTHRC1, CYR61, DMTN, EDN1, EHD2, ENG, EPO, ETS1, FAM129B, FN1, GDF7, GDNF, HAMP, HSF4, IGFBP3, IL12RB1, INPP5D, IRX3, KCTD11, KLF5, L1CAM, LOXL2, NEGR1, NGFR, NOTCH1, NPNT, PLA2G2A, PLXNB3, PLXND1, PPARG, PPP1R13L, PPP2R5B, PRDM16, PROM1, PVT1, RAPGEF1, RELN, RFX3, RGCC, RORA, SCARF1, SCN1B, SEMA3A, SEMA4D, SERPINE2, SHH, SOCS3, SOX8, TGFB1…
	GO:0052548	regulation of endopeptidase activity	GO_BiologicalProcess-GOA_23.02.2017_10h01	1.9e-07	0.00025	4.9e-08	7.4e-07	[6, 7, 8]	Group21	9.7561	40	[A2ML1, AGXT, AHSG, BIRC3, BIRC7, C3, C4A, C4B, C4B_2, CD109, COL7A1, CSTB, CYR61, EGLN3, FETUB, IAPP, IFI6, ITIH1, ITIH3, ITIH4, KLF4, LCK, LPA, NGFR, NOL3, NR4A1, PPARG, PVT1, SERPINA11, SERPINA12, SERPINA3, SERPINE1, SERPINE2, SERPING1, SNCA, SORL1, TIMP3, TNFSF14, VEGFA, VTN]
	GO:0010646	regulation of cell communication	GO_BiologicalProcess-GOA_23.02.2017_10h01	2.3e-07	0.00031	1.4e-11	3.1e-10	[3, 4]	Group23	5.60517	182	[ABCA7, ABR, ADAMTSL2, ADM, AGAP2, AGPAT2, AGXT, AHSG, AKAP12, AKR1C2, APOC3, APOL2, ARFGEF3, ARHGAP45, ARHGEF37, ARRDC3, ATM, ATP2B2, AXL, BCL3, BCL6, BIRC3, BIRC7, BNIP3, BPIFB1, BRSK2, C1QTNF1, C3, CAMK2A, CAPRIN2, CAV1, CCL26, CCR7, CD109, CD24, CITED2, CNIH2, COL2A1, CPT1A, CTHRC1, CYP26A1, CYR61, DAND5, DIXDC1, DLG4, DMTN, DNM1, DRD4, DUSP1, DUSP8, EDN1, EGFL7, EGFR, ENG, EPHB1, EPO, EPS8L1…
	GO:0006954	inflammatory response	GO_BiologicalProcess-GOA_23.02.2017_10h01	2.5e-07	0.00033	7.7e-08	1e-06	[4]	Group19	8.03324	58	[ABR, AGXT, AHSG, AKR1C1, APOL2, AXL, BCL6, BIRC3, C3, C4A, C4B, C4B_2, C7, C8B, CCL26, CCR7, CREB3L3, EGFR, ELF3, EPO, ETS1, FN1, HAMP, HP, HPR, ITGA2, ITGB2, ITIH4, KLF4, KLKB1, LPAL2, MAPK13, NGFR, NMI, NOTCH1, PDE2A, PLA2G2A, PPARG, PTAFR, RORA, SAA4, SCN9A, SERPINA3, SERPINE1, SERPING1, SLC11A1, SOCS3, TFR2, TGFB1, TICAM2, TLR3, TLR9, TNFRSF11A, TNFRSF25, TRPV4, VNN1, VTN, ZFP36]
	GO:0006810	transport	GO_BiologicalProcess-GOA_23.02.2017_10h01	2.7e-07	0.00036	4e-13	9.7e-12	[3]	Group22	5.12481	271	[A1BG, ABCA2, ABCA3, ABCA7, ABCC11, ABR, ADM, AGAP2, AGPAT2, AGXT, AHSG, AKAP12, AKR1C1, ALDOC, AMPD3, ANK1, ANO7, ANXA13, APOA5, APOC3, APOL1, APOL2, APOL4, AQP7P1, AQP7P3, ARG1, ARHGAP45, ATG16L2, ATP10A, ATP1A1, ATP1B2, ATP2B2, ATP6AP1L, ATP6V0A4, ATP8B3, AXL, BCL3, BCL6, BNIP3, BNIP3L, BRSK2, BSPRY, C1QTNF1, C3, C4A, C4B, CA12, CA9, CACNA1H, CACNB2, CAMK2A, CATSPER2, CAV1, CCR7, CD109, CD24, …
	GO:0045595	regulation of cell differentiation	GO_BiologicalProcess-GOA_23.02.2017_10h01	2.8e-07	0.00037	2.1e-08	3.4e-07	[3, 4, 5]	Group20	6.48549	105	[ADM, AFDN, AGXT, AXL, BCL11B, BCL6, CAPRIN2, CAV1, CD109, CD24, CDH4, CDH5, CEBPD, CTHRC1, CYR61, DIXDC1, DMTN, EDN1, EGFR, EHD2, ENG, EPO, ERRFI1, ETS1, FAM129B, FN1, FSTL3, GDF7, GDNF, HAMP, HNF1B, HPN, HSF4, IAPP, IGFBP3, IL12RB1, INHA, INPP5D, IRF7, IRX3, KANK1, KCTD11, KDM3A, KLF4, KLF5, L1CAM, LOXL2, MELTF, NEGR1, NGFR, NOTCH1, NPNT, NR1D1, PDGFB, PLA2G2A, PLXNA3, PLXNB3, PLXND1, POU5F1, P…
	GO:0048523	negative regulation of cellular process	GO_BiologicalProcess-GOA_23.02.2017_10h01	3.2e-07	0.00042	1.4e-11	3.1e-10	[2, 3, 4]	Group23	5.25044	239	[A2ML1, ABCA7, ABR, ADAMTSL2, ADM, AGAP2, AGO2, AGXT, AHSG, ANGPTL4, ANXA13, APOBEC3C, APOC3, ARFGEF3, ATM, ATP1A1, AXL, BACE2, BCL11B, BCL3, BCL6, BHLHE40, BIRC3, BIRC7, BNIP3, BNIP3L, BPIFB1, C1QTNF1, C3, C4A, C4B, C4B_2, CAPRIN2, CARMIL2, CAV1, CBX2, CCR7, CD109, CD9, CDH5, CEBPD, CEMIP, CITED2, CLMN, CNIH2, COL2A1, COL7A1, CRYAA, CRYAB, CRYM, CSTB, CTC1, CTDSPL, CTHRC1, CYP1A1, CYP26A1, CYR61…
	GO:0070887	cellular response to chemical stimulus	GO_BiologicalProcess-GOA_23.02.2017_10h01	3.5e-07	0.00046	1.4e-11	3.1e-10	[3]	Group23	5.71822	166	[ABTB2, ADAMTSL2, ADSSL1, AGO2, AGPAT2, AGXT, AHSG, AKR1C1, AKR1C2, ANKZF1, ARG1, ATP1A1, ATP6V0A4, AXL, BIRC3, BNIP3, BNIP3L, BRSK2, CA9, CACNA1H, CAMK2A, CAV1, CCL26, CCR7, CD109, CD24, CD68, CD9, CDH5, CITED2, COL16A1, COL2A1, CPT1A, CREB3L3, CSF2RA, CTSS, CXCL16, CYP1A1, CYP26A1, CYP2D7, CYR61, DAND5, DMTN, DUOX2, DUSP1, EDN1, EGFR, EGLN1, EGLN3, ENG, EPAS1, EPHB1, EPO, ERO1A, ERRFI1, ETS1, F…
	GO:0045861	negative regulation of proteolysis	GO_BiologicalProcess-GOA_23.02.2017_10h01	4e-07	0.00053	4.9e-08	7.4e-07	[5, 6, 7, 8]	Group21	10.0575	35	[A2ML1, AGXT, AHSG, BIRC3, BIRC7, C3, C4A, C4B, C4B_2, CD109, COL7A1, CSTB, FETUB, IFI6, ITIH1, ITIH3, ITIH4, KLF4, LPA, NGFR, NOL3, NR4A1, SERPINA11, SERPINA12, SERPINA3, SERPINE1, SERPINE2, SERPING1, SHH, SNCA, SORL1, TIMP3, TNFSF14, VEGFA, VTN]
	GO:0051241	negative regulation of multicellular organismal process	GO_BiologicalProcess-GOA_23.02.2017_10h01	4.4e-07	0.00057	1.4e-11	3.1e-10	[2, 3, 4]	Group23	7.10988	77	[ABR, ADM, AGXT, AHSG, APOC3, ARRDC3, ATP1A1, AXL, BCL3, BCL6, C1QTNF1, CD24, DAND5, DIXDC1, EDN1, EGFR, EPPK1, ERRFI1, F11, FAM129B, FN1, FSTL3, HAMP, HNF1B, HPN, IAPP, INHA, INHBB, INPP5D, IRX3, KANK1, KCTD11, KLF4, KLKB1, LPAL2, NGFR, NMI, NOL3, NOTCH1, PDGFB, PLAC8, PLG, PLXNA3, PPARG, PRDM16, PTGDR2, PTHLH, PVT1, RGCC, RNF128, RTN4R, RTN4RL2, SEMA3A, SEMA4D, SERPINE1, SERPINE2, SERPING1, SHH…
	GO:0032101	regulation of response to external stimulus	GO_BiologicalProcess-GOA_23.02.2017_10h01	4.5e-07	0.00059	4e-13	9.7e-12	[3, 4]	Group22	7.83533	59	[ABR, AGXT, AHSG, AKR1C1, BCL6, BIRC3, C1QTNF1, C3, C4A, C4B, C7, C8B, CAV1, CCL26, CCR7, CD109, CREB3L3, DMTN, EDN1, EGFR, EPPK1, ETS1, F11, IL12RB1, ITGA2, KLF4, KLKB1, LCK, MAPK13, NOTCH1, PDE2A, PDGFB, PGC, PLA2G2A, PLG, PLXNA3, PPARG, PTPRF, RIOK3, RORA, RTN4R, S100A14, SCARF1, SEMA3A, SERPINE1, SERPINE2, SERPING1, SOCS3, SYT11, TGFB1, TLR3, TLR9, TNFRSF11A, TNFSF14, TRPV4, VEGFA, VEGFB, VTN…
	GO:0033993	response to lipid	GO_BiologicalProcess-GOA_23.02.2017_10h01	4.9e-07	0.00064	4e-10	8.1e-09	[4]	Group18	7.28745	72	[ABCA2, ABCA3, ABR, ACR, ADM, AGXT, AKR1C2, ARG1, ATP1A1, AXL, C1QTNF1, CA9, CATSPER2, CAV1, CCR7, CPT1A, CRYAB, CXCL16, CYP1A1, DUSP1, EDN1, EGFR, ENG, EPO, ERRFI1, ETS1, FBXO32, FHL2, FOXP2, HAMP, HSD17B2, IGFBP2, INSIG2, ITGA2, KCTD11, KDM3A, KLF4, LOX, LPAL2, NGFR, NOTCH1, NR1D1, NR4A1, PALM3, PAPPA, PAQR5, PAQR8, PCK1, PIM1, PLSCR4, PPARG, PPARGC1A, PTAFR, PVT1, RORA, S100A14, SERPINE1, SLC1…
	GO:0009966	regulation of signal transduction	GO_BiologicalProcess-GOA_23.02.2017_10h01	5.1e-07	0.00066	1.4e-11	3.1e-10	[3, 4, 5]	Group23	5.67715	166	[ABCA7, ABR, ADAMTSL2, ADM, AGAP2, AGPAT2, AGXT, AHSG, AKAP12, AKR1C2, APOC3, APOL2, ARFGEF3, ARHGAP45, ARHGEF37, ARRDC3, ATM, AXL, BCL3, BCL6, BIRC3, BIRC7, BNIP3, BPIFB1, C1QTNF1, C3, CAPRIN2, CAV1, CCL26, CCR7, CD109, CD24, CITED2, CNIH2, COL2A1, CTHRC1, CYP26A1, CYR61, DAND5, DIXDC1, DLG4, DMTN, DNM1, DRD4, DUSP1, DUSP8, EDN1, EGFL7, EGFR, ENG, EPHB1, EPO, EPS8L1, ERRFI1, FAM110C, FAM129B, FA…
	GO:0032409	regulation of transporter activity	GO_BiologicalProcess-GOA_23.02.2017_10h01	5.1e-07	0.00067	4e-13	9.7e-12	[3, 4, 5]	Group22	11.6379	27	[AGXT, ATP1B2, CACNB2, CAV1, CNIH2, CTSS, DLG4, DRD4, EPO, FXYD1, FXYD2, FXYD6-FXYD2, HAMP, HRC, JPH2, LPAL2, NOL3, PPARG, PPARGC1A, PTAFR, RELN, SCN1B, SNCA, SYNGR3, TCAF2, TLR9, UTRN]
	GO:0051248	negative regulation of protein metabolic process	GO_BiologicalProcess-GOA_23.02.2017_10h01	8.8e-07	0.0011	1.4e-11	3.1e-10	[4, 5, 6]	Group23	6.91769	79	[A2ML1, ABCA7, AGAP2, AGO2, AGXT, AHSG, BACE2, BCL3, BIRC3, BIRC7, C3, C4A, C4B, C4B_2, CAPRIN2, CAV1, CD109, COL7A1, CRYAB, CSTB, CTDSPL, DBNDD2, DMTN, DUSP1, DUSP8, EDN1, EGFR, ENG, ERRFI1, FETUB, FLRT3, GADD45B, GPRC5A, HSPA1A, HSPA1B, HSPH1, IFI6, IGF1R, IGFBP3, INHA, INHBB, INPP5D, ITIH1, ITIH3, ITIH4, KDM3A, KLF4, LPA, LRRK1, NGFR, NMI, NOL3, NR4A1, POU5F1, PPARGC1A, PVT1, RAPGEF1, RNF128, …
	GO:0050727	regulation of inflammatory response	GO_BiologicalProcess-GOA_23.02.2017_10h01	9.5e-07	0.0012	7.7e-08	1e-06	[4, 5, 6]	Group19	10.1911	32	[ABR, AGXT, AHSG, AKR1C1, BCL6, BIRC3, C3, C4A, C4B, C7, C8B, CCR7, CREB3L3, EGFR, ETS1, ITGA2, KLF4, KLKB1, MAPK13, PDE2A, PLA2G2A, PPARG, RORA, SERPINE1, SERPING1, SOCS3, TLR3, TLR9, TNFRSF11A, TRPV4, VTN, ZFP36]
	GO:0042036	negative regulation of cytokine biosynthetic process	GO_BiologicalProcess-GOA_23.02.2017_10h01	1e-06	0.0014	1e-06	1.1e-05	[4, 5, 6, 7, 8]	Group03	31.0345	9	[BCL3, ERRFI1, INHA, INHBB, INPP5D, KLF4, NMI, RNF128, ZFP36]
	GO:0009653	anatomical structure morphogenesis	GO_BiologicalProcess-GOA_23.02.2017_10h01	1.1e-06	0.0014	4e-13	9.7e-12	[2, 3]	Group22	5.76697	147	[ABR, ADAMTS16, ADM, AFDN, AGXT, ANGPTL4, ARG1, ATM, ATP10A, ATP2B2, AXL, BCL11B, BCL3, BCL6, BNIP3, BRSK2, BRWD3, C3, CA9, CACNA1H, CAMK2A, CAPRIN2, CARMIL2, CAV1, CD109, CD9, CDH4, CITED2, COL11A2, COL27A1, COL2A1, COL7A1, CSGALNACT1, CSTB, CTHRC1, CYR61, DDR1, DLG4, DMTN, DOK6, DPYSL4, DSCAML1, DSP, DUOX2, DUSP1, EDN1, EGFL7, EGFR, EGLN1, EHD2, ELF3, ENG, EPAS1, EPHB1, ERRFI1, ETS1, ETS2, FAM1…
	GO:0035556	intracellular signal transduction	GO_BiologicalProcess-GOA_23.02.2017_10h01	1.2e-06	0.0015	1.4e-11	3.1e-10	[3, 4, 5]	Group23	5.63528	161	[ABCA7, ABR, ADM, AGAP2, AGO2, AGXT, AKAP12, AKR1C2, APOC3, APOL2, ARFGEF3, ARHGAP45, ARHGEF37, ASB2, ATM, AXL, BCL11B, BCL3, BCL6, BIRC3, BIRC7, BNIP3, BRSK2, C1QTNF1, CAMK2A, CAV1, CCL26, CCR7, CD24, CDC42BPG, CRYAB, CSF2RA, CYR61, DIRAS1, DLG4, DMTN, DOCK6, DRD4, DUSP1, DUSP8, EDN1, EGFR, EPHB1, EPO, EPS8L1, ERO1A, ERRFI1, FAM110C, FAM13A, FARP1, FGF17, FLRT3, FN1, GAB2, GADD45B, GAREM1, GDF7,…
	GO:0014070	response to organic cyclic compound	GO_BiologicalProcess-GOA_23.02.2017_10h01	1.2e-06	0.0016	4e-10	8.1e-09	[4]	Group18	7.09427	73	[ABCA2, ABCA3, ACR, ADM, AGO2, AGXT, ARG1, ATP1A1, C1QTNF1, CA9, CATSPER2, CAV1, CHRNA2, CPT1A, CRYAB, CYP1A1, DMTN, DRD4, DUOX2, DUSP1, EDN1, EGFR, ENG, EPO, ERRFI1, ETS1, FBXO32, FHL2, FOXP2, GDNF, HAMP, HID1, HNF1B, IGFBP2, ITGA2, IVNS1ABP, KCTD11, KDM3A, KLF4, KLF5, LOX, LPAL2, NOTCH1, NR1D1, NR4A1, PAPPA, PAQR5, PAQR8, PCK1, PDE2A, PDGFB, PIM1, PLIN2, PPARG, PPARGC1A, PTAFR, PTPRN, PVT1, RAP…
	GO:0042127	regulation of cell proliferation	GO_BiologicalProcess-GOA_23.02.2017_10h01	1.6e-06	0.0021	1.5e-06	1.5e-05	[3, 4]	Group11	6.28743	105	[ADM, AFDN, AGAP2, AGXT, AKR1C2, ARG1, ATM, BCL11B, BCL6, BHLHE40, BIRC7, CAV1, CCL26, CD109, CD24, CD9, CDH5, CLMN, CTC1, CTHRC1, CYR61, DDR1, EDN1, EGFL7, EGFR, EGLN3, EMP3, ENG, EPO, EPPK1, ERRFI1, ETS1, FAM129B, FBXO2, FGF17, FN1, FOSL2, FOXP2, GAB2, GAREM1, GDNF, GLP2R, GRAP, HILPDA, HPN, HSF4, HSPA1A, HSPA1B, ICOSLG, IGF1R, IGF2, IGFBP2, IGFBP3, IL11, IL12RB1, INHA, INPP5D, ITGA2, KCTD11, K…
	GO:0018108	peptidyl-tyrosine phosphorylation	GO_BiologicalProcess-GOA_23.02.2017_10h01	1.7e-06	0.0022	1.7e-06	1.5e-05	[7, 8, 9]	Group08	9.20398	37	[AGXT, AXL, CAV1, CD24, CSF2RA, DDR1, DMTN, EGFR, EPHB1, EPO, ERRFI1, FGF17, GPRC5A, GRAP, HSPH1, IGF1R, IGF2, IL11, IL12RB1, ITGB2, LCK, LRRK1, PDGFB, PPP2R5B, PRAG1, RELN, RORA, SEMA4D, SH3BP5, SOCS3, SRCIN1, SRMS, TGFA, TGFB1, VEGFA, VEGFB, VTN]
	GO:0045807	positive regulation of endocytosis	GO_BiologicalProcess-GOA_23.02.2017_10h01	1.7e-06	0.0022	4e-13	9.7e-12	[3, 4, 5, 6, 7]	Group22	14.5161	18	[ABCA7, ABR, AHSG, APOA5, AXL, C3, C4A, C4B, HAMP, ITGA2, PPARG, RAPGEF1, SERPINE1, SLC11A1, SNCA, TFR2, VEGFA, VTN]
	GO:0048545	response to steroid hormone	GO_BiologicalProcess-GOA_23.02.2017_10h01	1.8e-06	0.0024	4e-10	8.1e-09	[4, 5]	Group18	9.00693	39	[ABCA2, ABCA3, ACR, ADM, AGXT, ARG1, ATP1A1, CATSPER2, CAV1, DUSP1, EDN1, EGFR, ENG, EPO, ERRFI1, FBXO32, FHL2, IGFBP2, KDM3A, LOX, LPAL2, NOTCH1, NR1D1, NR4A1, PAPPA, PAQR5, PAQR8, PPARG, PPARGC1A, PTAFR, RORA, SLIT1, STC1, TGFB1, TGFB1I1, TINAGL1, TMEM37, WNT7B, ZFP36]
	GO:0006953	acute-phase response	GO_BiologicalProcess-GOA_23.02.2017_10h01	2.1e-06	0.0028	3e-07	3.6e-06	[6]	Group17	20.6897	12	[AHSG, APOL2, EPO, FN1, HAMP, HP, HPR, ITIH4, SAA4, SERPINA3, TFR2, TNFRSF11A]
	GO:0030100	regulation of endocytosis	GO_BiologicalProcess-GOA_23.02.2017_10h01	2.4e-06	0.0031	4e-13	9.7e-12	[4, 5, 6]	Group22	11.2613	25	[ABCA7, ABR, AHSG, APOA5, APOC3, AXL, C3, C4A, C4B, CAV1, DLG4, HAMP, ITGA2, PPARG, RAPGEF1, SERPINE1, SLC11A1, SNCA, STON1, SYT11, SYT7, TFR2, TGFB1, VEGFA, VTN]
	GO:0045055	regulated exocytosis	GO_BiologicalProcess-GOA_23.02.2017_10h01	2.6e-06	0.0034	4e-13	9.7e-12	[5, 6, 7, 8]	Group22	7.43494	60	[A1BG, ABR, AGPAT2, AHSG, ALDOC, AMPD3, ARG1, ARHGAP45, C3, CACNA1H, CD109, CD68, CD9, CSTB, CTSS, DMTN, DSC3, DSP, EGFL7, F5, FN1, GAB2, HP, HPR, HSPA1A, HSPA1B, HSPA6, IGF2, ITGB2, ITIH3, ITIH4, MGAM, NOTCH1, PDGFB, PLAC8, PLG, PTAFR, RAPGEF4, RNASET2, SERPINA3, SERPINE1, SERPING1, SLC11A1, SLC2A3, SLC2A5, STBD1, SYT11, SYT7, SYT8, SYTL3, TGFB1, TICAM2, TIMP3, TINAGL1, TMEM27, TUBA4A, VEGFA, VE…
	GO:0001666	response to hypoxia	GO_BiologicalProcess-GOA_23.02.2017_10h01	3e-06	0.0039	7.7e-06	6.1e-05	[3, 5]	Group09	9.41828	34	[ADM, ANGPTL4, ATM, BNIP3, BNIP3L, CA9, CAV1, CD24, CITED2, CYP1A1, EDN1, EGLN1, EGLN3, ENG, EPAS1, EPO, ERO1A, ETS1, ITGA2, LOXL2, NDRG1, NOL3, NOTCH1, PCK1, PDK1, PLOD2, PPARGC1A, PVT1, RGCC, RORA, STC1, TGFB1, VEGFA, VEGFB]
	GO:0071310	cellular response to organic substance	GO_BiologicalProcess-GOA_23.02.2017_10h01	3.4e-06	0.0043	1.4e-11	3.1e-10	[4]	Group23	5.74282	138	[ADAMTSL2, AGO2, AGPAT2, AGXT, AHSG, AKR1C1, AKR1C2, ANKZF1, ARG1, ATP1A1, ATP6V0A4, AXL, BIRC3, BRSK2, CACNA1H, CAMK2A, CAV1, CCL26, CCR7, CD109, CD24, CD68, CD9, CDH5, CITED2, COL16A1, COL2A1, CPT1A, CREB3L3, CSF2RA, CTSS, CXCL16, CYP1A1, CYR61, DAND5, DMTN, DUOX2, DUSP1, EDN1, EGFR, ENG, ERO1A, ERRFI1, FAM129B, FBN3, FBXO32, FGF17, FHL2, FLRT3, FSTL3, GALNT3, GAREM1, GBP2, GDF7, GLP2R, GNB4, G…
	GO:0031338	regulation of vesicle fusion	GO_BiologicalProcess-GOA_23.02.2017_10h01	3.5e-06	0.0045	2.1e-09	3.8e-08	[4, 5, 6, 7, 8]	Group12	18.3099	13	[TBC1D3, TBC1D3B, TBC1D3C, TBC1D3D, TBC1D3E, TBC1D3F, TBC1D3G, TBC1D3H, TBC1D3I, TBC1D3K, TBC1D3L, TBC1D8, TMEM27]
	GO:0044057	regulation of system process	GO_BiologicalProcess-GOA_23.02.2017_10h01	3.5e-06	0.0045	2.6e-10	5.6e-09	[3, 4]	Group13	8.31758	44	[ADM, AGXT, APOA5, ATP1A1, ATP1B2, ATP2B2, C1QTNF1, CACNA1H, CACNB2, CAV1, DSC3, DSP, EDN1, EGFR, EPAS1, ERRFI1, FBXO32, FXYD1, FXYD2, HAMP, HCAR2, HRC, INHA, INHBB, ITGA2, ITPR3, KCNJ5, KCTD11, KLF4, LMCD1, LPAL2, NCMAP, NOL3, NPNT, PDE9A, PDGFB, PPARGC1A, PTAFR, SCN1B, SEMA3A, STC1, TBXAS1, TNNI2, UTRN]
	GO:0007167	enzyme linked receptor protein signaling pathway	GO_BiologicalProcess-GOA_23.02.2017_10h01	3.5e-06	0.0045	1.4e-11	3.1e-10	[4, 5, 6]	Group23	6.89655	72	[ADAMTSL2, AGXT, AHSG, ATP6V0A4, AXL, CAV1, CD109, CDH5, CITED2, CYR61, DAND5, DDR1, DNM1, EFNA3, EGFR, ENG, EPHB1, ERRFI1, FAM129B, FGF17, FLRT3, FST, FSTL3, GAB2, GALNT3, GAREM1, GDF7, GPRC5A, GRAP, GRB14, HPN, HSPA1A, IGF1R, IGF2, IGFBP1, IGFBP2, IGFBP3, INHA, INHBB, KANK1, LCK, MAPK13, NGFR, NOTCH1, NPNT, NRP2, ONECUT1, PALM2, PDGFB, POU5F1, PPP2R5B, PRDM16, PTPRF, RAPGEF1, REPS2, RORA, SERPI…
	GO:0050764	regulation of phagocytosis	GO_BiologicalProcess-GOA_23.02.2017_10h01	3.5e-06	0.0045	4e-13	9.7e-12	[5, 6, 7]	Group22	18.3099	13	[ABCA7, ABR, AHSG, C3, C4A, C4B, ITGA2, PPARG, RAPGEF1, SLC11A1, SYT11, SYT7, TGFB1]
	GO:1903034	regulation of response to wounding	GO_BiologicalProcess-GOA_23.02.2017_10h01	3.6e-06	0.0046	8.3e-13	1.9e-11	[4, 5]	Group16	12.3529	21	[C1QTNF1, CAV1, CD109, DMTN, EDN1, EPPK1, F11, KANK1, KLF4, KLKB1, PDGFB, PLG, PTPRF, PVT1, RTN4R, SCARF1, SERPINE1, SERPINE2, SERPING1, VEGFB, VTN]
	GO:0031960	response to corticosteroid	GO_BiologicalProcess-GOA_23.02.2017_10h01	4e-06	0.0051	4e-10	8.1e-09	[5, 6]	Group18	11.8919	22	[ABCA3, ADM, AGXT, ARG1, DUSP1, EDN1, EGFR, ENG, EPO, ERRFI1, FBXO32, IGFBP2, LPAL2, NOTCH1, PAPPA, PTAFR, SLIT1, STC1, TGFB1, TINAGL1, WNT7B, ZFP36]
	GO:0050729	positive regulation of inflammatory response	GO_BiologicalProcess-GOA_23.02.2017_10h01	4.4e-06	0.0057	7.7e-08	1e-06	[4, 5, 6, 7]	Group19	14.9533	16	[AGXT, C3, CCR7, CREB3L3, EGFR, ETS1, ITGA2, KLKB1, MAPK13, PDE2A, PLA2G2A, SERPINE1, TLR3, TLR9, TNFRSF11A, TRPV4]
	GO:0015711	organic anion transport	GO_BiologicalProcess-GOA_23.02.2017_10h01	4.5e-06	0.0058	4e-13	9.7e-12	[5, 6]	Group22	8.45361	41	[ABCA7, ABCC11, AGXT, AKR1C1, APOA5, APOC3, ARG1, ATP10A, ATP8B3, CA12, CA9, CPT1A, DRD4, EDN1, LCN12, LPAL2, OSBPL10, PITPNM2, PLA2G2A, PLIN2, PPARG, PPFIA4, PVT1, SERINC2, SLC11A1, SLC16A6, SLC1A2, SLC1A7, SLC2A3, SLC38A4, SLC4A11, SLC4A3, SLC51A, SLC6A14, SLC6A20, SLC6A8, SLC7A10, SNCA, TINAGL1, TMEM27, TNFRSF11A]
	GO:0048519	negative regulation of biological process	GO_BiologicalProcess-GOA_23.02.2017_10h01	5e-06	0.0064	1.4e-11	3.1e-10	[1, 2, 3]	Group23	5.02882	253	[A2ML1, ABCA7, ABR, ADAMTSL2, ADM, AGAP2, AGO2, AGXT, AHSG, ANGPTL4, ANXA13, APOBEC3C, APOC3, ARFGEF3, ARRDC3, ATM, ATP1A1, AXL, BACE2, BCL11B, BCL3, BCL6, BHLHE40, BIRC3, BIRC7, BNIP3, BNIP3L, BPIFB1, C1QTNF1, C3, C4A, C4B, C4B_2, CAPRIN2, CARMIL2, CAV1, CBX2, CCR7, CD109, CD24, CD9, CDH5, CEBPD, CEMIP, CITED2, CLMN, CNIH2, COL2A1, COL7A1, CRYAA, CRYAB, CRYM, CSTB, CTC1, CTDSPL, CTHRC1, CYP1A1, …
	GO:0044092	negative regulation of molecular function	GO_BiologicalProcess-GOA_23.02.2017_10h01	5e-06	0.0064	1.4e-11	3.1e-10	[3]	Group23	6.6335	80	[A2ML1, AGXT, AHSG, ANGPTL4, APOC3, ARFGEF3, BHLHE40, BIRC3, BIRC7, C3, C4A, C4B, C4B_2, CABIN1, CAV1, CD109, COL7A1, CSTB, CTC1, DBNDD2, DRD4, DUSP1, DUSP8, EGLN1, EIF4A2, ENG, EPO, ERRFI1, FARP1, FETUB, FLRT3, GADD45B, GMIP, GPRC5A, HAMP, HP, HPR, IAPP, IFI6, IGF1R, ITIH1, ITIH3, ITIH4, KIAA0430, KLF4, LPA, LPAL2, MPP2, NGFR, NOL3, NOTCH1, NR4A1, PDGFB, PIM1, PLXNB3, PPARG, PPARGC1A, PTPRF, RTN…
	GO:0006820	anion transport	GO_BiologicalProcess-GOA_23.02.2017_10h01	5.1e-06	0.0065	1.6e-08	2.7e-07	[5]	Group14	7.81499	49	[ABCA7, ABCC11, AGXT, AKR1C1, ANO7, APOA5, APOC3, APOL1, ARG1, ATP10A, ATP8B3, CA12, CA9, CPT1A, DRD4, EDN1, FXYD1, GABRE, LCN12, LPAL2, OSBPL10, PITPNM2, PLA2G2A, PLIN2, PPARG, PPFIA4, PTAFR, PVT1, SERINC2, SLC11A1, SLC16A6, SLC1A2, SLC1A7, SLC2A3, SLC38A4, SLC4A11, SLC4A3, SLC51A, SLC5A5, SLC6A14, SLC6A20, SLC6A8, SLC7A10, SNCA, STC1, TCAF2, TINAGL1, TMEM27, TNFRSF11A]
	GO:0044262	cellular carbohydrate metabolic process	GO_BiologicalProcess-GOA_23.02.2017_10h01	5.1e-06	0.0065	1.3e-07	1.7e-06	[3, 4]	Group15	9.93151	29	[B3GNT3, C1QTNF1, CSGALNACT1, G6PC, GBE1, GYS1, HK1, IGF2, IGFBP3, MGAM, NR1D1, PCK1, PDK1, PFKFB3, PFKFB4, PGAM2, PHKA2, PPARGC1A, PPP1R3C, PPP1R3E, PTAFR, RORA, SERPINA12, SLC45A3, SLC5A3, SNCA, SORBS1, STBD1, TFF3]
	GO:0006820	anion transport	GO_BiologicalProcess-GOA_23.02.2017_10h01	5.1e-06	0.0065	4e-13	9.7e-12	[5]	Group22	7.81499	49	[ABCA7, ABCC11, AGXT, AKR1C1, ANO7, APOA5, APOC3, APOL1, ARG1, ATP10A, ATP8B3, CA12, CA9, CPT1A, DRD4, EDN1, FXYD1, GABRE, LCN12, LPAL2, OSBPL10, PITPNM2, PLA2G2A, PLIN2, PPARG, PPFIA4, PTAFR, PVT1, SERINC2, SLC11A1, SLC16A6, SLC1A2, SLC1A7, SLC2A3, SLC38A4, SLC4A11, SLC4A3, SLC51A, SLC5A5, SLC6A14, SLC6A20, SLC6A8, SLC7A10, SNCA, STC1, TCAF2, TINAGL1, TMEM27, TNFRSF11A]
	GO:0050793	regulation of developmental process	GO_BiologicalProcess-GOA_23.02.2017_10h01	5.5e-06	0.007	1.4e-11	3.1e-10	[2, 3]	Group23	5.72503	137	[ABR, ADM, AFDN, AGAP2, AGXT, AHSG, ANGPTL4, ATP10A, AXL, BCL11B, BCL6, BNIP3, BRWD3, C3, CAPRIN2, CAV1, CD109, CD24, CDH4, CDH5, CEBPD, CITED2, CTHRC1, CYR61, DAND5, DIXDC1, DMTN, EDN1, EGFR, EGLN1, EHD2, ENG, EPHB1, EPO, EPPK1, ERRFI1, ETS1, FAM129B, FLRT3, FN1, FOXP2, FST, FSTL3, GDF7, GDNF, HAMP, HNF1B, HPN, HSF4, IAPP, IGFBP3, IL12RB1, INHA, INPP5D, IRF7, IRX3, ITGB2, JPH2, KANK1, KCTD11, KD…
	GO:0002237	response to molecule of bacterial origin	GO_BiologicalProcess-GOA_23.02.2017_10h01	6.3e-06	0.008	4e-10	8.1e-09	[4, 6]	Group18	9.21788	33	[ABR, ADM, ARG1, AXL, C4B, CCR7, CD24, CXCL16, CYP1A1, EDN1, EPO, HAMP, KCTD11, NGFR, NOTCH1, NR1D1, PALM3, PCK1, PLSCR4, PPARGC1A, PTAFR, S100A14, SERPINE1, SLC11A1, SNCA, SPON2, TGFB1, TICAM2, TINAGL1, TLR9, TNFRSF11A, TNFRSF25, ZFP36]
	GO:0050678	regulation of epithelial cell proliferation	GO_BiologicalProcess-GOA_23.02.2017_10h01	6.9e-06	0.0087	1.5e-06	1.5e-05	[4, 5]	Group11	9.59752	31	[AGAP2, ARG1, BCL11B, CAV1, CCL26, CD109, EGFL7, EGFR, ENG, EPPK1, ERRFI1, FOXP2, GDNF, HPN, NGFR, NOTCH1, NR1D1, NR4A1, NRP2, PDGFB, PLXNB3, PTPRN, PVT1, RGCC, SHH, TGFA, TGFB1, TINAGL1, VEGFA, VEGFB, ZFP36]
	GO:0043269	regulation of ion transport	GO_BiologicalProcess-GOA_23.02.2017_10h01	7e-06	0.0089	4e-13	9.7e-12	[4, 5]	Group22	7.70416	50	[ABCA7, AGXT, ARG1, ATP1A1, ATP1B2, ATP2B2, CACNA1H, CACNB2, CAMK2A, CATSPER2, CAV1, CEMIP, CNIH2, CTSS, DLG4, DRD4, EDN1, EPO, FXYD1, FXYD2, FXYD6-FXYD2, GABRE, GDNF, HAMP, HRC, JPH2, KCNC4, KCNJ5, NOL3, PDGFB, PPARGC1A, PTAFR, RELN, SCN1B, SCN2A, SCN3A, SCN9A, SERPINE2, SESTD1, SNCA, STC1, SYT7, TCAF2, TGFB1, TINAGL1, TLR9, TMEM27, TMEM37, TNFRSF11A, UTRN]
	GO:0044723	single-organism carbohydrate metabolic process	GO_BiologicalProcess-GOA_23.02.2017_10h01	7.3e-06	0.0092	1.3e-07	1.7e-06	[3, 4]	Group15	8.25147	42	[ALDOC, B3GNT3, C1QTNF1, CHST15, CPT1A, CSGALNACT1, EGFL7, ENO2, ENO3, G6PC, GBE1, GYS1, HK1, IGF2, IGFBP3, KRT17, MGAM, NR1D1, ONECUT1, PC, PCK1, PDGFB, PDK1, PFKFB3, PFKFB4, PGAM2, PHKA2, PPARGC1A, PPP1R3C, PPP1R3E, PTAFR, PVT1, RORA, SERPINA12, SLC2A3, SLC45A3, SLC5A3, SNCA, SORBS1, STBD1, TFF3, TGFB1]
	GO:2000026	regulation of multicellular organismal development	GO_BiologicalProcess-GOA_23.02.2017_10h01	7.3e-06	0.0092	2.1e-08	3.4e-07	[3, 4]	Group20	6.00882	109	[ADM, AFDN, AGAP2, AGXT, AHSG, ANGPTL4, AXL, BCL11B, BCL6, C3, CAPRIN2, CAV1, CD109, CD24, CDH4, CDH5, CITED2, CTHRC1, CYR61, DAND5, DIXDC1, EDN1, EGFR, EGLN1, ENG, EPHB1, EPO, ERRFI1, ETS1, FAM129B, FLRT3, FN1, FOXP2, FST, FSTL3, GDF7, GDNF, HAMP, HNF1B, HPN, IL12RB1, INHA, INPP5D, IRF7, IRX3, ITGB2, JPH2, KANK1, KCTD11, KLF4, KLKB1, KRT17, L1CAM, LOXL2, NCMAP, NEGR1, NGFR, NOTCH1, PDGFB, PIM1, …
	GO:0051345	positive regulation of hydrolase activity	GO_BiologicalProcess-GOA_23.02.2017_10h01	7.6e-06	0.0097	4.9e-08	7.4e-07	[5]	Group21	6.87936	69	[ABR, AFDN, AGAP2, AGXT, APOA5, ARFGEF3, ARHGAP45, ARHGEF37, ATP1B2, CAMK2A, CAV1, CCL26, CCR7, CSF2RA, CYR61, DENND6B, DLG4, DOCK6, EGFR, EGLN3, EPS8L1, ERRFI1, FAM13A, FARP1, FGF17, FN1, GDNF, GMIP, HSPA1A, IAPP, IL2RG, ITGA2, LCK, MPZ, MTCL1, NGFR, NPNT, PCOLCE2, PDGFB, PLEKHG2, PPARG, PTAFR, PVT1, RAPGEF1, RAPGEF4, RGL4, RIN2, RINL, RTN4R, SEMA4D, SH2D3A, SHC2, SIPA1, SNCA, SRGAP3, SYNGAP1, T…
	GO:0070482	response to oxygen levels	GO_BiologicalProcess-GOA_23.02.2017_10h01	7.7e-06	0.0098	7.7e-06	6.1e-05	[3]	Group09	8.97436	35	[ADM, ANGPTL4, ATM, BNIP3, BNIP3L, CA9, CAV1, CD24, CITED2, CYP1A1, EDN1, EGLN1, EGLN3, ENG, EPAS1, EPO, ERO1A, ETS1, ITGA2, LOXL2, NDRG1, NOL3, NOTCH1, PCK1, PDK1, PLOD2, PPARG, PPARGC1A, PVT1, RGCC, RORA, STC1, TGFB1, VEGFA, VEGFB]
	GO:0072080	nephron tubule development	GO_BiologicalProcess-GOA_23.02.2017_10h01	8.4e-06	0.01	1.1e-05	8e-05	[5, 6, 7, 8, 9, 10]	Group10	15	15	[ADAMTS16, AGXT, CD24, GDNF, HNF1B, IRX3, NOTCH1, NPNT, PROM1, PVT1, SHH, SOX8, TGFB1, VEGFA, WNT7B]
	GO:0032870	cellular response to hormone stimulus	GO_BiologicalProcess-GOA_23.02.2017_10h01	8.3e-06	0.01	4e-10	8.1e-09	[4, 5]	Group18	7.53623	52	[AGXT, AHSG, AKR1C1, AKR1C2, ARG1, ATP1A1, ATP6V0A4, CACNA1H, CAMK2A, CAV1, CTSS, DAND5, DUSP1, EDN1, EGFR, ERRFI1, FBXO32, FHL2, GLP2R, GNB4, GRB14, IGF1R, IGF2, IGFBP1, IGFBP2, INHBB, KANK1, KCTD11, KDM3A, NGFR, NOTCH1, NR1D1, NR4A1, PAQR5, PAQR8, PCK1, PPARG, PPARGC1A, PVT1, RORA, SERPINA12, SH2B2, SLC5A5, SLIT1, SOCS3, SORBS1, STC1, TGFB1, TGFB1I1, TINAGL1, TMEM37, ZFP36]
	GO:0006869	lipid transport	GO_BiologicalProcess-GOA_23.02.2017_10h01	9.1e-06	0.011	1.6e-08	2.7e-07	[4, 5]	Group14	9.1954	32	[ABCA2, ABCA3, ABCA7, AGXT, AKR1C1, ANO7, APOA5, APOC3, APOL1, APOL2, APOL4, ATP10A, ATP8B3, C1QTNF1, CAV1, CPT1A, DRD4, EDN1, KCTD11, LCN12, LPA, LPAL2, OSBPL10, PITPNM2, PLA2G2A, PLIN2, PPARG, SHH, SLC51A, SORL1, SYT7, TNFRSF11A]
	GO:0006936	muscle contraction	GO_BiologicalProcess-GOA_23.02.2017_10h01	9.6e-06	0.012	2.6e-10	5.6e-09	[4]	Group13	9.16905	32	[AGXT, ATP1A1, CACNA1H, CACNB2, CAV1, CKMT2, CRYAB, DSC3, DSP, DYSF, EDN1, FXYD1, GDNF, HRC, ITGA2, KCNJ5, MYH3, MYOM1, NEB, NPNT, PGAM2, PPP1R13L, PTAFR, SCN1B, SLC6A8, SORBS1, SORBS3, STC1, TNNI2, TPM2, UTRN, VEGFB]
	GO:0048584	positive regulation of response to stimulus	GO_BiologicalProcess-GOA_23.02.2017_10h01	1e-05	0.012	1.4e-11	3.1e-10	[2, 3, 4]	Group23	5.72687	130	[ABCA7, AGAP2, AGPAT2, AGXT, AKAP12, AKR1C1, AKR1C2, APOL2, ARRDC3, ATM, AXL, BIRC3, BIRC7, BNIP3, BPIFB1, C1QTNF1, C3, C4A, C4B, C4B_2, C7, C8B, CAPRIN2, CAV1, CCL26, CCR7, CD24, CD3D, CITED2, CLEC10A, CREB3L3, CTSS, CYR61, DIXDC1, DLG4, DMTN, DRD4, EDN1, EGFR, ENG, EPO, ETS1, FAM110C, GAB2, GADD45B, GAREM1, GDF7, GRAP, GRB14, HSPA1A, HSPA1B, IGF2, IGFBP3, IL11, IL12RB1, INHA, INHBB, INPP5D, IRF…
	GO:0010817	regulation of hormone levels	GO_BiologicalProcess-GOA_23.02.2017_10h01	1.1e-05	0.014	1.1e-05	7e-05	[3]	Group01	8.08271	43	[ADM, AGXT, AKR1C1, AKR1C2, ATP1A1, BACE2, BRSK2, C1QTNF1, CACNA1H, CPT1A, CRYM, CYP1A1, CYP26A1, DUOX2, EDN1, EGFR, FAM129B, GPR119, HCAR2, HNF1B, HPN, HSD17B2, IL11, INHA, INHBB, ITPR3, KCTD11, MAFA, NR1D1, PCSK5, PLB1, PPARGC1A, PTPRN, RAPGEF4, RFX3, SHH, SLC5A5, SOX8, SYBU, SYT7, TFR2, TMEM27, TRPV4]
	GO:0005976	polysaccharide metabolic process	GO_BiologicalProcess-GOA_23.02.2017_10h01	1.1e-05	0.014	1.3e-07	1.7e-06	[4]	Group15	13.913	16	[B3GNT3, CSGALNACT1, G6PC, GBE1, GYS1, IGF2, MGAM, NR1D1, PDGFB, PHKA2, PPP1R3C, PPP1R3E, PVT1, SORBS1, STBD1, TGFB1]
	GO:0051384	response to glucocorticoid	GO_BiologicalProcess-GOA_23.02.2017_10h01	1.1e-05	0.014	4e-10	8.1e-09	[6, 7]	Group18	11.8343	20	[ABCA3, ADM, AGXT, ARG1, DUSP1, EDN1, EGFR, EPO, ERRFI1, FBXO32, IGFBP2, LPAL2, PAPPA, PTAFR, SLIT1, STC1, TGFB1, TINAGL1, WNT7B, ZFP36]
	GO:0044093	positive regulation of molecular function	GO_BiologicalProcess-GOA_23.02.2017_10h01	1.1e-05	0.014	4.9e-08	7.4e-07	[3]	Group21	5.82428	118	[ABR, ACR, ADGRD1, AFDN, AGAP2, AGXT, APOA5, ARFGEF3, ARHGAP45, ARHGEF37, ARRDC3, ATP1B2, BIRC7, CACNB2, CAMK2A, CAPRIN2, CAV1, CCL26, CCR7, CD24, CEMIP, CSF2RA, CTHRC1, CTSS, CYR61, DENND6B, DLG4, DOCK6, DRD4, EDN1, EEF1A2, EGFR, EGLN3, EPO, EPS8L1, ERRFI1, FAM13A, FARP1, FGF17, FN1, GADD45B, GDNF, GMIP, HSPA1A, HSPA1B, HSPH1, IAPP, IGF2, IGFBP3, IL2RG, ITGA2, ITGB2, JPH2, KLF4, LCK, LPAL2, MAP3…
	GO:0006887	exocytosis	GO_BiologicalProcess-GOA_23.02.2017_10h01	1.1e-05	0.014	4e-13	9.7e-12	[4, 5, 6, 7]	Group22	6.93391	64	[A1BG, ABR, AGPAT2, AHSG, ALDOC, AMPD3, ANK1, ARG1, ARHGAP45, BRSK2, C3, CACNA1H, CD109, CD68, CD9, CSTB, CTSS, DMTN, DSC3, DSP, EGFL7, F5, FN1, GAB2, HP, HPR, HSPA1A, HSPA1B, HSPA6, IGF2, ITGB2, ITIH3, ITIH4, MGAM, NOTCH1, PDGFB, PLAC8, PLG, PTAFR, RAPGEF4, RNASET2, SERPINA3, SERPINE1, SERPING1, SLC11A1, SLC2A3, SLC2A5, SNCA, SRCIN1, STBD1, SYT11, SYT7, SYT8, SYTL3, TGFB1, TICAM2, TIMP3, TINAGL1…
	GO:0032412	regulation of ion transmembrane transporter activity	GO_BiologicalProcess-GOA_23.02.2017_10h01	1.1e-05	0.014	4e-13	9.7e-12	[5, 6, 7]	Group22	10.8491	23	[AGXT, ATP1B2, CACNB2, CAV1, CNIH2, CTSS, DLG4, DRD4, EPO, FXYD1, FXYD2, FXYD6-FXYD2, HAMP, HRC, JPH2, NOL3, PPARGC1A, PTAFR, RELN, SCN1B, TCAF2, TLR9, UTRN]
	GO:0050730	regulation of peptidyl-tyrosine phosphorylation	GO_BiologicalProcess-GOA_23.02.2017_10h01	1.2e-05	0.015	1.7e-06	1.5e-05	[7, 8, 9, 10]	Group08	10.2881	25	[AGXT, CAV1, CD24, DMTN, EGFR, EPO, ERRFI1, GPRC5A, HSPH1, IGF2, IL11, ITGB2, LRRK1, PDGFB, PPP2R5B, RELN, SEMA4D, SH3BP5, SOCS3, SRCIN1, TGFA, TGFB1, VEGFA, VEGFB, VTN]
	GO:0010647	positive regulation of cell communication	GO_BiologicalProcess-GOA_23.02.2017_10h01	1.2e-05	0.015	1.4e-11	3.1e-10	[3, 4, 5]	Group23	6.04265	102	[ABCA7, AGAP2, AGPAT2, AGXT, AKAP12, AKR1C2, APOL2, ARRDC3, ATM, AXL, BIRC3, BIRC7, BNIP3, C1QTNF1, C3, CAPRIN2, CAV1, CCL26, CCR7, CD24, CITED2, CYR61, DIXDC1, DLG4, DMTN, DRD4, EDN1, EGFR, ENG, EPO, FAM110C, GADD45B, GAREM1, GDF7, GRAP, GRB14, HCAR2, HSPA1A, HSPA1B, IGF2, IGFBP3, IL11, INHA, INHBB, IRF7, ITGA2, ITPR3, JPH2, KANK1, LCK, LMCD1, LRRK1, MAP3K8, MFNG, MPP2, NOL3, NOTCH1, NPNT, PDGFB…
	GO:0050673	epithelial cell proliferation	GO_BiologicalProcess-GOA_23.02.2017_10h01	1.2e-05	0.016	1.5e-06	1.5e-05	[3]	Group11	8.85417	34	[AGAP2, ARG1, BCL11B, CAV1, CCL26, CD109, EGFL7, EGFR, ENG, EPPK1, ERRFI1, FOXP2, GDNF, HNF1B, HPN, IGFBP3, LOXL2, NGFR, NOTCH1, NR1D1, NR4A1, NRP2, PDGFB, PLXNB3, PTPRN, PVT1, RGCC, SHH, TGFA, TGFB1, TINAGL1, VEGFA, VEGFB, ZFP36]
	GO:0010876	lipid localization	GO_BiologicalProcess-GOA_23.02.2017_10h01	1.2e-05	0.016	1.6e-08	2.7e-07	[3]	Group14	8.85417	34	[ABCA2, ABCA3, ABCA7, AGXT, AKR1C1, ANO7, APOA5, APOC3, APOL1, APOL2, APOL4, ATP10A, ATP8B3, C1QTNF1, C3, CAV1, CPT1A, DRD4, EDN1, HILPDA, KCTD11, LCN12, LPA, LPAL2, OSBPL10, PITPNM2, PLA2G2A, PLIN2, PPARG, SHH, SLC51A, SORL1, SYT7, TNFRSF11A]
	GO:0007166	cell surface receptor signaling pathway	GO_BiologicalProcess-GOA_23.02.2017_10h01	1.4e-05	0.017	1.4e-11	3.1e-10	[3, 4, 5]	Group23	5.43142	158	[ABCA7, ADAMTSL2, ADGRD1, AGAP2, AGO2, AGPAT2, AGXT, AHSG, ATP6V0A4, AXL, BCL6, BIRC3, CABIN1, CAMK2A, CAPRIN2, CAV1, CCL26, CCR7, CD109, CD24, CD3D, CD9, CDH5, CHRNA2, CITED2, CLEC10A, CNIH2, COL16A1, COL2A1, CSF2RA, CTHRC1, CYR61, DAND5, DDR1, DIXDC1, DLG4, DMTN, DNM1, DRD4, DST, DUOX2, EDN1, EFNA3, EGFL7, EGFR, ELF3, ENG, EPHB1, ERRFI1, FAM129B, FGF17, FLRT3, FST, FSTL3, GAB2, GALNT3, GAREM1, …
	GO:0023056	positive regulation of signaling	GO_BiologicalProcess-GOA_23.02.2017_10h01	1.3e-05	0.017	1.4e-11	3.1e-10	[2, 3, 4]	Group23	6.01061	102	[ABCA7, AGAP2, AGPAT2, AGXT, AKAP12, AKR1C2, APOL2, ARRDC3, ATM, AXL, BIRC3, BIRC7, BNIP3, C1QTNF1, C3, CAPRIN2, CAV1, CCL26, CCR7, CD24, CITED2, CYR61, DIXDC1, DLG4, DMTN, DRD4, EDN1, EGFR, ENG, EPO, FAM110C, GADD45B, GAREM1, GDF7, GRAP, GRB14, HCAR2, HSPA1A, HSPA1B, IGF2, IGFBP3, IL11, INHA, INHBB, IRF7, ITGA2, ITPR3, JPH2, KANK1, LCK, LMCD1, LRRK1, MAP3K8, MFNG, MPP2, NOL3, NOTCH1, NPNT, PDGFB…
	GO:0051246	regulation of protein metabolic process	GO_BiologicalProcess-GOA_23.02.2017_10h01	1.5e-05	0.019	1.4e-11	3.1e-10	[4, 5]	Group23	5.50186	148	[A2ML1, ABCA7, ABTB2, AGAP2, AGO2, AGXT, AHSG, AKR1C1, ARRDC3, ATM, BACE2, BCL3, BCL6, BIRC3, BIRC7, BRSK2, C1QTNF1, C3, C4A, C4B, C4B_2, C7, C8B, CAPRIN2, CAV1, CCL26, CCR7, CD109, CD24, CEMIP, COL7A1, CRYAB, CSTB, CTDSPL, CYR61, DBNDD2, DMTN, DRD4, DUSP1, DUSP8, EDN1, EEF1A2, EGFR, EGLN3, EIF4A2, ENG, EPHB1, EPO, ERRFI1, FBXO2, FETUB, FLRT3, FN1, GADD45B, GAREM1, GDF7, GPRC5A, HAMP, HPN, HRC, H…
	GO:0090183	regulation of kidney development	GO_BiologicalProcess-GOA_23.02.2017_10h01	1.6e-05	0.02	1.1e-05	8e-05	[4, 5, 6, 7, 8]	Group10	18.6441	11	[AGXT, CD24, GDNF, HNF1B, PDGFB, PROM1, PVT1, SHH, SOX8, TGFB1, VEGFA]
	GO:0030155	regulation of cell adhesion	GO_BiologicalProcess-GOA_23.02.2017_10h01	1.6e-05	0.02	4e-13	9.7e-12	[2, 3]	Group22	7.37589	52	[BCL6, C1QTNF1, CAV1, CCR7, CD24, CD3D, CITED2, COL16A1, CYR61, DDR1, DMTN, ENG, EPO, ETS1, FN1, FSTL3, HSPH1, ICOSLG, IGF2, IGFBP2, IL12RB1, ITGA2, KANK1, KLF4, LCK, MAP3K8, MELTF, NOTCH1, NPNT, ONECUT1, PLEKHA2, PLG, PLXNB3, PLXND1, PTAFR, RGCC, SEMA4D, SERPINE1, SERPINE2, SHH, SIPA1, SIT1, SLC6A20, SYNGAP1, TGFB1, TNFSF14, TRPV4, UTRN, VEGFA, VNN1, VTN, ZMIZ1]
	GO:0006928	movement of cell or subcellular component	GO_BiologicalProcess-GOA_23.02.2017_10h01	1.6e-05	0.02	4e-13	9.7e-12	[3]	Group22	5.78148	118	[ABR, AGXT, ATP1A1, ATP1B2, AXL, BCL11B, BCL6, CACNB2, CARMIL2, CATSPER2, CAV1, CCDC183, CCL26, CCR7, CD24, CD9, CDH4, CEMIP, CFAP44, CITED2, CNIH2, CTHRC1, CXCL16, CYR61, DDR1, DIXDC1, DMTN, DNAH1, DNAH17, DOK6, DPYSL4, DSC3, DSP, DST, EDN1, EGFR, ENG, EPHB1, EPPK1, ETS1, FAM110C, FAM129B, FLRT3, FN1, GAB2, GCNT1, GDF7, GDNF, GRAP, GRB14, IGF1R, IGFBP3, INPP5D, ITGA2, ITGB2, KANK1, KCNJ5, KIF5A,…
	GO:0008015	blood circulation	GO_BiologicalProcess-GOA_23.02.2017_10h01	1.7e-05	0.021	2.6e-10	5.6e-09	[4]	Group13	7.84672	43	[ABR, ADAMTS16, ADM, AGXT, ATP1A1, ATP1B2, ATP2B2, CACNA1H, CACNB2, CAV1, DSC3, DSP, EDN1, EGFR, ENG, EPAS1, EPO, F5, FXYD1, FXYD2, HRC, ITPR3, KCNJ5, KCTD11, LPA, PCSK5, PDE2A, PDGFB, PPARG, PPP1R13L, PTAFR, SCN1B, SEMA3A, SERPING1, SLC2A5, STC1, TBC1D8, TBXAS1, TGFB1, TNNI2, TRPV4, VEGFA, VEGFB]
	GO:0050766	positive regulation of phagocytosis	GO_BiologicalProcess-GOA_23.02.2017_10h01	1.7e-05	0.021	4e-13	9.7e-12	[4, 5, 6, 7, 8]	Group22	20.4082	10	[ABCA7, ABR, AHSG, C3, C4A, C4B, ITGA2, PPARG, RAPGEF1, SLC11A1]
	GO:0002673	regulation of acute inflammatory response	GO_BiologicalProcess-GOA_23.02.2017_10h01	1.8e-05	0.022	7.7e-08	1e-06	[5, 6, 7]	Group19	15.8537	13	[AKR1C1, C3, C4A, C4B, C7, C8B, CCR7, CREB3L3, KLKB1, PPARG, SERPING1, TNFRSF11A, VTN]
	GO:0051270	regulation of cellular component movement	GO_BiologicalProcess-GOA_23.02.2017_10h01	1.9e-05	0.023	4e-13	9.7e-12	[3, 4]	Group22	6.99301	60	[ABR, AGXT, ATP1A1, BCL6, CARMIL2, CAV1, CCL26, CCR7, CEMIP, CITED2, CNIH2, CXCL16, CYR61, DMTN, DSC3, DSP, EDN1, EGFR, ENG, EPPK1, ETS1, FAM110C, FN1, IGF1R, IGFBP3, ITGA2, KANK1, KLF4, NOTCH1, NRP2, ONECUT1, PDGFB, PLG, PLXNA3, PLXNB3, PLXND1, PPARGC1A, PTAFR, PVT1, RELN, RGCC, RORA, RRAS, S100A14, SEMA3A, SEMA4D, SERPINE1, SERPINE2, SHH, SORL1, SRCIN1, SRGAP3, STC1, TCAF2, TGFB1, TNFSF14, TRPV…
	GO:1903035	negative regulation of response to wounding	GO_BiologicalProcess-GOA_23.02.2017_10h01	2e-05	0.025	8.3e-13	1.9e-11	[3, 4, 5, 6]	Group16	15.6627	13	[C1QTNF1, CD109, EDN1, EPPK1, F11, KLKB1, PDGFB, PLG, RTN4R, SERPINE1, SERPINE2, SERPING1, VTN]
	GO:0009892	negative regulation of metabolic process	GO_BiologicalProcess-GOA_23.02.2017_10h01	2e-05	0.025	1.4e-11	3.1e-10	[2, 3, 4]	Group23	5.42609	156	[A2ML1, ABCA7, AGAP2, AGO2, AGXT, AHSG, APOC3, ARFGEF3, ARRDC3, ATM, ATP1A1, BACE2, BCL3, BCL6, BHLHE40, BIRC3, BIRC7, BNIP3, C3, C4A, C4B, C4B_2, CAPRIN2, CAV1, CBX2, CD109, CEBPD, CITED2, COL7A1, CRYAB, CRYM, CSTB, CTC1, CTDSPL, CYP1A1, DBNDD2, DLG4, DMTN, DRD4, DUSP1, DUSP8, DYDC2, EDN1, EGFR, EGLN1, EIF4A2, ELF3, ENG, EPO, ERRFI1, ETS2, FAM129B, FARP1, FETUB, FHL2, FLRT3, FOXP2, FST, GADD45B,…
	GO:0009888	tissue development	GO_BiologicalProcess-GOA_23.02.2017_10h01	2.1e-05	0.026	2.1e-08	3.4e-07	[3]	Group20	5.79929	115	[ADAMTS16, ADAMTSL2, ADM, AFDN, AGAP2, AGPAT2, AGXT, AHSG, AKR1C1, AKR1C2, ALDOC, APOA5, ARRDC3, ASB2, ATM, ATP2B2, BCL11B, CA9, CARMIL2, CAV1, CD109, CD24, CDH5, CITED2, COL11A2, COL27A1, COL2A1, COL7A1, CPT1A, CSGALNACT1, CSTB, CTC1, CTHRC1, CYP1A1, CYR61, DAND5, DDR1, DSC3, DSP, DUOX2, DUSP1, EDN1, EGFR, EGLN1, ELF3, EMP1, ENG, ENO3, EPAS1, EPPK1, ERRFI1, ETS2, FAM129B, FHL2, FLRT3, FN1, FOSL2…
	GO:1902531	regulation of intracellular signal transduction	GO_BiologicalProcess-GOA_23.02.2017_10h01	2.1e-05	0.026	1.4e-11	3.1e-10	[4, 5, 6]	Group23	5.88235	109	[ABCA7, ABR, AGAP2, AGXT, AKAP12, AKR1C2, APOC3, APOL2, ARFGEF3, ARHGAP45, ARHGEF37, ATM, AXL, BCL3, BCL6, BIRC3, BIRC7, C1QTNF1, CAV1, CCL26, CCR7, CD24, CYR61, DRD4, DUSP1, DUSP8, EDN1, EGFR, EPHB1, EPO, EPS8L1, ERRFI1, FAM110C, FAM13A, FARP1, FGF17, FLRT3, FN1, GADD45B, GAREM1, GDF7, GMIP, HRC, HSPA1A, HSPA1B, HSPH1, IGF1R, IGF2, IGFBP3, IL11, INHA, INHBB, IVNS1ABP, JPH2, KANK1, KCTD11, KLF4, …
	GO:0006906	vesicle fusion	GO_BiologicalProcess-GOA_23.02.2017_10h01	2.2e-05	0.027	4e-13	9.7e-12	[5, 6, 7]	Group22	11.7284	19	[DYSF, SAMD9, SYT11, SYT7, SYT8, SYTL3, TBC1D3, TBC1D3B, TBC1D3C, TBC1D3D, TBC1D3E, TBC1D3F, TBC1D3G, TBC1D3H, TBC1D3I, TBC1D3K, TBC1D3L, TBC1D8, TMEM27]
	GO:0048646	anatomical structure formation involved in morphogenesis	GO_BiologicalProcess-GOA_23.02.2017_10h01	2.3e-05	0.028	2.1e-08	3.4e-07	[2, 3, 4]	Group20	6.65381	69	[ADM, AGXT, ANGPTL4, ATM, ATP2B2, BCL3, BCL6, C3, CACNA1H, CAV1, CD109, CD9, CITED2, COL2A1, COL7A1, CTHRC1, CYR61, DUSP1, EDN1, EGFL7, EGLN1, EHD2, ENG, EPAS1, EPHB1, ETS1, ETS2, FAM129B, FHL2, FN1, GDF7, GDNF, HNF1B, IRX3, ITGA2, ITGB2, KLF4, KLF5, KLKB1, LOXL2, MYH3, MYOM1, NCMAP, NGFR, NOTCH1, NR4A1, NRP2, PIM1, PLXND1, POU5F1, PROM1, RELN, RGCC, RNF213, RORA, RRAS, SDK1, SERPINE1, SHB, SHH, …
	GO:0030334	regulation of cell migration	GO_BiologicalProcess-GOA_23.02.2017_10h01	2.3e-05	0.029	4e-13	9.7e-12	[4, 5, 6]	Group22	7.25034	53	[ABR, AGXT, CARMIL2, CCL26, CCR7, CEMIP, CITED2, CXCL16, CYR61, DMTN, EDN1, EGFR, ENG, EPPK1, ETS1, FAM110C, FN1, IGF1R, IGFBP3, ITGA2, KANK1, KLF4, NOTCH1, NRP2, ONECUT1, PDGFB, PLG, PLXNB3, PLXND1, PPARGC1A, PTAFR, PVT1, RELN, RGCC, RORA, RRAS, S100A14, SEMA3A, SEMA4D, SERPINE1, SERPINE2, SHH, SORL1, SRCIN1, SRGAP3, STC1, TCAF2, TGFB1, TNFSF14, TRPV4, VEGFA, VEGFB, VTN]
	GO:0006935	chemotaxis	GO_BiologicalProcess-GOA_23.02.2017_10h01	2.4e-05	0.03	4e-13	9.7e-12	[3, 4]	Group22	7.62852	46	[BCL11B, CCL26, CCR7, CDH4, CXCL16, CYR61, DOK6, DPYSL4, EDN1, ENG, EPHB1, FAM129B, FLRT3, GAB2, GDF7, GDNF, ITGA2, ITGB2, KIF5A, KLF5, L1CAM, NGFR, NOTCH1, NR4A1, NRP2, PDGFB, PLXNA3, PLXNB3, PTAFR, PTGDR2, RELN, S100A14, SAA2-SAA4, SAA4, SCN1B, SEMA3A, SERPINE1, SHH, SLIT1, SPON2, TGFB1, TNFRSF11A, TNFSF14, TRPV4, VEGFA, VEGFB]
	GO:0071495	cellular response to endogenous stimulus	GO_BiologicalProcess-GOA_23.02.2017_10h01	2.5e-05	0.031	4e-10	8.1e-09	[3]	Group18	6.26888	83	[ADAMTSL2, AGXT, AHSG, AKR1C1, AKR1C2, ARG1, ATP1A1, ATP6V0A4, CACNA1H, CAMK2A, CAV1, CD109, CD9, CDH5, CITED2, COL16A1, COL2A1, CTSS, CYR61, DAND5, DMTN, DUSP1, EDN1, EGFR, ENG, ERRFI1, FBXO32, FGF17, FHL2, FLRT3, FSTL3, GALNT3, GAREM1, GDF7, GLP2R, GNB4, GRB14, HSPA1A, IGF1R, IGF2, IGFBP1, IGFBP2, INHA, INHBB, ITGB2, KANK1, KCTD11, KDM3A, KLF11, KLF4, KLF5, NGFR, NOTCH1, NPNT, NR1D1, NR4A1, ONE…
	GO:0048585	negative regulation of response to stimulus	GO_BiologicalProcess-GOA_23.02.2017_10h01	2.5e-05	0.031	1.4e-11	3.1e-10	[2, 3, 4]	Group23	6.13621	91	[ABR, ADAMTSL2, ADM, AGAP2, AGXT, AHSG, ATM, BCL6, BPIFB1, C1QTNF1, CAV1, CD109, COL2A1, CTHRC1, CYP26A1, DAND5, DNM1, DUSP1, DUSP8, EDN1, EGFL7, EGFR, ENG, EPO, EPPK1, ERRFI1, ETS1, F11, FAM129B, FLRT3, FST, FSTL3, GDNF, GPRC5A, GRB14, HSPA1A, HSPA1B, HSPH1, IFI6, IGF1R, IGFBP1, IGFBP2, IGFBP3, INPP5D, IVNS1ABP, KANK1, KCTD11, KLF4, KLKB1, LPAL2, NMI, NOL3, NOTCH1, NR1D1, ONECUT1, PALM3, PDGFB, …
	GO:0043085	positive regulation of catalytic activity	GO_BiologicalProcess-GOA_23.02.2017_10h01	2.5e-05	0.031	4.9e-08	7.4e-07	[4]	Group21	5.94118	101	[ABR, ACR, ADGRD1, AFDN, AGAP2, AGXT, APOA5, ARFGEF3, ARHGAP45, ARHGEF37, ARRDC3, ATP1B2, BIRC7, CAMK2A, CAV1, CCL26, CCR7, CD24, CEMIP, CSF2RA, CYR61, DENND6B, DLG4, DOCK6, DRD4, EDN1, EEF1A2, EGFR, EGLN3, EPO, EPS8L1, ERRFI1, FAM13A, FARP1, FGF17, FN1, GADD45B, GDNF, GMIP, HSPA1A, HSPH1, IAPP, IGF2, IGFBP3, IL2RG, ITGA2, KLF4, LCK, LPAL2, MAP3K8, MPZ, MTCL1, NGFR, NPNT, PCOLCE2, PDGFB, PIM1, PL…
	GO:0016051	carbohydrate biosynthetic process	GO_BiologicalProcess-GOA_23.02.2017_10h01	2.6e-05	0.032	1.3e-07	1.7e-06	[4, 5]	Group15	10.3139	23	[ALDOC, B3GNT3, CHST15, CSGALNACT1, ENO2, ENO3, G6PC, GBE1, GYS1, IGF2, KRT17, NR1D1, PC, PCK1, PDGFB, PGAM2, PPARGC1A, PPP1R3C, PTAFR, SERPINA12, SNCA, SORBS1, TGFB1]
	GO:0031589	cell-substrate adhesion	GO_BiologicalProcess-GOA_23.02.2017_10h01	2.6e-05	0.032	4e-13	9.7e-12	[3]	Group22	8.98204	30	[AXL, BCL6, CCR7, COL16A1, CYR61, DDR1, DMTN, EPHB1, FN1, ITGA10, ITGA2, ITGB2, KANK1, LYVE1, MELTF, NOTCH1, NPNT, ONECUT1, PLEKHA2, PLG, SERPINE1, SORBS1, SORBS3, SRCIN1, SRGAP3, SYNGAP1, UTRN, VEGFA, VTN, VWF]
	GO:0051050	positive regulation of transport	GO_BiologicalProcess-GOA_23.02.2017_10h01	2.6e-05	0.032	4e-13	9.7e-12	[2, 3, 4, 5]	Group22	6.64683	67	[ABCA7, ABR, AGXT, AHSG, ANXA13, APOA5, ATP1B2, ATP2B2, AXL, C1QTNF1, C3, C4A, C4B, CACNA1H, CACNB2, CAMK2A, CAV1, CEMIP, CTSS, DNM1, DRD4, EDN1, EGFR, EHD2, FXYD1, GAB2, GDNF, HAMP, HCAR2, HSPA1L, INHA, INHBB, ITGA2, JPH2, KANK1, MTCL1, MYOM1, NOL3, PDGFB, POU5F1, PPARG, PTAFR, RAPGEF1, RELN, RGCC, SCN1B, SERPINE1, SHH, SLC11A1, SLC1A2, SNCA, SORBS1, SORL1, STC1, SYNGR3, SYT7, TCAF2, TFR2, TGFB1…
	GO:0034220	ion transmembrane transport	GO_BiologicalProcess-GOA_23.02.2017_10h01	2.6e-05	0.032	4e-13	9.7e-12	[5]	Group22	6.51974	71	[ABCC11, AGXT, ANO7, APOL1, ATP10A, ATP1A1, ATP1B2, ATP2B2, ATP6AP1L, ATP6V0A4, CACNA1H, CACNB2, CATSPER2, CAV1, CCR7, CEMIP, CHRNA2, CNIH2, CPT1A, CTSS, DLG4, DRD4, EPO, ERO1A, FXYD1, FXYD2, FXYD6-FXYD2, GABRE, HAMP, HPN, HRC, ITPR3, JPH2, KCNC4, KCNJ5, LCK, NDUFA4L2, NOL3, PDE2A, PIEZO2, PKD1L2, PPARGC1A, PTAFR, PVT1, RELN, S100A6, SCN1B, SCN2A, SCN3A, SCN9A, SESTD1, SLC11A1, SLC1A2, SLC1A7, SL…
	GO:0009612	response to mechanical stimulus	GO_BiologicalProcess-GOA_23.02.2017_10h01	3e-05	0.037	3e-05	0.00015	[3]	Group00	10.2222	23	[AGXT, ATP1A1, ATP2B2, BNIP3, CITED2, EDN1, EGFR, ENG, ETS1, FOXP2, HPN, IGFBP2, INHBB, ITGA2, PDE2A, PIEZO2, PKD1L2, PPARG, SERPINE2, TGFB1, TLR3, TNFSF14, TRPV4]
	GO:0006357	regulation of transcription from RNA polymerase II promoter	GO_BiologicalProcess-GOA_23.02.2017_10h01	3e-05	0.037	3e-05	0.00012	[6, 7, 8, 9, 10, 11]	Group05	5.75288	115	[ABCA2, AGAP2, AGO2, BCL11B, BCL3, BCL6, BHLHE40, BRWD3, CA9, CAPRIN2, CAV1, CBX2, CD3D, CEBPD, CITED2, CREB3L3, CRYM, CYP1A1, CYR61, DAND5, EBF4, EDN1, EGFR, EGLN1, EGLN3, ELF3, ENG, EPAS1, EPO, ETS1, ETS2, FHL2, FOSL2, FOXD4L5, FOXP2, FST, FSTL3, GC, GDF7, GDNF, GLIS3, GTF2IRD2, GTF2IRD2B, HAMP, HNF1B, HSF4, HSPA1A, HSPH1, IL11, INHA, INSIG2, IRF7, KDM3A, KLF11, KLF4, KLF5, LMCD1, LPIN2, LPIN3,…
	GO:0032103	positive regulation of response to external stimulus	GO_BiologicalProcess-GOA_23.02.2017_10h01	3.1e-05	0.038	7.7e-08	1e-06	[3, 4, 5]	Group19	9.57447	27	[AGXT, C3, CCL26, CCR7, CREB3L3, EDN1, EGFR, ETS1, ITGA2, KLKB1, MAPK13, PDE2A, PDGFB, PGC, PLA2G2A, PLG, S100A14, SCARF1, SERPINE1, TGFB1, TLR3, TLR9, TNFRSF11A, TNFSF14, TRPV4, VEGFA, VEGFB]
	GO:0001944	vasculature development	GO_BiologicalProcess-GOA_23.02.2017_10h01	3.1e-05	0.038	2.1e-08	3.4e-07	[4, 5, 6, 7]	Group20	7.38462	48	[ADAMTS6, ADM, AGXT, ANGPTL4, C3, CAV1, CDH5, CYR61, EDN1, EGFL7, EGLN1, ENG, EPAS1, EPHB1, ERRFI1, ETS1, FAM129B, FN1, ITGB2, KLF4, KLF5, KLKB1, LOX, LOXL2, NGFR, NOTCH1, NR4A1, NRP2, PCSK5, PDGFB, PLXND1, RAPGEF1, RGCC, RNF213, RORA, RRAS, SERPINE1, SHB, SHH, SOCS3, SYNGAP1, TGFA, TGFB1, THBS2, VEGFA, VEGFB, WNT7B, ZMIZ1]
	GO:0045444	fat cell differentiation	GO_BiologicalProcess-GOA_23.02.2017_10h01	3.2e-05	0.039	3.2e-05	9.7e-05	[5]	Group04	10.177	23	[BNIP3, CEBPD, ERO1A, GDNF, IL11, INHBB, KLF4, KLF5, NR1D1, NR4A1, PLAC8, PPARG, PPARGC1A, PRDM16, RORA, SH2B2, SOX8, TGFB1, TGFB1I1, TRPV4, WDFY2, ZFP36, ZNF385A]
	GO:1903053	regulation of extracellular matrix organization	GO_BiologicalProcess-GOA_23.02.2017_10h01	3.2e-05	0.039	3.2e-05	6.5e-05	[4, 5]	Group06	24.2424	8	[AGXT, CARMIL2, DDR1, ETS1, MELTF, NOTCH1, RGCC, TGFB1]
	GO:0080134	regulation of response to stress	GO_BiologicalProcess-GOA_23.02.2017_10h01	3.2e-05	0.039	1.4e-11	3.1e-10	[3, 4]	Group23	6.15276	87	[ABR, AGXT, AHSG, AKR1C1, ATM, BCL6, BIRC3, BIRC7, BPIFB1, BRSK2, C1QTNF1, C3, C4A, C4B, C7, C8B, CAMK2A, CAV1, CCR7, CD109, CLEC10A, CREB3L3, CRYAB, CTSS, DMTN, EDN1, EGFR, EPHB1, EPO, EPPK1, ERRFI1, ETS1, F11, GADD45B, HSPA1A, HSPA1B, HSPA1L, HSPH1, IGF1R, IL12RB1, IRF7, ITGA2, ITGB2, KANK1, KLF4, KLKB1, LCK, MAPK13, MUC13, MUC5B, NMI, NOL3, NR1D1, PDE2A, PDGFB, PDIA2, PGC, PLA2G2A, PLG, PPARG,…
	GO:1901652	response to peptide	GO_BiologicalProcess-GOA_23.02.2017_10h01	3.3e-05	0.04	4e-10	8.1e-09	[4, 5]	Group18	7.96813	40	[ADM, AGXT, AHSG, ARG1, ATP6V0A4, C1QTNF1, CAMK2A, CAV1, DAND5, EDN1, ERRFI1, GCNT1, GLP2R, GNB4, GRB14, IGF1R, IGF2, IGFBP1, IGFBP2, INHBB, INSIG2, KANK1, KLF11, KLF4, KLF5, NGFR, NOTCH1, NR4A1, PCK1, PPARG, PTPRN, PVT1, SERPINA12, SH2B2, SOCS3, SORBS1, TFF1, TGFB1, TINAGL1, TRPV4]
	GO:0031347	regulation of defense response	GO_BiologicalProcess-GOA_23.02.2017_10h01	3.4e-05	0.041	1.4e-11	3.1e-10	[4, 5]	Group23	7.17241	52	[ABR, AGXT, AHSG, AKR1C1, BCL6, BIRC3, BPIFB1, C3, C4A, C4B, C7, C8B, CAV1, CCR7, CLEC10A, CREB3L3, CTSS, EGFR, ETS1, HSPA1A, HSPA1B, IL12RB1, IRF7, ITGA2, ITGB2, KLF4, KLKB1, LCK, MAPK13, MUC13, MUC5B, NMI, NR1D1, PDE2A, PGC, PLA2G2A, PPARG, RIOK3, RORA, S100A14, SERPINE1, SERPING1, SOCS3, SYT11, TGFB1, TICAM2, TLR3, TLR9, TNFRSF11A, TRPV4, VTN, ZFP36]
	GO:0030195	negative regulation of blood coagulation	GO_BiologicalProcess-GOA_23.02.2017_10h01	3.6e-05	0.043	8.3e-13	1.9e-11	[3, 4, 5, 6, 7, 8]	Group16	18.8679	10	[C1QTNF1, EDN1, F11, KLKB1, PDGFB, PLG, SERPINE1, SERPINE2, SERPING1, VTN]
	GO:0006952	defense response	GO_BiologicalProcess-GOA_23.02.2017_10h01	3.5e-05	0.043	1.4e-11	3.1e-10	[3]	Group23	5.9358	98	[ABR, ADM, AGXT, AHSG, AKR1C1, APOBEC3C, APOL1, APOL2, AXL, BCL3, BCL6, BIRC3, BNIP3, BNIP3L, BPIFB1, C3, C4A, C4B, C4B_2, C7, C8B, CAMK2A, CAV1, CCL26, CCR7, CLEC10A, CREB3L3, CTSS, CXCL16, DRD4, EDN1, EGFR, ELF3, EPO, ETS1, FN1, GBP2, GRAP, HAMP, HP, HPR, HSPA1A, HSPA1B, ICOSLG, IFI6, IL12RB1, INHBB, IRF7, ITGA2, ITGB2, ITIH4, KLF4, KLKB1, LCK, LEAP2, LPAL2, MAPK13, MUC13, MUC5B, NGFR, NMI, NOT…
	GO:0006812	cation transport	GO_BiologicalProcess-GOA_23.02.2017_10h01	3.5e-05	0.043	4e-13	9.7e-12	[5]	Group22	6.43739	73	[AGXT, ARG1, ATP1A1, ATP1B2, ATP2B2, ATP6AP1L, ATP6V0A4, BSPRY, CACNA1H, CACNB2, CAMK2A, CATSPER2, CAV1, CCR7, CEMIP, CHRNA2, CNIH2, CP, CTSS, DLG4, DRD4, EDN1, EPO, ERO1A, FXYD1, FXYD2, FXYD6-FXYD2, GDNF, HAMP, HPN, HRC, ITPR3, JPH2, KCNC4, KCNJ5, LCK, MELTF, NDUFA4L2, NOL3, PDE2A, PDGFB, PIEZO2, PKD1L2, PPARGC1A, RELN, SCN1B, SCN2A, SCN3A, SCN9A, SERINC2, SERPINE2, SESTD1, SLC11A1, SLC22A18, SL…
	GO:0007568	aging	GO_BiologicalProcess-GOA_23.02.2017_10h01	3.6e-05	0.044	3.6e-05	3.6e-05	[3]	Group07	8.97833	29	[ADM, AGXT, ARG1, ATM, BCL6, CITED2, CRYAB, CTC1, CYP1A1, EDN1, ENG, ENO3, EPO, ERO1A, HAMP, IGFBP1, IGFBP2, INPP5D, ITGB2, LOXL2, PCK1, PPARGC1A, SERPINE1, SERPING1, SLC1A2, SNCA, TGFB1, TINAGL1, ZMIZ1]
	GO:0009967	positive regulation of signal transduction	GO_BiologicalProcess-GOA_23.02.2017_10h01	3.6e-05	0.044	1.4e-11	3.1e-10	[3, 4, 5, 6]	Group23	6.01942	93	[ABCA7, AGAP2, AGPAT2, AGXT, AKAP12, AKR1C2, APOL2, ARRDC3, ATM, AXL, BIRC3, BIRC7, BNIP3, C1QTNF1, C3, CAPRIN2, CAV1, CCL26, CCR7, CD24, CITED2, CYR61, DIXDC1, DLG4, DMTN, DRD4, EDN1, EGFR, ENG, EPO, FAM110C, GADD45B, GAREM1, GDF7, GRAP, GRB14, HSPA1A, HSPA1B, IGF2, IGFBP3, IL11, INHA, INHBB, IRF7, JPH2, KANK1, LCK, LMCD1, LRRK1, MAP3K8, MFNG, NOL3, NOTCH1, NPNT, PDGFB, PLA2G2A, POU5F1, PPP2R5B,…
	GO:0009968	negative regulation of signal transduction	GO_BiologicalProcess-GOA_23.02.2017_10h01	3.9e-05	0.047	1.4e-11	3.1e-10	[3, 4, 5, 6]	Group23	6.36516	76	[ADAMTSL2, ADM, AGAP2, AGXT, AHSG, ATM, BCL6, BPIFB1, CAV1, CD109, COL2A1, CTHRC1, CYP26A1, DAND5, DNM1, DUSP1, DUSP8, EGFL7, EGFR, ENG, EPO, ERRFI1, FAM129B, FLRT3, FST, FSTL3, GDNF, GPRC5A, GRB14, HSPA1A, HSPA1B, HSPH1, IFI6, IGF1R, IGFBP1, IGFBP2, IGFBP3, INPP5D, IVNS1ABP, KANK1, KCTD11, KLF4, NOL3, NOTCH1, NR1D1, ONECUT1, PALM3, PDGFB, PPARG, PRDM16, PTTG1IP, PVT1, RAPGEF1, RIOK3, RNF213, ROR…
	GO:0030162	regulation of proteolysis	GO_BiologicalProcess-GOA_23.02.2017_10h01	4e-05	0.049	1.4e-11	3.1e-10	[5, 6]	Group23	7.00389	54	[A2ML1, ABTB2, AGXT, AHSG, AKR1C1, BIRC3, BIRC7, C3, C4A, C4B, C4B_2, C7, C8B, CAV1, CD109, COL7A1, CSTB, CYR61, EGLN3, FETUB, FN1, HPN, HSPA1A, IAPP, IFI6, ITIH1, ITIH3, ITIH4, KLF4, KLKB1, LCK, LPA, MELTF, NGFR, NOL3, NR4A1, PCOLCE2, PPARG, PVT1, RNF19A, RNF217, SERPINA11, SERPINA12, SERPINA3, SERPINE1, SERPINE2, SERPING1, SHH, SNCA, SORL1, TIMP3, TNFSF14, VEGFA, VTN]
GO_MF
	GOID	GOTerm	Ontology Source	Term PValue	Term PValue Corrected with Bonferroni step down	Group PValue	Group PValue Corrected with Bonferroni step down	GOLevels	GOGroups	% Associated Genes	Nr. Genes	Associated Genes Found
	GO:0004866	endopeptidase inhibitor activity	GO_MolecularFunction-GOA_23.02.2017_10h01	6.6e-09	1.4e-06	8.6e-07	5.2e-06	[5]	Group6	14.4385	27	[A2ML1, AGXT, AHSG, BIRC3, BIRC7, C3, C4A, C4B, C4B_2, CD109, COL7A1, CSTB, FETUB, ITIH1, ITIH3, ITIH4, LPA, NOL3, SERPINA11, SERPINA12, SERPINA3, SERPINE1, SERPINE2, SERPING1, SNCA, TIMP3, TNFSF14]
	GO:0061134	peptidase regulator activity	GO_MolecularFunction-GOA_23.02.2017_10h01	1.8e-08	4e-06	8.6e-07	5.2e-06	[3]	Group6	12.766	30	[A2ML1, AGXT, AHSG, BIRC3, BIRC7, C3, C4A, C4B, C4B_2, CAV1, CD109, COL7A1, CSTB, FETUB, FN1, ITIH1, ITIH3, ITIH4, LPA, NOL3, PCOLCE2, SERPINA11, SERPINA12, SERPINA3, SERPINE1, SERPINE2, SERPING1, SNCA, TIMP3, TNFSF14]
	GO:0005102	receptor binding	GO_MolecularFunction-GOA_23.02.2017_10h01	8.2e-08	1.8e-05	8.2e-08	5.7e-07	[3]	Group0	6.66259	109	[ADM, AGXT, ANGPTL2, APOA5, APOC3, APOL2, ARRDC3, C1QTNF1, C3, CAMK2A, CAPRIN2, CAV1, CCL26, CD9, CDH5, COL16A1, COL2A1, CTHRC1, CXCL16, CYR61, DLG4, DMTN, DNM1, DOK6, DST, EDN1, EFNA3, EGFR, EML2, ENG, EPO, EPS8L1, ETS2, FGF11, FGF17, FHL2, FLRT3, FN1, FOXP2, GAB2, GDF7, GDNF, GRAP, GRB14, HAMP, HILPDA, HSPA1A, HSPA1B, IAPP, ICOSLG, IGF1R, IGF2, IGFBP1, IGFBP2, IL11, IL12RB1, INHA, INHBB, INS-IG…
	GO:0004857	enzyme inhibitor activity	GO_MolecularFunction-GOA_23.02.2017_10h01	2.1e-06	0.00046	8.6e-07	5.2e-06	[3]	Group6	9.02778	39	[A2ML1, AGXT, AHSG, ANGPTL4, APOC3, BIRC3, BIRC7, C3, C4A, C4B, C4B_2, CABIN1, CD109, COL7A1, CSTB, CTC1, FETUB, FLRT3, ITIH1, ITIH3, ITIH4, LPA, LPAL2, NOL3, NOTCH1, RTN4R, RTN4RL2, SERPINA11, SERPINA12, SERPINA3, SERPINE1, SERPINE2, SERPING1, SH3BP5, SNCA, SOCS3, STON1, TIMP3, TNFSF14]
	GO:0016160	amylase activity	GO_MolecularFunction-GOA_23.02.2017_10h01	2.5e-06	0.00054	2.5e-06	1.2e-05	[5]	Group4	100	4	[AMY1A, AMY2A, AMY2B, MGAM]
	GO:0015081	sodium ion transmembrane transporter activity	GO_MolecularFunction-GOA_23.02.2017_10h01	1.4e-05	0.0031	1.4e-05	5.8e-05	[8]	Group3	12.1795	19	[ATP1A1, ATP1B2, CACNA1H, CATSPER2, FXYD2, SCN1B, SCN2A, SCN3A, SCN9A, SLC1A2, SLC1A7, SLC28A1, SLC41A1, SLC4A11, SLC5A3, SLC5A5, SLC6A14, SLC6A20, SLC6A8]
	GO:0005496	steroid binding	GO_MolecularFunction-GOA_23.02.2017_10h01	4.2e-05	0.009	4.2e-05	0.00012	[3]	Group1	13.2743	15	[AKR1C1, AKR1C2, APOA5, APOC3, ATP1A1, CAV1, GC, LPAL2, OSBPL10, PAQR5, PAQR8, PDIA2, RORA, STARD9, TMEM37]
	GO:0017137	Rab GTPase binding	GO_MolecularFunction-GOA_23.02.2017_10h01	7.2e-05	0.015	7.2e-05	0.00014	[7]	Group5	11.6438	17	[GOLGA8B, MPZ, NDRG1, NGFR, SYTL3, TBC1D3, TBC1D3B, TBC1D3C, TBC1D3D, TBC1D3E, TBC1D3F, TBC1D3G, TBC1D3H, TBC1D3I, TBC1D3K, TBC1D3L, TBC1D8]
	GO:0005539	glycosaminoglycan binding	GO_MolecularFunction-GOA_23.02.2017_10h01	0.00014	0.03	0.00014	0.00014	[3]	Group2	9.76744	21	[ADAMTSL5, APOA5, CEMIP, CYR61, ENG, F11, FN1, LPA, LYVE1, NRP2, PCOLCE2, PTPRF, RTN4R, SERPINE2, SHH, THBS2, TMEM184A, TNXB, VEGFA, VEGFB, VTN]
	GO:0004867	serine-type endopeptidase inhibitor activity	GO_MolecularFunction-GOA_23.02.2017_10h01	0.00016	0.035	8.6e-07	5.2e-06	[6]	Group6	13	13	[A2ML1, AGXT, CD109, COL7A1, ITIH1, ITIH3, ITIH4, SERPINA11, SERPINA12, SERPINA3, SERPINE1, SERPINE2, SERPING1]
KEGG
	GOID	GOTerm	Ontology Source	Term PValue	Term PValue Corrected with Bonferroni step down	Group PValue	Group PValue Corrected with Bonferroni step down	GOLevels	GOGroups	% Associated Genes	Nr. Genes	Associated Genes Found
	GO:0004973	Carbohydrate digestion and absorption	KEGG_01.03.2017	1.2e-08	1.5e-06	3.7e-08	1.1e-07	[-1]	Group2	29.5455	13	[AMY1A, AMY1B, AMY1C, AMY2A, AMY2B, ATP1A1, ATP1B2, FXYD2, G6PC, HK1, MGAM, MGAM2, SLC2A5]
	GO:0000500	Starch and sucrose metabolism	KEGG_01.03.2017	1.1e-07	1.4e-05	3.7e-08	1.1e-07	[-1]	Group2	30.5556	11	[AMY1A, AMY1B, AMY1C, AMY2A, AMY2B, G6PC, GBE1, GYS1, HK1, MGAM, MGAM2]
	GO:0004610	Complement and coagulation cascades	KEGG_01.03.2017	3.2e-06	0.00041	3.2e-06	6.5e-06	[-1]	Group1	17.7215	14	[C3, C4A, C4B, C7, C8B, F11, F5, ITGB2, KLKB1, PLG, SERPINE1, SERPING1, VTN, VWF]
	GO:0004066	HIF-1 signaling pathway	KEGG_01.03.2017	5.9e-05	0.0075	5.9e-05	5.9e-05	[-1]	Group0	13.8614	14	[CAMK2A, EDN1, EGFR, EGLN1, EGLN3, ENO2, ENO3, EPO, HK1, IGF1R, PDK1, PFKFB3, SERPINE1, VEGFA]

## Sheet: S1 downregulated in E2
geneid	symbol	name	baseMean	baseMean - Control	baseMean - E2	foldChange	log2FoldChange	pval	padj
10202	DHRS2	dehydrogenase/reductase (SDR family) member 2	118035	216548	19521.2	0.0901469	-3.47158	-∞	-∞
7365	UGT2B10	UDP glucuronosyltransferase 2 family, polypeptide B10	6894.34	11894.6	1894.09	0.15924	-2.65073	2.36e-287	2.43e-284
29968	PSAT1	phosphoserine aminotransferase 1	13435.4	22295.5	4575.21	0.205207	-2.28485	6.12e-260	4.61e-257
3925	STMN1	stathmin 1	8467.02	13976.5	2957.51	0.211605	-2.24055	6.25e-227	3.71e-224
57761	TRIB3	tribbles homolog 3 (Drosophila)	9250.36	15036	3464.72	0.230428	-2.11761	2.95e-210	1.61e-207
23657	SLC7A11	solute carrier family 7 (anionic amino acid transporter light chain, xc- system), member 11	3787.23	6392.37	1182.08	0.184921	-2.43502	5e-200	2.45e-197
127	ADH4	alcohol dehydrogenase 4 (class II), pi polypeptide	1452.72	2647.93	257.508	0.097249	-3.36217	2.06e-195	9.38e-193
54658	UGT1A1	UDP glucuronosyltransferase 1 family, polypeptide A1	594.997	1171.71	18.2861	0.0156063	-6.00172	1.42e-183	5.26e-181
1958	EGR1	early growth response 1	1824.13	3203	445.247	0.139009	-2.84675	1.88e-176	6.34e-174
3015	H2AFZ	H2A histone family, member Z	4223.29	6881.69	1564.88	0.227398	-2.13671	1.1e-166	3.28e-164
2731	GLDC	glycine dehydrogenase (decarboxylating)	4755.93	7645.65	1866.21	0.244087	-2.03453	4.64e-160	1.32e-157
7153	TOP2A	topoisomerase (DNA) II alpha 170kDa	9322.19	14772.2	3872.22	0.262129	-1.93165	1.84e-155	5.07e-153
81631	MAP1LC3B	microtubule-associated protein 1 light chain 3 beta	7806.43	12169.7	3443.14	0.282927	-1.8215	1.58e-153	4.25e-151
440	ASNS	asparagine synthetase (glutamine-hydrolyzing)	3956.07	6383.48	1528.65	0.239469	-2.06209	2.34e-152	6.11e-150
332	BIRC5	baculoviral IAP repeat containing 5	1738.99	2990.06	487.912	0.163178	-2.61548	4.27e-149	1.09e-146
891	CCNB1	cyclin B1	2505.42	4137.84	872.992	0.210978	-2.24484	4.23e-143	9.87e-141
1601	DAB2	disabled homolog 2, mitogen-responsive phosphoprotein (Drosophila)	870.477	1587.38	153.572	0.0967454	-3.36966	2.12e-135	4.42e-133
3417	IDH1	isocitrate dehydrogenase 1 (NADP+), soluble	14929.3	22397.6	7460.97	0.333115	-1.58591	2.28e-135	4.71e-133
6790	AURKA	aurora kinase A	2895.82	4688.51	1103.12	0.235282	-2.08754	3.66e-135	7.47e-133
216	ALDH1A1	aldehyde dehydrogenase 1 family, member A1	6938.19	10642.7	3233.7	0.303843	-1.7186	3.26e-133	6.58e-131
5347	PLK1	polo-like kinase 1	1730.88	2922.8	538.965	0.1844	-2.43909	7.15e-133	1.41e-130
2086	ERV3-1	endogenous retrovirus group 3, member 1	1412.23	2380.85	443.614	0.186326	-2.4241	2.99e-115	4.69e-113
10797	MTHFD2	methylenetetrahydrofolate dehydrogenase (NADP+ dependent) 2, methenyltetrahydrofolate cyclohydrolase	9217.08	13630.2	4803.94	0.352448	-1.50452	1.44e-111	2.17e-109
3148	HMGB2	high mobility group box 2	2946.91	4618.17	1275.65	0.276225	-1.85608	1.07e-110	1.59e-108
5106	PCK2	phosphoenolpyruvate carboxykinase 2 (mitochondrial)	5637.86	8470.1	2805.63	0.331239	-1.59406	6.3e-109	9.14e-107
6434	TRA2B	transformer 2 beta homolog (Drosophila)	3343.37	5152.06	1534.68	0.297877	-1.74721	1.96e-105	2.65e-103
7296	TXNRD1	thioredoxin reductase 1	5398.56	8077.18	2719.94	0.336743	-1.57028	2.66e-104	3.55e-102
55629	PNRC2	proline-rich nuclear receptor coactivator 2	4342.21	6541.55	2142.88	0.32758	-1.61008	4.72e-101	5.97e-99
6241	RRM2	ribonucleotide reductase M2	2164.55	3425.02	904.081	0.263964	-1.92159	6.47e-100	7.97e-98
6472	SHMT2	serine hydroxymethyltransferase 2 (mitochondrial)	4154.62	6258.23	2051.02	0.327732	-1.60941	2.47e-99	3.01e-97
3832	KIF11	kinesin family member 11	1869.76	2977.6	761.921	0.255885	-1.96644	1.87e-96	2.2e-94
64849	SLC13A3	solute carrier family 13 (sodium-dependent dicarboxylate transporter), member 3	1016.72	1726.88	306.556	0.177521	-2.49394	4.09e-96	4.79e-94
3014	H2AFX	H2A histone family, member X	1359.76	2232.6	486.914	0.218092	-2.19699	1.29e-95	1.5e-93
1058	CENPA	centromere protein A	663.008	1179.72	146.299	0.124012	-3.01145	6.37e-93	7.13e-91
54579	UGT1A5	UDP glucuronosyltransferase 1 family, polypeptide A5	250.215	495.84	4.58956	0.00925613	-6.75537	1.35e-90	1.47e-88
54575	UGT1A10	UDP glucuronosyltransferase 1 family, polypeptide A10	249.103	493.617	4.58956	0.00929781	-6.74889	3.49e-90	3.69e-88
54657	UGT1A4	UDP glucuronosyltransferase 1 family, polypeptide A4	248.908	493.226	4.58956	0.00930518	-6.74775	4.16e-90	4.35e-88
54600	UGT1A9	UDP glucuronosyltransferase 1 family, polypeptide A9	248.659	492.728	4.58956	0.00931459	-6.74629	5.09e-90	5.3e-88
54576	UGT1A8	UDP glucuronosyltransferase 1 family, polypeptide A8	248.019	491.448	4.58956	0.00933885	-6.74254	8.86e-90	9.14e-88
54577	UGT1A7	UDP glucuronosyltransferase 1 family, polypeptide A7	248.019	491.448	4.58956	0.00933885	-6.74254	8.86e-90	9.14e-88
55872	PBK	PDZ binding kinase	1137.95	1886.33	389.575	0.206526	-2.27561	1.01e-89	1.04e-87
10403	NDC80	NDC80 kinetochore complex component	792.293	1369.61	214.972	0.156958	-2.67155	5.66e-89	5.68e-87
54578	UGT1A6	UDP glucuronosyltransferase 1 family, polypeptide A6	251.397	497.102	5.69186	0.0114501	-6.4485	9.27e-89	9.27e-87
57678	GPAM	glycerol-3-phosphate acyltransferase, mitochondrial	2544.68	3893.14	1196.22	0.307262	-1.70246	5.2e-88	5.15e-86
54659	UGT1A3	UDP glucuronosyltransferase 1 family, polypeptide A3	260.839	513.158	8.51974	0.0166026	-5.91245	4.22e-87	4.12e-85
4651	MYO10	myosin X	1633.74	2590.15	677.331	0.261503	-1.9351	2.99e-86	2.83e-84
9133	CCNB2	cyclin B2	1012.36	1685.14	339.579	0.201514	-2.31105	1.98e-84	1.83e-82
27018	NGFRAP1	nerve growth factor receptor (TNFRSF16) associated protein 1	1894.7	2946.55	842.844	0.286044	-1.80569	1.34e-83	1.22e-81
10720	UGT2B11	UDP glucuronosyltransferase 2 family, polypeptide B11	540.893	959.238	122.547	0.127755	-2.96855	7.45e-77	5.88e-75
10112	KIF20A	kinesin family member 20A	777.4	1304.32	250.478	0.192037	-2.38055	5.95e-73	4.3e-71
84168	ANTXR1	anthrax toxin receptor 1	1010.54	1637.7	383.369	0.234089	-2.09487	9.86e-72	6.92e-70
9245	GCNT3	glucosaminyl (N-acetyl) transferase 3, mucin type	720.547	1215.67	225.424	0.185432	-2.43104	2.5e-71	1.74e-69
8435	SOAT2	sterol O-acyltransferase 2	2037.94	3066.42	1009.45	0.329196	-1.60298	2.13e-70	1.44e-68
118429	ANTXR2	anthrax toxin receptor 2	1296.21	2036.97	555.447	0.272682	-1.87471	4.98e-70	3.32e-68
4001	LMNB1	lamin B1	1728.07	2634.1	822.052	0.312081	-1.68001	4.11e-69	2.68e-67
130	ADH6	alcohol dehydrogenase 6 (class V)	1887.21	2849.71	924.708	0.324492	-1.62375	6.4e-69	4.17e-67
9493	KIF23	kinesin family member 23	861.984	1412.22	311.749	0.220751	-2.17951	2.35e-68	1.52e-66
25842	ASF1A	ASF1 anti-silencing function 1 homolog A (S. cerevisiae)	1304.89	2036.53	573.254	0.281485	-1.82887	2.32e-67	1.45e-65
51473	DCDC2	doublecortin domain containing 2	1344.57	2090.02	599.128	0.286661	-1.80258	4.38e-67	2.72e-65
26227	PHGDH	phosphoglycerate dehydrogenase	4310.67	6720.22	1901.12	0.282896	-1.82166	3.33e-66	2.03e-64
11004	KIF2C	kinesin family member 2C	768.754	1261.53	275.975	0.218761	-2.19257	4.93e-63	2.87e-61
51090	PLLP	plasmolipin	1830.2	2732.63	927.772	0.339516	-1.55845	8.09e-63	4.65e-61
9055	PRC1	protein regulator of cytokinesis 1	1459.94	2226.87	693.015	0.311206	-1.68406	9.99e-63	5.72e-61
83667	SESN2	sestrin 2	1188.23	1850.79	525.669	0.284024	-1.81591	2.47e-62	1.39e-60
80201	HKDC1	hexokinase domain containing 1	1254.01	1935.82	572.194	0.295582	-1.75837	1.67e-61	9.39e-60
9324	HMGN3	high mobility group nucleosomal binding domain 3	1209.91	1872.88	546.943	0.292034	-1.77579	7.28e-61	4.04e-59
699	BUB1	BUB1 mitotic checkpoint serine/threonine kinase	833.647	1346.61	320.68	0.238138	-2.07013	1.16e-60	6.4e-59
55771	PRR11	proline rich 11	1285.61	1974.33	596.887	0.302324	-1.72583	2.92e-60	1.6e-58
29127	RACGAP1	Rac GTPase activating protein 1	1298.47	1989.3	607.628	0.305448	-1.711	6.81e-60	3.7e-58
253558	LCLAT1	lysocardiolipin acyltransferase 1	1638.55	2453.54	823.561	0.335663	-1.57492	1.25e-59	6.73e-58
3833	KIFC1	kinesin family member C1	777.42	1261.55	293.293	0.232487	-2.10478	1.93e-59	1.03e-57
890	CCNA2	cyclin A2	1029.94	1616.68	443.207	0.274147	-1.86698	2.34e-59	1.24e-57
3149	HMGB3	high mobility group box 3	1076.91	1679.71	474.114	0.282259	-1.82491	5.24e-59	2.77e-57
55143	CDCA8	cell division cycle associated 8	516.469	881.247	151.692	0.172133	-2.5384	1.7e-58	8.87e-57
4224	MEP1A	meprin A, alpha (PABA peptide hydrolase)	189.941	369.014	10.8686	0.0294532	-5.08543	4.92e-58	2.55e-56
24137	KIF4A	kinesin family member 4A	1116.18	1791.69	440.668	0.245951	-2.02356	2.01e-57	1.03e-55
3151	HMGN2	high mobility group nucleosomal binding domain 2	2927.7	4962.31	893.08	0.179973	-2.47415	6.58e-57	3.32e-55
11136	SLC7A9	solute carrier family 7 (glycoprotein-associated amino acid transporter light chain, bo,+ system), member 9	387.051	682.77	91.3322	0.133767	-2.9022	5.27e-56	2.61e-54
618	BCYRN1	brain cytoplasmic RNA 1	351.716	628.553	74.8799	0.119131	-3.06938	5.53e-56	2.74e-54
91461	PKDCC	protein kinase domain containing, cytoplasmic	528.264	890.001	166.527	0.187109	-2.41805	4.08e-55	1.98e-53
26586	CKAP2	cytoskeleton associated protein 2	1338.29	2017.06	659.514	0.326967	-1.61278	4.51e-55	2.19e-53
1062	CENPE	centromere protein E, 312kDa	720.136	1165.25	275.027	0.236025	-2.08299	8.12e-55	3.93e-53
7363	UGT2B4	UDP glucuronosyltransferase 2 family, polypeptide B4	1140.15	1740.26	540.051	0.310328	-1.68813	2.09e-53	9.8e-52
79647	AKIRIN1	akirin 1	9846.04	15028.5	4663.55	0.310313	-1.6882	2.59e-53	1.21e-51
22974	TPX2	TPX2, microtubule-associated, homolog (Xenopus laevis)	3278.17	4894.58	1661.77	0.339513	-1.55846	8.85e-53	4.03e-51
9232	PTTG1	pituitary tumor-transforming 1	823.33	1300.02	346.642	0.266644	-1.90701	1.36e-52	6.14e-51
84649	DGAT2	diacylglycerol O-acyltransferase 2	1034.38	1590.3	478.46	0.300862	-1.73283	2.61e-52	1.17e-50
995	CDC25C	cell division cycle 25C	494.892	832.761	157.023	0.188557	-2.40693	9.13e-52	3.99e-50
57016	AKR1B10	aldo-keto reductase family 1, member B10 (aldose reductase)	1457.53	2157.51	757.562	0.351128	-1.50993	2.35e-51	1.02e-49
7447	VSNL1	visinin-like 1	1181.02	1783.06	578.988	0.324716	-1.62275	3.54e-51	1.53e-49
220134	SKA1	spindle and kinetochore associated complex subunit 1	693.523	1110.49	276.552	0.249035	-2.00558	3.53e-50	1.49e-48
2651	GCNT2	glucosaminyl (N-acetyl) transferase 2, I-branching enzyme (I blood group)	934.031	1485.87	382.194	0.257219	-1.95893	9.15e-50	3.81e-48
10460	TACC3	transforming, acidic coiled-coil containing protein 3	682.4	1092.47	272.333	0.249283	-2.00414	2e-49	8.27e-48
51351	ZNF117	zinc finger protein 117	709.893	1129.72	290.068	0.256761	-1.9615	3.86e-49	1.58e-47
9468	PCYT1B	phosphate cytidylyltransferase 1, choline, beta	366.677	636.149	97.2045	0.152801	-2.71027	2.56e-48	1.02e-46
1644	DDC	dopa decarboxylase (aromatic L-amino acid decarboxylase)	970.208	1482.32	458.094	0.309038	-1.69414	3.27e-48	1.29e-46
56034	PDGFC	platelet derived growth factor C	668.762	1068.25	269.279	0.252076	-1.98807	4.14e-48	1.62e-46
152002	XXYLT1	xyloside xylosyltransferase 1	736.014	1158.46	313.567	0.270676	-1.88536	2.61e-47	1e-45
100526664	LY75-CD302	LY75-CD302 readthrough	875.317	1347.63	403.003	0.299046	-1.74156	9.93e-47	3.76e-45
117247	SLC16A10	solute carrier family 16, member 10 (aromatic amino acid transporter)	562.413	914.515	210.31	0.229969	-2.12049	1.17e-46	4.39e-45
9936	CD302	CD302 molecule	878.483	1351.1	405.867	0.300398	-1.73505	1.5e-46	5.61e-45
6532	SLC6A4	solute carrier family 6 (neurotransmitter transporter, serotonin), member 4	635.659	1015.83	255.484	0.251502	-1.99136	3.61e-46	1.34e-44
4751	NEK2	NIMA-related kinase 2	757.722	1181.27	334.176	0.282896	-1.82166	2.1e-45	7.67e-44
991	CDC20	cell division cycle 20	649.225	1072.97	225.48	0.210145	-2.25054	1.81e-44	6.47e-43
26872	STEAP1	six transmembrane epithelial antigen of the prostate 1	914.225	1387.27	441.183	0.318023	-1.6528	4.4e-44	1.55e-42
83540	NUF2	NUF2, NDC80 kinetochore complex component, homolog (S. cerevisiae)	622	988.633	255.366	0.258302	-1.95287	5.74e-44	2.01e-42
83539	CHST9	carbohydrate (N-acetylgalactosamine 4-0) sulfotransferase 9	244.579	442.557	46.6011	0.1053	-3.24743	5.83e-44	2.03e-42
1491	CTH	cystathionase (cystathionine gamma-lyase)	509.883	826.821	192.946	0.233359	-2.09938	2.56e-42	8.6e-41
55825	PECR	peroxisomal trans-2-enoyl-CoA reductase	982.999	1468.56	497.442	0.338729	-1.5618	5.05e-42	1.69e-40
3161	HMMR	hyaluronan-mediated motility receptor (RHAMM)	508.711	822.596	194.826	0.236843	-2.078	2.27e-41	7.45e-40
27338	UBE2S	ubiquitin-conjugating enzyme E2S	648.721	1012.78	284.665	0.281073	-1.83098	9.12e-41	2.94e-39
11130	ZWINT	ZW10 interactor, kinetochore protein	846.864	1279.5	414.233	0.323747	-1.62706	1.51e-40	4.81e-39
51203	NUSAP1	nucleolar and spindle associated protein 1	777.573	1242.93	312.212	0.25119	-1.99315	1.87e-40	5.93e-39
2146	EZH2	enhancer of zeste homolog 2 (Drosophila)	720.151	1105.37	334.927	0.302999	-1.72261	1.62e-39	5.04e-38
150468	CKAP2L	cytoskeleton associated protein 2-like	534.327	845.018	223.636	0.264652	-1.91783	8.13e-38	2.43e-36
9833	MELK	maternal embryonic leucine zipper kinase	521.627	827.036	216.218	0.261438	-1.93546	1.02e-37	3.02e-36
57835	SLC4A5	solute carrier family 4, sodium bicarbonate cotransporter, member 5	775.708	1170	381.41	0.32599	-1.6171	1.65e-37	4.87e-36
55635	DEPDC1	DEP domain containing 1	354.642	592.321	116.964	0.197466	-2.34032	2.74e-37	8.03e-36
899	CCNF	cyclin F	699.809	1067.34	332.28	0.311316	-1.68355	3.32e-37	9.68e-36
51256	TBC1D7	TBC1 domain family, member 7	645.63	992.059	299.201	0.301596	-1.72931	6.83e-37	1.96e-35
7272	TTK	TTK protein kinase	583.687	907.599	259.775	0.286222	-1.80479	1.4e-36	3.94e-35
80346	REEP4	receptor accessory protein 4	383.004	630.28	135.729	0.215347	-2.21527	1.85e-36	5.21e-35
116461	TSEN15	tRNA splicing endonuclease 15 homolog (S. cerevisiae)	671.745	1023.07	320.423	0.313199	-1.67485	5e-36	1.39e-34
55839	CENPN	centromere protein N	810.616	1206.88	414.351	0.343324	-1.54236	1.17e-35	3.16e-34
1370	CPN2	carboxypeptidase N, polypeptide 2	1335.46	2094.87	576.042	0.274977	-1.86262	1.35e-35	3.64e-34
57834	CYP4F11	cytochrome P450, family 4, subfamily F, polypeptide 11	583.903	903.693	264.112	0.292259	-1.77468	1.83e-35	4.91e-34
147947	ZNF542	zinc finger protein 542	413.383	665.721	161.045	0.241911	-2.04745	6.55e-34	1.68e-32
1827	RCAN1	regulator of calcineurin 1	783.015	1158.85	407.176	0.351361	-1.50898	1.48e-33	3.76e-32
56606	SLC2A9	solute carrier family 2 (facilitated glucose transporter), member 9	619.797	942.38	297.213	0.315386	-1.66481	1.62e-33	4.1e-32
11065	UBE2C	ubiquitin-conjugating enzyme E2C	372.806	607.127	138.484	0.228098	-2.13227	1.71e-33	4.33e-32
55165	CEP55	centrosomal protein 55kDa	341.514	562.216	120.812	0.214885	-2.21836	2.74e-33	6.92e-32
6536	SLC6A9	solute carrier family 6 (neurotransmitter transporter, glycine), member 9	569.047	873.45	264.643	0.302986	-1.72268	3.35e-33	8.42e-32
121506	ERP27	endoplasmic reticulum protein 27	302.072	506.053	98.0903	0.193834	-2.36711	5.13e-33	1.28e-31
151534	LBX2-AS1	LBX2 antisense RNA 1	709.325	1056.48	362.172	0.342811	-1.54451	1.3e-32	3.19e-31
6821	SUOX	sulfite oxidase	647.454	1051.37	243.539	0.23164	-2.11004	2.31e-32	5.61e-31
1164	CKS2	CDC28 protein kinase regulatory subunit 2	1619.93	2395.83	844.028	0.352291	-1.50516	6.91e-32	1.65e-30
1811	SLC26A3	solute carrier family 26, member 3	109.413	210.343	8.48367	0.0403325	-4.63191	7.81e-32	1.85e-30
143686	SESN3	sestrin 3	223.148	386.848	59.4478	0.153672	-2.70207	2.62e-31	6.13e-30
55355	HJURP	Holliday junction recognition protein	396.958	631.175	162.741	0.257838	-1.95546	9.74e-31	2.22e-29
26271	FBXO5	F-box protein 5	892.387	1343.45	441.323	0.3285	-1.60604	1.18e-30	2.68e-29
55038	CDCA4	cell division cycle associated 4	551.438	840.217	262.659	0.312608	-1.67757	1.35e-30	3.06e-29
51512	GTSE1	G-2 and S-phase expressed 1	385.979	615.919	156.039	0.253343	-1.98084	1.93e-30	4.35e-29
64151	NCAPG	non-SMC condensin I complex, subunit G	1287.32	1932.76	641.891	0.332112	-1.59026	8.58e-30	1.9e-28
9787	DLGAP5	discs, large (Drosophila) homolog-associated protein 5	454.625	706.717	202.532	0.286581	-1.80298	8.66e-30	1.91e-28
157313	CDCA2	cell division cycle associated 2	503.935	769.996	237.874	0.308928	-1.69466	2.28e-29	4.95e-28
81621	KAZALD1	Kazal-type serine peptidase inhibitor domain 1	341.754	550.057	133.452	0.242615	-2.04326	5.43e-29	1.17e-27
10635	RAD51AP1	RAD51 associated protein 1	483.104	741.317	224.892	0.303369	-1.72085	5.95e-29	1.28e-27
151246	SGOL2	shugoshin-like 2 (S. pombe)	552.557	832.672	272.441	0.327189	-1.6118	7.44e-29	1.59e-27
8503	PIK3R3	phosphoinositide-3-kinase, regulatory subunit 3 (gamma)	264.542	441.42	87.6645	0.198597	-2.33209	1.1e-28	2.33e-27
79924	ADM2	adrenomedullin 2	485.988	743.524	228.452	0.307255	-1.70249	1.45e-28	3.07e-27
55010	PARPBP	PARP1 binding protein	380.886	600.962	160.809	0.267586	-1.90193	3.26e-28	6.77e-27
55703	POLR3B	polymerase (RNA) III (DNA directed) polypeptide B	522.165	789.289	255.041	0.323128	-1.62982	4.61e-28	9.5e-27
6718	AKR1D1	aldo-keto reductase family 1, member D1	479.85	731.882	227.819	0.311278	-1.68373	8.35e-28	1.7e-26
1031	CDKN2C	cyclin-dependent kinase inhibitor 2C (p18, inhibits CDK4)	294.948	479.808	110.087	0.22944	-2.12381	2.32e-27	4.63e-26
83700	JAM3	junctional adhesion molecule 3	187.965	325.986	49.944	0.153209	-2.70643	8.51e-27	1.67e-25
4605	MYBL2	v-myb myeloblastosis viral oncogene homolog (avian)-like 2	990.007	1478.88	501.13	0.338857	-1.56125	2.05e-26	3.94e-25
57157	PHTF2	putative homeodomain transcription factor 2	396.029	615.075	176.983	0.287741	-1.79716	1.36e-25	2.52e-24
2237	FEN1	flap structure-specific endonuclease 1	486.537	729.751	243.323	0.333433	-1.58453	3.11e-25	5.71e-24
339263	C17orf51	chromosome 17 open reading frame 51	480.48	722.433	238.527	0.330172	-1.59871	5.38e-25	9.79e-24
9824	ARHGAP11A	Rho GTPase activating protein 11A	492.004	735.364	248.644	0.338124	-1.56438	5.55e-25	1.01e-23
84925	DIRC2	disrupted in renal carcinoma 2	464.898	697.903	231.893	0.332271	-1.58957	1.42e-24	2.52e-23
983	CDK1	cyclin-dependent kinase 1	1457.13	2284.18	630.09	0.27585	-1.85805	4.28e-24	7.41e-23
151313	FAHD2B	fumarylacetoacetate hydrolase domain containing 2B	352.687	547.249	158.125	0.288946	-1.79113	6.02e-24	1.03e-22
554282	FAM72C	family with sequence similarity 72, member C	375.005	606.432	143.579	0.23676	-2.0785	6.08e-24	1.04e-22
79682	MLF1IP	MLF1 interacting protein	470.67	703.292	238.048	0.338477	-1.56287	6.8e-24	1.16e-22
23743	BHMT2	betaine--homocysteine S-methyltransferase 2	316.265	498.048	134.482	0.270018	-1.88887	7.78e-24	1.33e-22
54490	UGT2B28	UDP glucuronosyltransferase 2 family, polypeptide B28	293.257	466.325	120.188	0.257735	-1.95604	7.98e-24	1.36e-22
7083	TK1	thymidine kinase 1, soluble	488.279	724.751	251.806	0.347439	-1.52517	1.03e-23	1.74e-22
100288198	LOC100288198	uncharacterized LOC100288198	478.593	710.566	246.62	0.347075	-1.52668	1.99e-23	3.33e-22
993	CDC25A	cell division cycle 25A	465.957	693.046	238.868	0.344663	-1.53674	2.81e-23	4.66e-22
25886	POC1A	POC1 centriolar protein homolog A (Chlamydomonas)	331.484	515.422	147.545	0.286261	-1.8046	4.46e-23	7.33e-22
9156	EXO1	exonuclease 1	250.241	404.968	95.5149	0.235858	-2.08401	5.52e-23	9.01e-22
101927901	NA	NA	1414.41	2254.6	574.218	0.254687	-1.9732	7.81e-23	1.26e-21
81930	KIF18A	kinesin family member 18A	242.426	393.194	91.6569	0.233108	-2.10093	1.01e-22	1.63e-21
9212	AURKB	aurora kinase B	211.446	348.301	74.5913	0.214158	-2.22326	6.83e-22	1.05e-20
144455	E2F7	E2F transcription factor 7	383.877	580.139	187.615	0.323396	-1.62863	6.87e-22	1.06e-20
101929086	NA	NA	486.22	765.03	207.41	0.271113	-1.88303	6.95e-22	1.07e-20
93622	LOC93622	Morf4 family associated protein 1-like 1 pseudogene	359.774	548.458	171.09	0.311948	-1.68062	7.47e-22	1.15e-20
641364	SLC7A11-AS1	SLC7A11 antisense RNA 1	218.399	357.509	79.2891	0.221782	-2.17279	8.74e-22	1.34e-20
3682	ITGAE	integrin, alpha E (antigen CD103, human mucosal lymphocyte antigen 1; alpha polypeptide)	303.051	470.646	135.456	0.287809	-1.79681	2.15e-21	3.23e-20
59277	NTN4	netrin 4	353.406	536.932	169.88	0.31639	-1.66022	4.08e-21	6.04e-20
9928	KIF14	kinesin family member 14	338.234	516.968	159.5	0.30853	-1.69652	5.92e-21	8.71e-20
10590	SCGN	secretagogin, EF-hand calcium binding protein	417.793	642.099	193.487	0.301335	-1.73056	1.68e-20	2.42e-19
84647	PLA2G12B	phospholipase A2, group XIIB	164.682	277.695	51.6696	0.186066	-2.42611	3.06e-20	4.33e-19
10385	BTN2A2	butyrophilin, subfamily 2, member A2	360.453	541.559	179.348	0.331169	-1.59436	4.55e-20	6.38e-19
23220	DTX4	deltex homolog 4 (Drosophila)	252.518	398.499	106.538	0.267348	-1.90321	7.02e-20	9.73e-19
387103	CENPW	centromere protein W	171.833	286.711	56.9546	0.198648	-2.33171	8.23e-20	1.14e-18
116843	SLC18B1	solute carrier family 18, subfamily B, member 1	400.3	592.124	208.476	0.352082	-1.50602	8.8e-20	1.21e-18
7634	ZNF80	zinc finger protein 80	1462.13	2392.3	531.954	0.222361	-2.16903	6.4e-19	8.38e-18
3600	IL15	interleukin 15	1462.64	2276.05	649.222	0.285241	-1.80975	6.53e-19	8.54e-18
729533	FAM72A	family with sequence similarity 72, member A	188.866	307.848	69.8835	0.227007	-2.13919	8.28e-19	1.07e-17
1478	CSTF2	cleavage stimulation factor, 3' pre-RNA, subunit 2, 64kDa	354.346	537.952	170.74	0.317388	-1.65568	1.07e-18	1.37e-17
11339	OIP5	Opa interacting protein 5	218.716	348.015	89.4162	0.256932	-1.96054	1.29e-18	1.65e-17
653820	FAM72B	family with sequence similarity 72, member B	190.209	308.701	71.7174	0.23232	-2.10582	1.69e-18	2.14e-17
2819	GPD1	glycerol-3-phosphate dehydrogenase 1 (soluble)	182.306	297.629	66.9835	0.225057	-2.15164	2.39e-18	3e-17
3957	LGALS2	lectin, galactoside-binding, soluble, 2	182.238	300.618	63.857	0.212419	-2.23501	5.94e-18	7.31e-17
55644	OSGEP	O-sialoglycoprotein endopeptidase	545.788	810.443	281.132	0.346886	-1.52747	6.93e-18	8.48e-17
56935	C11orf75	chromosome 11 open reading frame 75	286.137	434.161	138.114	0.318116	-1.65237	1.33e-17	1.6e-16
3110	MNX1	motor neuron and pancreas homeobox 1	277.215	421.91	132.52	0.314096	-1.67072	1.36e-17	1.63e-16
140462	ASB9	ankyrin repeat and SOCS box containing 9	117.152	203.197	31.1068	0.153087	-2.70758	1.56e-17	1.86e-16
6975	TECTB	tectorin beta	57.7352	110.881	4.58956	0.0413919	-4.59451	1.63e-17	1.94e-16
23397	NCAPH	non-SMC condensin I complex, subunit H	848.16	1253.77	442.554	0.35298	-1.50234	2.44e-17	2.86e-16
1789	DNMT3B	DNA (cytosine-5-)-methyltransferase 3 beta	199.876	317.861	81.8906	0.25763	-1.95663	3.94e-17	4.54e-16
728833	FAM72D	family with sequence similarity 72, member D	179.64	289.072	70.2083	0.242875	-2.04171	7.94e-17	8.99e-16
80321	CEP70	centrosomal protein 70kDa	322.766	478.063	167.469	0.350307	-1.51331	1.24e-16	1.39e-15
115362	GBP5	guanylate binding protein 5	270.041	409.133	130.949	0.320064	-1.64357	1.31e-16	1.47e-15
55859	BEX1	brain expressed, X-linked 1	214.883	352.573	77.1928	0.218941	-2.19139	1.56e-16	1.73e-15
64105	CENPK	centromere protein K	265.765	402.512	129.017	0.320528	-1.64148	2.93e-16	3.22e-15
10024	TROAP	trophinin associated protein	209.436	327.874	90.9975	0.277538	-1.84924	2.96e-16	3.25e-15
285643	KIF4B	kinesin family member 4B	174.969	280.75	69.1881	0.24644	-2.02069	4.53e-16	4.91e-15
165055	CCDC138	coiled-coil domain containing 138	301.67	464.511	138.829	0.298871	-1.7424	6.08e-16	6.51e-15
22808	MRAS	muscle RAS oncogene homolog	230.437	354.418	106.456	0.300368	-1.7352	6.14e-16	6.57e-15
2938	GSTA1	glutathione S-transferase alpha 1	219.283	339.446	99.1204	0.292007	-1.77593	8.89e-16	9.45e-15
10011	SRA1	steroid receptor RNA activator 1	262.827	396.169	129.486	0.326845	-1.61332	1.05e-15	1.11e-14
5608	MAP2K6	mitogen-activated protein kinase kinase 6	155.21	250.972	59.4478	0.23687	-2.07783	3.12e-15	3.21e-14
122769	LRR1	leucine rich repeat protein 1	264.635	395.241	134.029	0.339107	-1.56019	4.57e-15	4.65e-14
100500808	MIR3917	microRNA 3917	180.493	284.859	76.1265	0.267243	-1.90377	4.94e-15	5.02e-14
83461	CDCA3	cell division cycle associated 3	178.867	282.853	74.8799	0.264731	-1.9174	5.05e-15	5.13e-14
353219	KAAG1	kidney associated antigen 1	150.988	245.3	56.676	0.231047	-2.11374	5.61e-15	5.67e-14
2169	FABP2	fatty acid binding protein 2, intestinal	95.7882	166.64	24.9359	0.149639	-2.74044	6.12e-15	6.17e-14
8529	CYP4F2	cytochrome P450, family 4, subfamily F, polypeptide 2	136.677	224.62	48.7335	0.21696	-2.2045	7.87e-15	7.86e-14
10437	IFI30	interferon, gamma-inducible protein 30	209.733	322.659	96.8076	0.30003	-1.73682	1.16e-14	1.15e-13
1800	DPEP1	dipeptidase 1 (renal)	355.414	532.656	178.173	0.3345	-1.57992	1.98e-14	1.92e-13
84279	PRADC1	protease-associated domain containing 1	180.93	283.349	78.5115	0.277085	-1.8516	2.01e-14	1.95e-13
101927813	NA	NA	144.424	233.726	55.1208	0.235835	-2.08415	2.79e-14	2.69e-13
6785	ELOVL4	ELOVL fatty acid elongase 4	37.1615	73.1846	1.13837	0.0155548	-6.0065	3.67e-14	3.5e-13
147525	LINC00526	long intergenic non-protein coding RNA 526	213.668	324.619	102.716	0.31642	-1.66009	7.65e-14	7.13e-13
10389	SCML2	sex comb on midleg-like 2 (Drosophila)	195.223	300.613	89.8331	0.298833	-1.74259	7.85e-14	7.31e-13
100507118	LOC100507118	uncharacterized LOC100507118	252.035	373.636	130.434	0.349093	-1.51832	8e-14	7.44e-13
63901	FAM111A	family with sequence similarity 111, member A	202.527	308.916	96.1382	0.311211	-1.68403	1.27e-13	1.17e-12
6360	CCL16	chemokine (C-C motif) ligand 16	140.224	225.688	54.76	0.242636	-2.04314	2.04e-13	1.85e-12
9122	SLC16A4	solute carrier family 16, member 4 (monocarboxylic acid transporter 5)	139.953	224.533	55.3733	0.246615	-2.01967	2.62e-13	2.35e-12
79633	FAT4	FAT tumor suppressor homolog 4 (Drosophila)	168.489	263.752	73.2265	0.277634	-1.84874	3.04e-13	2.71e-12
1290	COL5A2	collagen, type V, alpha 2	174.76	295.791	53.7299	0.181648	-2.46078	4.14e-13	3.66e-12
196410	METTL7B	methyltransferase like 7B	179.455	276.361	82.5499	0.298704	-1.74321	5.08e-13	4.45e-12
8856	NR1I2	nuclear receptor subfamily 1, group I, member 2	203.684	307.815	99.5534	0.323419	-1.62852	5.94e-13	5.18e-12
283651	HMGN2P46	high mobility group nucleosomal binding domain 2 pseudogene 46	188.104	311.954	64.2539	0.205972	-2.27948	6.18e-13	5.39e-12
64801	ARV1	ARV1 homolog (S. cerevisiae)	201.371	304.435	98.3067	0.322916	-1.63077	7.39e-13	6.43e-12
64785	GINS3	GINS complex subunit 3 (Psf3 homolog)	204.378	307.991	100.764	0.327165	-1.61191	8.36e-13	7.23e-12
84541	KBTBD8	kelch repeat and BTB (POZ) domain containing 8	153.293	241.066	65.5204	0.271794	-1.87941	1.01e-12	8.69e-12
170392	OIT3	oncoprotein induced transcript 3	101.257	169.645	32.8684	0.193748	-2.36774	1.04e-12	8.95e-12
266812	NAP1L5	nucleosome assembly protein 1-like 5	61.4239	111.021	11.8266	0.106526	-3.23072	1.59e-12	1.34e-11
23406	COTL1	coactosin-like 1 (Dictyostelium)	212.97	318.073	107.867	0.339125	-1.56011	2.08e-12	1.74e-11
220042	C11orf82	chromosome 11 open reading frame 82	137.135	217.579	56.6921	0.260559	-1.94032	2.3e-12	1.91e-11
401565	FAM166A	family with sequence similarity 166, member A	117.132	189.949	44.3143	0.233296	-2.09977	3.06e-12	2.52e-11
79823	CAMKMT	calmodulin-lysine N-methyltransferase	209.715	311.067	108.362	0.348354	-1.52137	6.07e-12	4.91e-11
669	BPGM	2,3-bisphosphoglycerate mutase	144.14	225.742	62.5383	0.277034	-1.85186	7.13e-12	5.73e-11
65975	STK33	serine/threonine kinase 33	117.084	189.329	44.8394	0.236834	-2.07805	7.41e-12	5.95e-11
27121	DKK4	dickkopf homolog 4 (Xenopus laevis)	41.804	78.9103	4.6978	0.0595334	-4.07016	9.86e-12	7.83e-11
51805	COQ3	coenzyme Q3 homolog, methyltransferase (S. cerevisiae)	190.312	285.216	95.4067	0.334506	-1.57989	1.26e-11	9.89e-11
132320	SCLT1	sodium channel and clathrin linker 1	129.839	207.673	52.0043	0.250415	-1.99761	2.38e-11	1.83e-10
28986	MAGEH1	melanoma antigen family H, 1	116.47	186.927	46.0138	0.24616	-2.02233	2.38e-11	1.83e-10
113263	GLCCI1	glucocorticoid induced transcript 1	174.409	263.188	85.6304	0.325359	-1.6199	2.46e-11	1.88e-10
167691	LCA5	Leber congenital amaurosis 5	127.095	200.795	53.3952	0.265919	-1.91094	3.31e-11	2.5e-10
9319	TRIP13	thyroid hormone receptor interactor 13	184.941	275.651	94.2323	0.341854	-1.54855	5.47e-11	4.06e-10
23150	FRMD4B	FERM domain containing 4B	123.468	194.535	52.4011	0.269366	-1.89236	8.09e-11	5.91e-10
6997	TDGF1	teratocarcinoma-derived growth factor 1	73.7601	125.602	21.9177	0.1745	-2.5187	1.03e-10	7.46e-10
130399	ACVR1C	activin A receptor, type IC	80.2408	134.046	26.4351	0.197208	-2.34221	2.18e-10	1.54e-09
129401	NUP35	nucleoporin 35kDa	269.905	423.47	116.34	0.274731	-1.86391	6.09e-10	4.15e-09
5300	PIN1	peptidylprolyl cis/trans isomerase, NIMA-interacting 1	146.71	221.332	72.0881	0.325701	-1.61838	9.79e-10	6.57e-09
149461	CLDN19	claudin 19	133.837	203.925	63.7488	0.312609	-1.67757	1.39e-09	9.16e-09
101928062	NA	NA	121.199	187.494	54.9043	0.292833	-1.77185	1.47e-09	9.68e-09
56924	PAK6	p21 protein (Cdc42/Rac)-activated kinase 6	102.568	162.248	42.8873	0.264331	-1.91958	1.75e-09	1.14e-08
84327	ZBED3	zinc finger, BED-type containing 3	102.202	161.589	42.8152	0.264963	-1.91614	1.99e-09	1.3e-08
79019	CENPM	centromere protein M	112.241	174.765	49.7176	0.284482	-1.81359	2.2e-09	1.42e-08
2939	GSTA2	glutathione S-transferase alpha 2	124.071	190.337	57.8044	0.303694	-1.71931	2.49e-09	1.6e-08
929	CD14	CD14 molecule	97.1255	154.3	39.9512	0.258919	-1.94942	2.92e-09	1.86e-08
10866	HCP5	HLA complex P5 (non-protein coding)	106.52	166.62	46.4207	0.278602	-1.84372	3.95e-09	2.49e-08
253827	MSRB3	methionine sulfoxide reductase B3	146.907	217.507	76.3069	0.350825	-1.51118	8.13e-09	4.98e-08
219699	UNC5B	unc-5 homolog B (C. elegans)	49.85	87.214	12.486	0.143165	-2.80425	9.54e-09	5.8e-08
201725	C4orf46	chromosome 4 open reading frame 46	347.361	523.123	171.599	0.328029	-1.60811	1.42e-08	8.48e-08
726	CAPN5	calpain 5	107.046	165.25	48.8417	0.295562	-1.75847	1.43e-08	8.56e-08
154661	RUNDC3B	RUN domain containing 3B	106.505	162.959	50.0522	0.307147	-1.703	3.97e-08	2.27e-07
91687	CENPL	centromere protein L	109.906	166.978	52.8341	0.316414	-1.66011	4.05e-08	2.31e-07
200810	ALG1L	ALG1, chitobiosyldiphosphodolichol beta-mannosyltransferase-like	101.49	156.487	46.4928	0.297104	-1.75096	4.12e-08	2.34e-07
6451	SH3BGRL	SH3 domain binding glutamic acid-rich protein like	122.09	182.517	61.6624	0.337845	-1.56557	6.28e-08	3.48e-07
4094	MAF	v-maf musculoaponeurotic fibrosarcoma oncogene homolog (avian)	67.0877	115.41	18.7651	0.162595	-2.62065	9.68e-08	5.26e-07
10591	DNPH1	2'-deoxynucleoside 5'-phosphate N-hydrolase 1	110.41	166.071	54.75	0.329679	-1.60086	1.2e-07	6.47e-07
9075	CLDN2	claudin 2	61.7631	104.138	19.3884	0.18618	-2.42523	2.33e-07	1.22e-06
134728	IRAK1BP1	interleukin-1 receptor-associated kinase 1 binding protein 1	51.3062	88.5091	14.1034	0.159344	-2.64979	2.69e-07	1.39e-06
113730	KLHDC7B	kelch domain containing 7B	80.6931	126.241	35.1452	0.278397	-1.84478	2.75e-07	1.43e-06
152110	NEK10	NIMA-related kinase 10	62.9551	102.004	23.9058	0.23436	-2.0932	3.43e-07	1.76e-06
80119	PIF1	PIF1 5'-to-3' DNA helicase homolog (S. cerevisiae)	90.1463	138.173	42.1197	0.304834	-1.71391	3.56e-07	1.82e-06
147710	IGSF23	immunoglobulin superfamily, member 23	86.4618	132.411	40.5123	0.305958	-1.70859	8.15e-07	3.97e-06
2009	EML1	echinoderm microtubule associated protein like 1	52.0734	85.4178	18.729	0.219264	-2.18926	1.61e-06	7.63e-06
5271	SERPINB8	serpin peptidase inhibitor, clade B (ovalbumin), member 8	95.9331	143.025	48.8417	0.341492	-1.55008	1.67e-06	7.87e-06
8110	DPF3	D4, zinc and double PHD fingers, family 3	38.4154	66.2146	10.6161	0.160329	-2.6409	1.88e-06	8.79e-06
51666	ASB4	ankyrin repeat and SOCS box containing 4	23.7468	44.0784	3.41511	0.0774782	-3.69007	1.98e-06	9.23e-06
1610	DAO	D-amino-acid oxidase	15.5224	30.4936	0.551146	0.0180742	-5.78993	2.79e-06	1.28e-05
158228	FAM201A	family with sequence similarity 201, member A	57.169	91.5344	22.8035	0.249125	-2.00506	2.99e-06	1.37e-05
7991	TUSC3	tumor suppressor candidate 3	43.3352	72.1702	14.5002	0.200917	-2.31533	3.5e-06	1.59e-05
6998	TDGF1P3	teratocarcinoma-derived growth factor 1 pseudogene 3	52.6985	86.9305	18.4665	0.212428	-2.23495	3.87e-06	1.75e-05
79659	DYNC2H1	dynein, cytoplasmic 2, heavy chain 1	72.1391	111.039	33.2392	0.299347	-1.74011	4.44e-06	2e-05
145508	CEP128	centrosomal protein 128kDa	67.1147	104.514	29.7159	0.284325	-1.81439	4.6e-06	2.06e-05
79627	OGFRL1	opioid growth factor receptor-like 1	62.7712	97.49	28.0524	0.287747	-1.79713	8.11e-06	3.52e-05
1745	DLX1	distal-less homeobox 1	43.2462	70.9259	15.5664	0.219475	-2.18787	1.06e-05	4.52e-05
388722	C1orf53	chromosome 1 open reading frame 53	41.13	67.8318	14.4281	0.212703	-2.23308	1.23e-05	5.21e-05
115584	SLC5A11	solute carrier family 5 (sodium/glucose cotransporter), member 11	77.0863	115.324	38.8489	0.336869	-1.56974	1.26e-05	5.32e-05
5097	PCDH1	protocadherin 1	83.3194	123.236	43.4024	0.352188	-1.50558	1.27e-05	5.39e-05
23046	KIF21B	kinesin family member 21B	19.9682	37.1084	2.82789	0.0762061	-3.71395	1.37e-05	5.75e-05
101929231	NA	NA	75.6696	113.402	37.937	0.334535	-1.57977	1.52e-05	6.39e-05
5948	RBP2	retinol binding protein 2, cellular	24.3783	43.6159	5.14071	0.117863	-3.08482	1.92e-05	7.93e-05
283298	OLFML1	olfactomedin-like 1	61.6582	95.0015	28.315	0.298048	-1.74639	1.94e-05	8.04e-05
4151	MB	myoglobin	19.4703	36.0046	2.93612	0.0815487	-3.6162	1.98e-05	8.16e-05
5367	PMCH	pro-melanin-concentrating hormone	70.1873	105.528	34.8466	0.330212	-1.59854	2.33e-05	9.51e-05
51239	ANKRD39	ankyrin repeat domain 39	66.0694	100.301	31.8383	0.317429	-1.65549	2.42e-05	9.87e-05
387882	C12orf75	chromosome 12 open reading frame 75	78.5164	116.088	40.9453	0.35271	-1.50344	2.42e-05	9.89e-05
9353	SLIT2	slit homolog 2 (Drosophila)	31.3223	53.4295	9.2152	0.172474	-2.53555	2.5e-05	0.000101623
27283	TINAG	tubulointerstitial nephritis antigen	16.3231	30.8845	1.76167	0.0570408	-4.13186	2.76e-05	0.00011175
131583	FAM43A	family with sequence similarity 43, member A	47.5395	75.7267	19.3523	0.255555	-1.9683	2.82e-05	0.000113957
100996579	LOC100996579	uncharacterized LOC100996579	61.2756	93.7573	28.794	0.307112	-1.70316	3.33e-05	0.000132887
554235	ASPDH	aspartate dehydrogenase domain containing	50.198	78.8029	21.593	0.274012	-1.86769	4.07e-05	0.00016032
114770	PGLYRP2	peptidoglycan recognition protein 2	56.0948	88.7266	23.4629	0.26444	-1.91899	4.62e-05	0.000180474
5175	PECAM1	platelet/endothelial cell adhesion molecule 1	60.1288	91.3555	28.9022	0.316371	-1.66031	5.46e-05	0.000211069
3490	IGFBP7	insulin-like growth factor binding protein 7	37.3063	60.844	13.7687	0.226295	-2.14372	6.16e-05	0.000236573
79669	C3orf52	chromosome 3 open reading frame 52	67.0754	99.9275	34.2233	0.342481	-1.5459	6.24e-05	0.000239576
114876	OSBPL1A	oxysterol binding protein-like 1A	20.0394	36.0404	4.03842	0.112053	-3.15775	8.19e-05	0.000309495
114880	OSBPL6	oxysterol binding protein-like 6	13.4602	25.818	1.10229	0.0426947	-4.5498	8.96e-05	0.000336693
55848	PLGRKT	plasminogen receptor, C-terminal lysine transmembrane protein	51.8438	79.7458	23.9419	0.300228	-1.73587	9.14e-05	0.00034304
145407	C14orf37	chromosome 14 open reading frame 37	32.7879	54.3365	11.2394	0.206848	-2.27336	9.78e-05	0.000364961
4622	MYH4	myosin, heavy chain 4, skeletal muscle	14.7756	27.8977	1.65344	0.0592679	-4.07661	9.97e-05	0.000371971
7380	UPK3A	uroplakin 3A	43.1273	68.4375	17.8171	0.260341	-1.94153	0.00010611	0.000393903
8869	ST3GAL5	ST3 beta-galactoside alpha-2,3-sialyltransferase 5	54.698	83.1413	26.2547	0.315784	-1.66299	0.000107453	0.00039851
57608	KIAA1462	KIAA1462	25.7476	44.15	7.34529	0.166371	-2.58752	0.000131147	0.000479665
741	ZNHIT2	zinc finger, HIT-type containing 2	50.9275	77.9854	23.8697	0.306079	-1.70802	0.000137621	0.000501285
91624	NEXN	nexilin (F actin binding protein)	57.9506	87.035	28.8661	0.331661	-1.59222	0.000141155	0.000513297
8193	DPF1	D4, zinc and double PHD fingers family 1	59.5792	89.0817	30.0766	0.33763	-1.56649	0.000144906	0.000525766
9754	STARD8	StAR-related lipid transfer (START) domain containing 8	14.145	26.5282	1.76167	0.0664075	-3.91251	0.000169463	0.000608557
100271849	MEF2B	myocyte enhancer factor 2B	60.6086	90.2186	30.9985	0.343594	-1.54122	0.000171137	0.000614233
2743	GLRB	glycine receptor, beta	19.9063	35.187	4.62564	0.131459	-2.92732	0.000200923	0.000713815
79658	ARHGAP10	Rho GTPase activating protein 10	56.7156	84.4929	28.9383	0.342494	-1.54585	0.000243747	0.000853877
5959	RDH5	retinol dehydrogenase 5 (11-cis/9-cis)	46.9347	71.7614	22.108	0.308077	-1.69864	0.000275989	0.00095707
54478	FAM64A	family with sequence similarity 64, member A	51.7814	83.1083	20.4546	0.24612	-2.02257	0.000282018	0.000976252
133022	TRAM1L1	translocation associated membrane protein 1-like 1	18.3054	32.6806	3.93018	0.12026	-3.05577	0.00028593	0.000988921
389432	SAMD5	sterile alpha motif domain containing 5	33.4915	53.9098	13.0732	0.242502	-2.04393	0.000297829	0.00102717
196294	IMMP1L	IMP1 inner mitochondrial membrane peptidase-like (S. cerevisiae)	55.2412	81.9149	28.5675	0.348746	-1.51975	0.00033814	0.00115421
4313	MMP2	matrix metallopeptidase 2 (gelatinase A, 72kDa gelatinase, 72kDa type IV collagenase)	35.7686	56.7383	14.7988	0.260826	-1.93884	0.000361728	0.00123001
474343	SPIN2B	spindlin family, member 2B	46.322	70.4277	22.2163	0.315448	-1.66453	0.000369181	0.00125188
338094	FAM151A	family with sequence similarity 151, member A	45.4602	69.2192	21.7012	0.313514	-1.6734	0.000388539	0.00131343
6783	SULT1E1	sulfotransferase family 1E, estrogen-preferring, member 1	48.5002	73.1667	23.8336	0.325744	-1.61819	0.000405897	0.00136786
2331	FMOD	fibromodulin	13.051	24.4485	1.65344	0.0676294	-3.88621	0.00041426	0.0013946
345079	SOWAHB	sosondowah ankyrin repeat domain family member B	28.1301	46.0149	10.2453	0.222653	-2.16713	0.000498415	0.00165404
57452	GALNT16	UDP-N-acetyl-alpha-D-galactosamine:polypeptide N-acetylgalactosaminyltransferase 16	44.1449	67.1038	21.1861	0.315722	-1.66327	0.000500129	0.00165944
25797	QPCT	glutaminyl-peptide cyclotransferase	24.3598	40.8233	7.89644	0.19343	-2.37012	0.000529328	0.00174745
83956	RACGAP1P	Rac GTPase activating protein 1 pseudogene	29.6059	47.9364	11.2755	0.235218	-2.08793	0.000592723	0.00194012
91464	ISX	intestine-specific homeobox	35.4923	55.5986	15.386	0.276734	-1.85343	0.00061097	0.00199612
58527	ABRACL	ABRA C-terminal like	45.976	69.0403	22.9117	0.33186	-1.59135	0.000617883	0.00201702
55653	BCAS4	breast carcinoma amplified sequence 4	47.2534	70.9617	23.545	0.331799	-1.59162	0.000668292	0.00217289
116835	HSPA12B	heat shock 70kD protein 12B	45.8073	68.7389	22.8757	0.332791	-1.58731	0.000675056	0.00219234
392636	AGMO	alkylglycerol monooxygenase	28.4681	46.2118	10.7243	0.232069	-2.10737	0.000687547	0.00222958
161582	DYX1C1	dyslexia susceptibility 1 candidate 1	27.5884	44.9675	10.2093	0.227036	-2.13901	0.000699945	0.00226678
27293	SMPDL3B	sphingomyelin phosphodiesterase, acid-like 3B	12.3483	23.0433	1.65344	0.0717537	-3.8008	0.000718013	0.00231954
133522	PPARGC1B	peroxisome proliferator-activated receptor gamma, coactivator 1 beta	31.8215	50.3533	13.2897	0.263929	-1.92178	0.00073351	0.00236319
27074	LAMP3	lysosomal-associated membrane protein 3	33.4927	52.6656	14.3198	0.271901	-1.87885	0.000742485	0.00238993
6751	SSTR1	somatostatin receptor 1	14.7316	26.6714	2.79181	0.104674	-3.25602	0.00076019	0.00244251
101928782	NA	NA	37.0397	57.0039	17.0756	0.299551	-1.73913	0.000963647	0.00304344
22875	ENPP4	ectonucleotide pyrophosphatase/phosphodiesterase 4 (putative)	19.6216	33.6235	5.6197	0.167136	-2.5809	0.000965522	0.00304826
55803	ADAP2	ArfGAP with dual PH domains 2	26.9484	43.6875	10.2093	0.233688	-2.09734	0.00100095	0.00314641
1959	EGR2	early growth response 2	15.4434	27.3995	3.48727	0.127275	-2.97398	0.00101611	0.00318946
116496	FAM129A	family with sequence similarity 129, member A	13.1402	24.0398	2.24066	0.0932066	-3.42342	0.00104655	0.00327555
130497	OSR1	odd-skipped related 1 (Drosophila)	38.4175	58.6211	18.2139	0.310706	-1.68638	0.00105354	0.00329691
728	C5AR1	complement component 5a receptor 1	16.4393	28.8763	4.00234	0.138603	-2.85097	0.00109154	0.00340549
219844	HYLS1	hydrolethalus syndrome 1	43.7527	65.3613	22.1441	0.338796	-1.56151	0.00116702	0.00362197
1809	DPYSL3	dihydropyrimidinase-like 3	11.7177	21.6738	1.76167	0.0812814	-3.62093	0.0012013	0.0037195
3576	IL8	interleukin 8	29.8207	47.0472	12.5942	0.267694	-1.90135	0.00134187	0.00411894
4620	MYH2	myosin, heavy chain 2, skeletal muscle, adult	8.48977	16.4284	0.551146	0.0335484	-4.89761	0.00175908	0.00530158
9177	HTR3B	5-hydroxytryptamine (serotonin) receptor 3B, ionotropic	24.094	39.045	9.14305	0.234167	-2.09439	0.00177199	0.00533557
79469	DLEU2L	deleted in lymphocytic leukemia 2-like	27.5815	43.4907	11.6723	0.268387	-1.89761	0.00182832	0.0054942
51226	COPZ2	coatomer protein complex, subunit zeta 2	15.4336	26.937	3.93018	0.145903	-2.77692	0.00206192	0.00613131
80310	PDGFD	platelet derived growth factor D	27.4965	48.8943	6.09869	0.124732	-3.0031	0.00228106	0.00672174
80329	ULBP1	UL16 binding protein 1	39.9219	59.2089	20.635	0.348512	-1.52072	0.00228524	0.00673203
284612	SYPL2	synaptophysin-like 2	16.2529	27.844	4.66172	0.167422	-2.57844	0.00241317	0.00707381
647946	LINC00669	long intergenic non-protein coding RNA 669	27.472	43.1535	11.7905	0.273224	-1.87185	0.00280368	0.00811291
283316	CD163L1	CD163 molecule-like 1	37.1568	55.4404	18.8733	0.340426	-1.55459	0.00281164	0.00813233
2863	GPR39	G protein-coupled receptor 39	11.7439	21.2471	2.24066	0.105457	-3.24527	0.00290715	0.00837644
151963	MB21D2	Mab-21 domain containing 2	47.8756	75.3688	20.3824	0.270436	-1.88664	0.00310703	0.00892217
161394	SAMD15	sterile alpha motif domain containing 15	7.84976	15.1484	0.551146	0.0363832	-4.78058	0.00313937	0.00900712
80303	EFHD1	EF-hand domain family, member D1	19.5421	32.254	6.83023	0.211764	-2.23947	0.00319836	0.00916295
29984	RHOD	ras homolog family member D	14.8748	26.2984	3.45119	0.131232	-2.92981	0.00323235	0.00925088
6530	SLC6A2	solute carrier family 6 (neurotransmitter transporter, noradrenalin), member 2	23.6661	37.8544	9.47772	0.250373	-1.99785	0.00349544	0.00991834
GO_BP
	GOID	GOTerm	Ontology Source	Term PValue	Term PValue Corrected with Bonferroni step down	Group PValue	Group PValue Corrected with Bonferroni step down	GOLevels	GOGroups	% Associated Genes		Associated Genes Found
	GO:0007067	mitotic nuclear division	GO_BiologicalProcess-GOA_23.02.2017_10h01	1.4e-28	3e-26	6.9e-13	4.1e-12	[4, 5, 6]	Group5	11.7647		[AURKA, AURKB, BIRC5, BUB1, CCNA2, CCNB1, CCNB2, CCNF, CDC20, CDC25A, CDC25C, CDCA2, CDCA3, CDCA8, CDK1, CENPA, CENPE, CENPN, CENPW, CEP55, DLGAP5, EML1, FBXO5, KIF11, KIF14, KIF18A, KIF23, KIF2C, KIF4A, KIF4B, KIFC1, MYBL2, NCAPG, NCAPH, NDC80, NEK2, NUF2, NUSAP1, OIP5, PBK, PIMREG, PIN1, PLK1, POC1A, PRC1, PTTG1, RACGAP1, REEP4, SKA1, STMN1, TACC3, TPX2, TTK, UBE2C, UBE2S, ZWINT]
	GO:0000280	nuclear division	GO_BiologicalProcess-GOA_23.02.2017_10h01	7.5e-26	1.5e-23	6.9e-13	4.1e-12	[5]	Group5	9.61539		[AURKA, AURKB, BIRC5, BUB1, CCNA2, CCNB1, CCNB2, CCNF, CDC20, CDC25A, CDC25C, CDCA2, CDCA3, CDCA8, CDK1, CENPA, CENPE, CENPN, CENPW, CEP55, CKS2, DLGAP5, EML1, FBXO5, KIF11, KIF14, KIF18A, KIF23, KIF2C, KIF4A, KIF4B, KIFC1, MYBL2, NCAPG, NCAPH, NDC80, NEK2, NUF2, NUSAP1, OIP5, PBK, PIMREG, PIN1, PLK1, POC1A, PRC1, PTTG1, RACGAP1, REEP4, SGO2, SKA1, STMN1, TACC3, TOP2A, TPX2, TRIP13, TTK, UBE2C, U…
	GO:0007059	chromosome segregation	GO_BiologicalProcess-GOA_23.02.2017_10h01	8.6e-25	1.8e-22	6.9e-13	4.1e-12	[3]	Group5	12.9683		[AURKB, BIRC5, BUB1, CCNB1, CDC20, CDCA2, CDCA8, CENPA, CENPE, CENPK, CENPL, CENPM, CENPN, CENPU, CENPW, DLGAP5, FEN1, HJURP, KIF11, KIF14, KIF18A, KIF23, KIF2C, KIF4A, KIF4B, KIFC1, NCAPG, NCAPH, NDC80, NEK2, NUF2, NUSAP1, OIP5, PLK1, PRC1, PTTG1, RACGAP1, SGO2, SKA1, TACC3, TOP2A, TRIP13, TTK, UBE2C, ZWINT]
	GO:0000819	sister chromatid segregation	GO_BiologicalProcess-GOA_23.02.2017_10h01	9.3e-25	1.9e-22	6.9e-13	4.1e-12	[4, 5, 6]	Group5	16.3793		[AURKB, BIRC5, BUB1, CCNB1, CDC20, CDCA8, CENPA, CENPE, CENPK, CENPL, CENPM, CENPN, CENPU, DLGAP5, FEN1, KIF14, KIF18A, KIF23, KIF2C, KIF4A, KIF4B, KIFC1, NCAPG, NCAPH, NDC80, NEK2, NUF2, NUSAP1, PLK1, PRC1, RACGAP1, SGO2, SKA1, TACC3, TOP2A, TTK, UBE2C, ZWINT]
	GO:0051301	cell division	GO_BiologicalProcess-GOA_23.02.2017_10h01	3.5e-24	7.2e-22	6.9e-13	4.1e-12	[3]	Group5	9.45274		[AURKA, AURKB, BIRC5, BUB1, CCNA2, CCNB1, CCNB2, CCNF, CDC20, CDC25A, CDC25C, CDCA2, CDCA3, CDCA4, CDCA8, CDK1, CENPA, CENPE, CENPW, CEP55, CKAP2, CKS2, E2F7, FBXO5, KIF11, KIF14, KIF20A, KIF23, KIF2C, KIF4A, KIF4B, KIFC1, NCAPG, NCAPH, NDC80, NEK2, NUF2, NUSAP1, OIP5, PDGFC, PDGFD, PIMREG, PIN1, PLK1, PRC1, PTTG1, RACGAP1, REEP4, SGO2, SKA1, STMN1, TACC3, TOP2A, TPX2, UBE2C, UBE2S, ZWINT]
	GO:0098813	nuclear chromosome segregation	GO_BiologicalProcess-GOA_23.02.2017_10h01	2.4e-22	4.9e-20	6.9e-13	4.1e-12	[3, 4, 5]	Group5	13.1579		[AURKB, BIRC5, BUB1, CCNB1, CDC20, CDCA8, CENPA, CENPE, CENPK, CENPL, CENPM, CENPN, CENPU, DLGAP5, FEN1, KIF14, KIF18A, KIF23, KIF2C, KIF4A, KIF4B, KIFC1, NCAPG, NCAPH, NDC80, NEK2, NUF2, NUSAP1, PLK1, PRC1, PTTG1, RACGAP1, SGO2, SKA1, TACC3, TOP2A, TRIP13, TTK, UBE2C, ZWINT]
	GO:0000278	mitotic cell cycle	GO_BiologicalProcess-GOA_23.02.2017_10h01	9.8e-22	2e-19	6.9e-13	4.1e-12	[4]	Group5	6.83349		[ASNS, AURKA, AURKB, BIRC5, BUB1, CCNA2, CCNB1, CCNB2, CCNF, CDC20, CDC25A, CDC25C, CDCA2, CDCA3, CDCA8, CDK1, CDKN2C, CENPA, CENPE, CENPN, CENPW, CEP55, CEP70, CKAP2, CKS2, DLGAP5, E2F7, EML1, EZH2, FBXO5, GTSE1, HMMR, KIF11, KIF14, KIF18A, KIF20A, KIF23, KIF2C, KIF4A, KIF4B, KIFC1, MELK, MYBL2, NCAPG, NCAPH, NDC80, NEK2, NUF2, NUP35, NUSAP1, OIP5, PBK, PIMREG, PIN1, PLK1, POC1A, PRC1, PTTG1, RA…
	GO:0022402	cell cycle process	GO_BiologicalProcess-GOA_23.02.2017_10h01	1e-21	2.1e-19	6.9e-13	4.1e-12	[2, 4]	Group5	5.97122		[AURKA, AURKB, BIRC5, BUB1, CCNA2, CCNB1, CCNB2, CCNF, CDC20, CDC25A, CDC25C, CDCA2, CDCA3, CDCA8, CDK1, CDKN2C, CENPA, CENPE, CENPK, CENPL, CENPM, CENPN, CENPU, CENPW, CEP55, CEP70, CKAP2, CKS2, CXCL8, DDIAS, DLGAP5, E2F7, EML1, EZH2, FBXO5, FEN1, GTSE1, HMMR, KIF11, KIF14, KIF18A, KIF20A, KIF23, KIF2C, KIF4A, KIF4B, KIFC1, MAP2K6, MELK, MYBL2, NCAPG, NCAPH, NDC80, NEK10, NEK2, NUF2, NUP35, NUSA…
	GO:0000070	mitotic sister chromatid segregation	GO_BiologicalProcess-GOA_23.02.2017_10h01	2.3e-18	4.7e-16	6.9e-13	4.1e-12	[4, 5, 6, 7]	Group5	18.0556		[AURKB, BUB1, CCNB1, CDC20, CDCA8, CENPE, DLGAP5, KIF14, KIF18A, KIF23, KIF2C, KIF4A, KIF4B, KIFC1, NCAPG, NCAPH, NDC80, NEK2, NUSAP1, PLK1, PRC1, RACGAP1, TACC3, TTK, UBE2C, ZWINT]
	GO:0007049	cell cycle	GO_BiologicalProcess-GOA_23.02.2017_10h01	2.3e-18	4.8e-16	6.9e-13	4.1e-12	[3]	Group5	4.98339		[ANTXR1, ASNS, AURKA, AURKB, BEX1, BIRC5, BUB1, CCNA2, CCNB1, CCNB2, CCNF, CDC20, CDC25A, CDC25C, CDCA2, CDCA3, CDCA8, CDK1, CDKN2C, CENPA, CENPE, CENPK, CENPL, CENPM, CENPN, CENPU, CENPW, CEP55, CEP70, CKAP2, CKS2, CXCL8, DDIAS, DLGAP5, E2F7, EML1, EXO1, EZH2, FBXO5, FEN1, GTSE1, H2AFX, HJURP, HMMR, KIF11, KIF14, KIF18A, KIF20A, KIF23, KIF2C, KIF4A, KIF4B, KIFC1, MAP2K6, MELK, MYBL2, NCAPG, NCAP…
	GO:0007051	spindle organization	GO_BiologicalProcess-GOA_23.02.2017_10h01	9.2e-15	1.8e-12	6.9e-13	4.1e-12	[3, 4, 5, 6]	Group5	15.3333		[AURKA, AURKB, BIRC5, CCNB1, CDC20, EML1, FBXO5, KIF11, KIF23, KIF4A, KIF4B, KIFC1, MYBL2, NDC80, NEK2, PLK1, POC1A, PRC1, RACGAP1, STMN1, TACC3, TPX2, TTK]
	GO:1904224	negative regulation of glucuronosyltransferase activity	GO_BiologicalProcess-GOA_23.02.2017_10h01	1.5e-14	3e-12	1.1e-06	4.7e-06	[6]	Group4	100		[UGT1A1, UGT1A10, UGT1A3, UGT1A4, UGT1A6, UGT1A7, UGT1A8, UGT1A9]
	GO:2001030	negative regulation of cellular glucuronidation	GO_BiologicalProcess-GOA_23.02.2017_10h01	1.5e-14	3e-12	1.1e-06	4.7e-06	[5, 6, 7, 8, 9, 10, 11, 12]	Group4	100		[UGT1A1, UGT1A10, UGT1A3, UGT1A4, UGT1A6, UGT1A7, UGT1A8, UGT1A9]
	GO:0007062	sister chromatid cohesion	GO_BiologicalProcess-GOA_23.02.2017_10h01	5.5e-14	1.1e-11	8.7e-11	4.3e-10	[3, 5, 6, 7]	Group3	16.0305		[AURKB, BIRC5, BUB1, CDC20, CDCA8, CENPA, CENPE, CENPK, CENPL, CENPM, CENPN, CENPU, FEN1, KIF18A, KIF2C, NDC80, NUF2, PLK1, SGO2, SKA1, ZWINT]
	GO:0007062	sister chromatid cohesion	GO_BiologicalProcess-GOA_23.02.2017_10h01	5.5e-14	1.1e-11	6.9e-13	4.1e-12	[3, 5, 6, 7]	Group5	16.0305		[AURKB, BIRC5, BUB1, CDC20, CDCA8, CENPA, CENPE, CENPK, CENPL, CENPM, CENPN, CENPU, FEN1, KIF18A, KIF2C, NDC80, NUF2, PLK1, SGO2, SKA1, ZWINT]
	GO:0052695	cellular glucuronidation	GO_BiologicalProcess-GOA_23.02.2017_10h01	8.9e-14	1.7e-11	1.1e-06	4.7e-06	[7, 8, 9, 10]	Group4	58.8235		[UGT1A1, UGT1A10, UGT1A3, UGT1A4, UGT1A5, UGT1A6, UGT1A7, UGT1A8, UGT1A9, UGT2B4]
	GO:0000226	microtubule cytoskeleton organization	GO_BiologicalProcess-GOA_23.02.2017_10h01	1.2e-11	2.4e-09	6.9e-13	4.1e-12	[3, 5]	Group5	7.20165		[AURKA, AURKB, BIRC5, CCNB1, CCNF, CDC20, CDK1, CENPA, CKAP2, DYX1C1, EML1, FBXO5, KIF11, KIF18A, KIF20A, KIF23, KIF2C, KIF4A, KIF4B, KIFC1, MELK, MYBL2, NDC80, NEK2, NUSAP1, PLK1, POC1A, PRC1, RACGAP1, SKA1, SLC6A4, STMN1, TACC3, TPX2, TTK]
	GO:0051276	chromosome organization	GO_BiologicalProcess-GOA_23.02.2017_10h01	1.8e-11	3.6e-09	8.7e-11	4.3e-10	[4]	Group3	4.84401		[ANTXR1, ASF1A, AURKA, AURKB, BIRC5, BUB1, CCNA2, CCNB1, CDC20, CDCA8, CDK1, CENPA, CENPE, CENPK, CENPL, CENPM, CENPN, CENPU, CENPW, DLGAP5, DNMT3B, DPF3, EXO1, EZH2, FEN1, H2AFX, H2AFZ, HJURP, HMGB2, HMGB3, HMGN3, KIF14, KIF18A, KIF23, KIF2C, KIF4A, KIF4B, KIFC1, NAP1L5, NCAPG, NCAPH, NDC80, NEK2, NUF2, NUSAP1, OIP5, PIF1, PLK1, PRC1, PTTG1, RACGAP1, SGO2, SKA1, TACC3, TOP2A, TRIP13, TTK, UBE2C,…
	GO:0051276	chromosome organization	GO_BiologicalProcess-GOA_23.02.2017_10h01	1.8e-11	3.6e-09	6.9e-13	4.1e-12	[4]	Group5	4.84401		[ANTXR1, ASF1A, AURKA, AURKB, BIRC5, BUB1, CCNA2, CCNB1, CDC20, CDCA8, CDK1, CENPA, CENPE, CENPK, CENPL, CENPM, CENPN, CENPU, CENPW, DLGAP5, DNMT3B, DPF3, EXO1, EZH2, FEN1, H2AFX, H2AFZ, HJURP, HMGB2, HMGB3, HMGN3, KIF14, KIF18A, KIF23, KIF2C, KIF4A, KIF4B, KIFC1, NAP1L5, NCAPG, NCAPH, NDC80, NEK2, NUF2, NUSAP1, OIP5, PIF1, PLK1, PRC1, PTTG1, RACGAP1, SGO2, SKA1, TACC3, TOP2A, TRIP13, TTK, UBE2C,…
	GO:0090307	mitotic spindle assembly	GO_BiologicalProcess-GOA_23.02.2017_10h01	2.8e-11	5.6e-09	6.9e-13	4.1e-12	[5, 6, 7, 8, 9]	Group5	23.2143		[AURKB, BIRC5, CDC20, KIF11, KIF23, KIF4A, KIF4B, KIFC1, MYBL2, NEK2, PLK1, RACGAP1, TPX2]
	GO:0061640	cytoskeleton-dependent cytokinesis	GO_BiologicalProcess-GOA_23.02.2017_10h01	1.4e-10	2.7e-08	6.9e-13	4.1e-12	[4, 5, 6]	Group5	23.5294		[AURKB, CENPA, CEP55, CKAP2, KIF20A, KIF23, KIF4A, KIF4B, NUSAP1, PLK1, RACGAP1, STMN1]
	GO:0051225	spindle assembly	GO_BiologicalProcess-GOA_23.02.2017_10h01	1.5e-10	3e-08	6.9e-13	4.1e-12	[4, 5, 6, 7]	Group5	16.4835		[AURKA, AURKB, BIRC5, CDC20, FBXO5, KIF11, KIF23, KIF4A, KIF4B, KIFC1, MYBL2, NEK2, PLK1, RACGAP1, TPX2]
	GO:0045922	negative regulation of fatty acid metabolic process	GO_BiologicalProcess-GOA_23.02.2017_10h01	2.3e-10	4.4e-08	1.1e-06	4.7e-06	[4, 5, 6, 7, 8, 9, 10]	Group4	31.25		[DGAT2, TRIB3, UGT1A1, UGT1A10, UGT1A3, UGT1A4, UGT1A6, UGT1A7, UGT1A8, UGT1A9]
	GO:0000910	cytokinesis	GO_BiologicalProcess-GOA_23.02.2017_10h01	2.3e-10	4.4e-08	6.9e-13	4.1e-12	[3, 4, 5]	Group5	12.5874		[AURKA, AURKB, BIRC5, CENPA, CEP55, CKAP2, E2F7, KIF14, KIF20A, KIF23, KIF4A, KIF4B, NUSAP1, PIN1, PLK1, PRC1, RACGAP1, STMN1]
	GO:0051983	regulation of chromosome segregation	GO_BiologicalProcess-GOA_23.02.2017_10h01	1.4e-09	2.7e-07	6.9e-13	4.1e-12	[3, 4]	Group5	15.5556		[AURKB, BUB1, CCNB1, CENPE, DLGAP5, FEN1, KIF2C, NDC80, NEK2, PLK1, RACGAP1, TACC3, TTK, UBE2C]
	GO:0006336	DNA replication-independent nucleosome assembly	GO_BiologicalProcess-GOA_23.02.2017_10h01	2.6e-09	5e-07	8.7e-11	4.3e-10	[6, 7, 8, 9]	Group3	25		[ASF1A, CENPA, CENPK, CENPL, CENPM, CENPN, CENPU, CENPW, HJURP, OIP5]
	GO:0051783	regulation of nuclear division	GO_BiologicalProcess-GOA_23.02.2017_10h01	3.4e-09	6.5e-07	6.9e-13	4.1e-12	[5, 6]	Group5	10.0529		[AURKA, BIRC5, BUB1, CCNB1, CDC20, CDC25C, CENPE, DLGAP5, FBXO5, KIF11, NDC80, NEK2, NUSAP1, PIN1, PLK1, TACC3, TPX2, TTK, UBE2C]
	GO:0006323	DNA packaging	GO_BiologicalProcess-GOA_23.02.2017_10h01	5.8e-09	1e-06	8.7e-11	4.3e-10	[6]	Group3	9.74359		[ASF1A, CCNB1, CDK1, CENPA, CENPK, CENPL, CENPM, CENPN, CENPU, CENPW, H2AFX, HJURP, HMGB2, NAP1L5, NCAPG, NCAPH, NUSAP1, OIP5, TOP2A]
	GO:0034508	centromere complex assembly	GO_BiologicalProcess-GOA_23.02.2017_10h01	5.6e-09	1e-06	8.7e-11	4.3e-10	[5, 6, 7]	Group3	23.2558		[CENPA, CENPE, CENPK, CENPL, CENPM, CENPN, CENPU, CENPW, HJURP, OIP5]
	GO:0034508	centromere complex assembly	GO_BiologicalProcess-GOA_23.02.2017_10h01	5.6e-09	1e-06	6.9e-13	4.1e-12	[5, 6, 7]	Group5	23.2558		[CENPA, CENPE, CENPK, CENPL, CENPM, CENPN, CENPU, CENPW, HJURP, OIP5]
	GO:0006805	xenobiotic metabolic process	GO_BiologicalProcess-GOA_23.02.2017_10h01	6.5e-09	1.2e-06	1.1e-06	4.7e-06	[3, 5]	Group4	12.7119		[DPEP1, NR1I2, SLC6A2, UGT1A1, UGT1A10, UGT1A3, UGT1A4, UGT1A5, UGT1A6, UGT1A7, UGT1A8, UGT1A9, UGT2B11, UGT2B28, UGT2B4]
	GO:0051726	regulation of cell cycle	GO_BiologicalProcess-GOA_23.02.2017_10h01	8.9e-09	1.6e-06	6.9e-13	4.1e-12	[3, 4]	Group5	4.5709		[ANTXR1, ASNS, AURKA, AURKB, BEX1, BIRC5, BUB1, CCNA2, CCNB1, CCNB2, CCNF, CDC20, CDC25A, CDC25C, CDK1, CDKN2C, CENPE, CKS2, CXCL8, DDIAS, DLGAP5, E2F7, EZH2, FBXO5, FEN1, GTSE1, H2AFX, KIF11, KIF14, KIF23, MAP2K6, MYBL2, NDC80, NEK10, NEK2, NUSAP1, PIN1, PLK1, POC1A, PRR11, RACGAP1, SLC6A4, SPIN2B, TACC3, TOP2A, TPX2, TTK, UBE2C, ZWINT]
	GO:0000022	mitotic spindle elongation	GO_BiologicalProcess-GOA_23.02.2017_10h01	3.6e-08	6.7e-06	6.9e-13	4.1e-12	[4, 5, 6, 7, 8, 9]	Group5	50		[AURKB, KIF23, KIF4A, KIF4B, PRC1, RACGAP1]
	GO:0032787	monocarboxylic acid metabolic process	GO_BiologicalProcess-GOA_23.02.2017_10h01	6.3e-08	1.1e-05	1.1e-06	4.7e-06	[6, 7]	Group4	5.30421		[AGMO, AKR1D1, ARV1, ASNS, BPGM, CYP4F2, DAO, DGAT2, DPEP1, ELOVL4, GLDC, GPAM, GPD1, GSTA1, HKDC1, IDH1, OSBPL1A, OSBPL6, PCK2, PECR, PHGDH, SESN2, SOAT2, TRIB3, UGT1A1, UGT1A10, UGT1A3, UGT1A4, UGT1A5, UGT1A6, UGT1A7, UGT1A8, UGT1A9, UGT2B4]
	GO:0044770	cell cycle phase transition	GO_BiologicalProcess-GOA_23.02.2017_10h01	9.9e-08	1.8e-05	6.9e-13	4.1e-12	[3, 5]	Group5	5.41455		[AURKA, BIRC5, BUB1, CCNA2, CCNB1, CCNB2, CDC20, CDC25A, CDC25C, CDK1, CDKN2C, CENPE, CEP70, CKS2, DLGAP5, E2F7, EZH2, FBXO5, GTSE1, HMMR, KIF14, MELK, NDC80, NEK10, NEK2, PLK1, RRM2, TACC3, TPX2, TTK, UBE2C, UBE2S]
	GO:0016101	diterpenoid metabolic process	GO_BiologicalProcess-GOA_23.02.2017_10h01	1.1e-07	2e-05	1.1e-06	4.7e-06	[6, 7]	Group4	12.1495		[ADH4, AKR1B10, ALDH1A1, DGAT2, ISX, PECR, RBP2, RDH5, UGT1A1, UGT1A3, UGT1A7, UGT1A8, UGT1A9]
	GO:0071103	DNA conformation change	GO_BiologicalProcess-GOA_23.02.2017_10h01	1.5e-07	2.8e-05	8.7e-11	4.3e-10	[5]	Group3	7.26644		[ASF1A, CCNB1, CDK1, CENPA, CENPK, CENPL, CENPM, CENPN, CENPU, CENPW, H2AFX, HJURP, HMGB2, HMGB3, NAP1L5, NCAPG, NCAPH, NUSAP1, OIP5, PIF1, TOP2A]
	GO:0071103	DNA conformation change	GO_BiologicalProcess-GOA_23.02.2017_10h01	1.5e-07	2.8e-05	6.9e-13	4.1e-12	[5]	Group5	7.26644		[ASF1A, CCNB1, CDK1, CENPA, CENPK, CENPL, CENPM, CENPN, CENPU, CENPW, H2AFX, HJURP, HMGB2, HMGB3, NAP1L5, NCAPG, NCAPH, NUSAP1, OIP5, PIF1, TOP2A]
	GO:0009812	flavonoid metabolic process	GO_BiologicalProcess-GOA_23.02.2017_10h01	1.9e-07	3.3e-05	1.1e-06	4.7e-06	[3]	Group4	40		[UGT1A1, UGT1A10, UGT1A3, UGT1A7, UGT1A8, UGT1A9]
	GO:0010564	regulation of cell cycle process	GO_BiologicalProcess-GOA_23.02.2017_10h01	4e-07	7.1e-05	6.9e-13	4.1e-12	[3, 4, 5]	Group5	5.08744		[AURKA, AURKB, BIRC5, BUB1, CCNA2, CCNB1, CCNF, CDC20, CDC25C, CDK1, CENPE, DLGAP5, E2F7, EZH2, FBXO5, FEN1, GTSE1, KIF11, KIF14, KIF23, NDC80, NEK10, NEK2, NUSAP1, PIN1, PLK1, POC1A, RACGAP1, TACC3, TPX2, TTK, UBE2C]
	GO:0007091	metaphase/anaphase transition of mitotic cell cycle	GO_BiologicalProcess-GOA_23.02.2017_10h01	4.2e-07	7.4e-05	6.9e-13	4.1e-12	[5, 6, 7, 8, 9, 10]	Group5	17.6471		[BUB1, CCNB1, CENPE, DLGAP5, NDC80, PLK1, TACC3, TTK, UBE2C]
	GO:0007346	regulation of mitotic cell cycle	GO_BiologicalProcess-GOA_23.02.2017_10h01	5.4e-07	9.5e-05	6.9e-13	4.1e-12	[4, 5]	Group5	5.3407		[ASNS, AURKA, BIRC5, BUB1, CCNA2, CCNB1, CDC20, CDC25C, CDK1, CENPE, CKS2, DLGAP5, E2F7, EZH2, FBXO5, GTSE1, KIF11, KIF14, NDC80, NEK2, NUSAP1, PIN1, PLK1, TACC3, TOP2A, TPX2, TTK, UBE2C, ZWINT]
	GO:0033045	regulation of sister chromatid segregation	GO_BiologicalProcess-GOA_23.02.2017_10h01	8.5e-07	0.00014	6.9e-13	4.1e-12	[4, 5, 6, 7]	Group5	14.0845		[BUB1, CCNB1, CENPE, DLGAP5, FEN1, NDC80, PLK1, TACC3, TTK, UBE2C]
	GO:0007080	mitotic metaphase plate congression	GO_BiologicalProcess-GOA_23.02.2017_10h01	1e-06	0.00017	6.9e-13	4.1e-12	[4, 5, 6, 7, 8]	Group5	19.0476		[CCNB1, CDCA8, CENPE, KIF14, KIF18A, KIF2C, KIFC1, NDC80]
	GO:0051303	establishment of chromosome localization	GO_BiologicalProcess-GOA_23.02.2017_10h01	1.1e-06	0.00019	6.9e-13	4.1e-12	[4, 5]	Group5	13.6986		[BIRC5, CCNB1, CDCA8, CENPE, DLGAP5, KIF14, KIF18A, KIF2C, KIFC1, NDC80]
	GO:0051304	chromosome separation	GO_BiologicalProcess-GOA_23.02.2017_10h01	1.4e-06	0.00024	6.9e-13	4.1e-12	[3, 4, 5]	Group5	13.3333		[BUB1, CCNB1, CENPE, DLGAP5, NDC80, PLK1, TACC3, TOP2A, TTK, UBE2C]
	GO:0008608	attachment of spindle microtubules to kinetochore	GO_BiologicalProcess-GOA_23.02.2017_10h01	1.8e-06	0.00031	6.9e-13	4.1e-12	[3, 4, 5, 6]	Group5	21.875		[AURKB, CCNB1, CENPE, KIF2C, NDC80, NEK2, RACGAP1]
	GO:0042445	hormone metabolic process	GO_BiologicalProcess-GOA_23.02.2017_10h01	3.3e-06	0.00056	1.1e-06	4.7e-06	[2, 4]	Group4	7.47664		[ADH4, AKR1D1, ALDH1A1, CHST9, DGAT2, DHRS2, EGR1, RDH5, SULT1E1, UGT1A1, UGT1A3, UGT1A7, UGT1A8, UGT1A9, UGT2B11, UGT2B4]
	GO:0051321	meiotic cell cycle	GO_BiologicalProcess-GOA_23.02.2017_10h01	5.9e-06	0.001	5.9e-06	1.7e-05	[2, 3, 4]	Group2	6.8		[AURKA, BUB1, CDC20, CDK1, CKS2, EXO1, FBXO5, H2AFX, KIF18A, NCAPH, NEK2, PLK1, PTTG1, SGO2, TOP2A, TRIP13, TTK]
	GO:0042180	cellular ketone metabolic process	GO_BiologicalProcess-GOA_23.02.2017_10h01	7.3e-06	0.0012	1.1e-06	4.7e-06	[3, 4]	Group4	6.69291		[ADH4, AKR1B10, COQ3, CYP4F11, CYP4F2, DGAT2, EGR1, GPD1, TRIB3, UGT1A1, UGT1A10, UGT1A3, UGT1A4, UGT1A6, UGT1A7, UGT1A8, UGT1A9]
	GO:0044839	cell cycle G2/M phase transition	GO_BiologicalProcess-GOA_23.02.2017_10h01	8.5e-06	0.0014	6.9e-13	4.1e-12	[4, 6]	Group5	6.61479		[AURKA, BIRC5, CCNA2, CCNB1, CCNB2, CDC25A, CDC25C, CDK1, CEP70, GTSE1, HMMR, KIF14, MELK, NEK10, NEK2, PLK1, TPX2]
	GO:0034308	primary alcohol metabolic process	GO_BiologicalProcess-GOA_23.02.2017_10h01	1.1e-05	0.0018	1.1e-06	4.7e-06	[5]	Group4	14.0351		[ADH4, ADH6, AKR1B10, ALDH1A1, DGAT2, PECR, RDH5, SULT1E1]
	GO:0031577	spindle checkpoint	GO_BiologicalProcess-GOA_23.02.2017_10h01	1.2e-05	0.002	6.9e-13	4.1e-12	[3, 5, 6, 7]	Group5	16.6667		[AURKB, BIRC5, BUB1, CCNB1, NDC80, PLK1, TTK]
	GO:0019886	antigen processing and presentation of exogenous peptide antigen via MHC class II	GO_BiologicalProcess-GOA_23.02.2017_10h01	1.5e-05	0.0024	6.9e-13	4.1e-12	[5]	Group5	10.3093		[CENPE, IFI30, KIF11, KIF18A, KIF23, KIF2C, KIF4A, KIF4B, OSBPL1A, RACGAP1]
	GO:0090068	positive regulation of cell cycle process	GO_BiologicalProcess-GOA_23.02.2017_10h01	1.6e-05	0.0026	6.9e-13	4.1e-12	[3, 4, 5, 6]	Group5	6.2963		[AURKA, AURKB, BIRC5, CCNB1, CDC25C, CDK1, DLGAP5, E2F7, FEN1, GTSE1, KIF14, KIF23, NDC80, NUSAP1, POC1A, RACGAP1, UBE2C]
	GO:1901987	regulation of cell cycle phase transition	GO_BiologicalProcess-GOA_23.02.2017_10h01	2.1e-05	0.0033	6.9e-13	4.1e-12	[4, 5, 6]	Group5	5.50964		[AURKA, BIRC5, BUB1, CCNA2, CCNB1, CDC20, CDC25C, CDK1, CENPE, DLGAP5, E2F7, EZH2, FBXO5, GTSE1, KIF14, NDC80, NEK10, PLK1, TTK, UBE2C]
	GO:0070507	regulation of microtubule cytoskeleton organization	GO_BiologicalProcess-GOA_23.02.2017_10h01	2e-05	0.0033	6.9e-13	4.1e-12	[4, 5, 6, 7]	Group5	8.27586		[AURKA, CCNF, CKAP2, KIF11, KIF18A, NEK2, PLK1, POC1A, SKA1, STMN1, TACC3, TPX2]
	GO:0000075	cell cycle checkpoint	GO_BiologicalProcess-GOA_23.02.2017_10h01	2.1e-05	0.0034	6.9e-13	4.1e-12	[2, 4, 5, 6]	Group5	6.45161		[ANTXR1, AURKA, AURKB, BIRC5, BUB1, CCNB1, CDC25C, CDK1, E2F7, GTSE1, H2AFX, NDC80, PLK1, TOP2A, TTK, ZWINT]
	GO:0071459	protein localization to chromosome, centromeric region	GO_BiologicalProcess-GOA_23.02.2017_10h01	2.2e-05	0.0034	6.9e-13	4.1e-12	[7]	Group5	26.3158		[AURKB, CDK1, CENPA, NDC80, TTK]
	GO:0045787	positive regulation of cell cycle	GO_BiologicalProcess-GOA_23.02.2017_10h01	3.1e-05	0.0048	6.9e-13	4.1e-12	[3, 4, 5]	Group5	5.36193		[ASNS, AURKA, AURKB, BIRC5, CCNB1, CDC25C, CDK1, CKS2, DLGAP5, E2F7, FEN1, GTSE1, KIF14, KIF23, NDC80, NUSAP1, POC1A, RACGAP1, SLC6A4, UBE2C]
	GO:0005996	monosaccharide metabolic process	GO_BiologicalProcess-GOA_23.02.2017_10h01	3.6e-05	0.0057	1.1e-06	4.7e-06	[4, 5]	Group4	5.67823		[ALDH1A1, BPGM, DGAT2, GPD1, HKDC1, PCK2, PHGDH, SESN2, UGT1A1, UGT1A10, UGT1A3, UGT1A4, UGT1A5, UGT1A6, UGT1A7, UGT1A8, UGT1A9, UGT2B4]
	GO:0051187	cofactor catabolic process	GO_BiologicalProcess-GOA_23.02.2017_10h01	3.7e-05	0.0058	3.7e-05	7.4e-05	[4]	Group1	23.8095		[ASPDH, CYP4F11, CYP4F2, UGT1A1, UGT1A4]
	GO:0042573	retinoic acid metabolic process	GO_BiologicalProcess-GOA_23.02.2017_10h01	6e-05	0.0092	1.1e-06	4.7e-06	[4, 6, 7, 8, 9]	Group4	21.7391		[UGT1A1, UGT1A3, UGT1A7, UGT1A8, UGT1A9]
	GO:0000086	G2/M transition of mitotic cell cycle	GO_BiologicalProcess-GOA_23.02.2017_10h01	7.7e-05	0.011	6.9e-13	4.1e-12	[5, 6, 7]	Group5	6.07287		[AURKA, BIRC5, CCNA2, CCNB1, CCNB2, CDC25A, CDC25C, CDK1, CEP70, HMMR, KIF14, MELK, NEK2, PLK1, TPX2]
	GO:0065004	protein-DNA complex assembly	GO_BiologicalProcess-GOA_23.02.2017_10h01	8.9e-05	0.013	8.7e-11	4.3e-10	[5, 6]	Group3	6.30631		[ASF1A, CENPA, CENPE, CENPK, CENPL, CENPM, CENPN, CENPU, CENPW, H2AFX, HJURP, HMGB2, NAP1L5, OIP5]
	GO:0034502	protein localization to chromosome	GO_BiologicalProcess-GOA_23.02.2017_10h01	9.3e-05	0.014	6.9e-13	4.1e-12	[6]	Group5	10.5263		[ANTXR1, AURKB, CDK1, CENPA, EZH2, NDC80, PLK1, TTK]
	GO:0007126	meiotic nuclear division	GO_BiologicalProcess-GOA_23.02.2017_10h01	0.0001	0.015	5.9e-06	1.7e-05	[3, 4, 5, 6]	Group2	6.59898		[AURKA, BUB1, CDC20, CKS2, FBXO5, KIF18A, NCAPH, PLK1, PTTG1, SGO2, TOP2A, TRIP13, TTK]
	GO:0006109	regulation of carbohydrate metabolic process	GO_BiologicalProcess-GOA_23.02.2017_10h01	0.00011	0.017	1.1e-06	4.7e-06	[4, 5]	Group4	6.93642		[BPGM, DGAT2, GPD1, SESN2, UGT1A1, UGT1A10, UGT1A3, UGT1A4, UGT1A6, UGT1A7, UGT1A8, UGT1A9]
	GO:0030261	chromosome condensation	GO_BiologicalProcess-GOA_23.02.2017_10h01	0.00012	0.019	8.7e-11	4.3e-10	[7]	Group3	14.2857		[CCNB1, CDK1, NCAPG, NCAPH, NUSAP1, TOP2A]
	GO:0019216	regulation of lipid metabolic process	GO_BiologicalProcess-GOA_23.02.2017_10h01	0.00014	0.02	1.1e-06	4.7e-06	[4, 5]	Group4	5.29595		[ARV1, DGAT2, EGR1, IDH1, IGFBP7, ISX, PIK3R3, SLC6A4, TRIB3, UGT1A1, UGT1A10, UGT1A3, UGT1A4, UGT1A6, UGT1A7, UGT1A8, UGT1A9]
	GO:0010565	regulation of cellular ketone metabolic process	GO_BiologicalProcess-GOA_23.02.2017_10h01	0.00017	0.025	1.1e-06	4.7e-06	[4, 5]	Group4	6.62983		[COQ3, DGAT2, EGR1, TRIB3, UGT1A1, UGT1A10, UGT1A3, UGT1A4, UGT1A6, UGT1A7, UGT1A8, UGT1A9]
	GO:0007143	female meiotic division	GO_BiologicalProcess-GOA_23.02.2017_10h01	0.00022	0.032	5.9e-06	1.7e-05	[4, 5, 6, 7]	Group2	16.6667		[AURKA, FBXO5, PLK1, TRIP13, TTK]
	GO:0007144	female meiosis I	GO_BiologicalProcess-GOA_23.02.2017_10h01	0.00022	0.032	5.9e-06	1.7e-05	[5, 6, 7, 8]	Group2	42.8571		[AURKA, FBXO5, TRIP13]
	GO:0032465	regulation of cytokinesis	GO_BiologicalProcess-GOA_23.02.2017_10h01	0.00022	0.032	6.9e-13	4.1e-12	[4, 5, 6]	Group5	10.7692		[AURKA, AURKB, E2F7, KIF14, KIF23, PIN1, RACGAP1]
	GO:0006631	fatty acid metabolic process	GO_BiologicalProcess-GOA_23.02.2017_10h01	0.00026	0.038	1.1e-06	4.7e-06	[4, 5, 7, 8]	Group4	4.70297		[AGMO, CYP4F2, DGAT2, DPEP1, ELOVL4, GPAM, GSTA1, PECR, SESN2, SOAT2, TRIB3, UGT1A1, UGT1A10, UGT1A3, UGT1A4, UGT1A6, UGT1A7, UGT1A8, UGT1A9]
	GO:0007094	mitotic spindle assembly checkpoint	GO_BiologicalProcess-GOA_23.02.2017_10h01	0.00031	0.044	6.9e-13	4.1e-12	[5, 6, 7, 8, 9, 10, 11, 12, 13, 14]	Group5	15.625		[BUB1, CCNB1, NDC80, PLK1, TTK]
	GO:0009069	serine family amino acid metabolic process	GO_BiologicalProcess-GOA_23.02.2017_10h01	0.00034	0.048	0.00034	0.00034	[5, 6, 8, 9]	Group0	12		[CTH, DAO, GLDC, PHGDH, PSAT1, SHMT2]
	GO:0044723	single-organism carbohydrate metabolic process	GO_BiologicalProcess-GOA_23.02.2017_10h01	0.00034	0.048	1.1e-06	4.7e-06	[3, 4]	Group4	4.3222		[ALDH1A1, BPGM, CHST9, COQ3, DGAT2, GPD1, HKDC1, IDH1, PCK2, PHGDH, SESN2, ST3GAL5, UGT1A1, UGT1A10, UGT1A3, UGT1A4, UGT1A5, UGT1A6, UGT1A7, UGT1A8, UGT1A9, UGT2B4]
GO_MF
	GOID	GOTerm	Ontology Source	Term PValue	Term PValue Corrected with Bonferroni step down	Group PValue	Group PValue Corrected with Bonferroni step down	GOLevels	GOGroups	% Associated Genes		Associated Genes Found
	GO:0015020	glucuronosyltransferase activity	GO_MolecularFunction-GOA_23.02.2017_10h01	1.5e-14	5e-13	1.7e-08	6.8e-08	[5]	Group4	38.2353		[UGT1A1, UGT1A10, UGT1A3, UGT1A4, UGT1A5, UGT1A6, UGT1A7, UGT1A8, UGT1A9, UGT2B10, UGT2B11, UGT2B28, UGT2B4]
	GO:0008194	UDP-glycosyltransferase activity	GO_MolecularFunction-GOA_23.02.2017_10h01	1.9e-09	6.3e-08	1.7e-08	6.8e-08	[4]	Group4	11.5646		[GALNT16, GCNT2, GCNT3, UGT1A1, UGT1A10, UGT1A3, UGT1A4, UGT1A5, UGT1A6, UGT1A7, UGT1A8, UGT1A9, UGT2B10, UGT2B11, UGT2B28, UGT2B4, XXYLT1]
	GO:0003774	motor activity	GO_MolecularFunction-GOA_23.02.2017_10h01	5.7e-09	1.7e-07	7.2e-09	3.6e-08	[7]	Group3	11.5942		[CENPE, DYNC2H1, KIF11, KIF14, KIF18A, KIF20A, KIF21B, KIF23, KIF2C, KIF4A, KIF4B, KIFC1, MYH2, MYH4, MYO10, PIN1]
	GO:0003777	microtubule motor activity	GO_MolecularFunction-GOA_23.02.2017_10h01	2.2e-08	6.7e-07	7.2e-09	3.6e-08	[8]	Group3	15.1899		[CENPE, DYNC2H1, KIF11, KIF14, KIF18A, KIF20A, KIF21B, KIF23, KIF2C, KIF4A, KIF4B, KIFC1]
	GO:0008017	microtubule binding	GO_MolecularFunction-GOA_23.02.2017_10h01	7.3e-08	2.1e-06	7.2e-09	3.6e-08	[5]	Group3	8.15451		[BIRC5, CENPE, EML1, KIF11, KIF14, KIF18A, KIF20A, KIF21B, KIF23, KIF2C, KIF4A, KIF4B, KIFC1, NUSAP1, PLK1, PRC1, RACGAP1, REEP4, SKA1]
	GO:0015631	tubulin binding	GO_MolecularFunction-GOA_23.02.2017_10h01	8.6e-08	2.4e-06	7.2e-09	3.6e-08	[4]	Group3	7.07396		[BIRC5, CENPE, EML1, KIF11, KIF14, KIF18A, KIF20A, KIF21B, KIF23, KIF2C, KIF4A, KIF4B, KIFC1, NUSAP1, PLK1, PRC1, RACGAP1, REEP4, SKA1, SLC6A2, SLC6A4, STMN1]
	GO:0016757	transferase activity, transferring glycosyl groups	GO_MolecularFunction-GOA_23.02.2017_10h01	1.5e-07	3.9e-06	1.7e-08	6.8e-08	[3]	Group4	7.11864		[ALG1L, DNPH1, GALNT16, GCNT2, GCNT3, ST3GAL5, TUSC3, UGT1A1, UGT1A10, UGT1A3, UGT1A4, UGT1A5, UGT1A6, UGT1A7, UGT1A8, UGT1A9, UGT2B10, UGT2B11, UGT2B28, UGT2B4, XXYLT1]
	GO:0005501	retinoid binding	GO_MolecularFunction-GOA_23.02.2017_10h01	4.4e-06	0.00011	1.7e-08	6.8e-08	[4]	Group4	18.9189		[ADH4, RBP2, UGT1A1, UGT1A3, UGT1A7, UGT1A8, UGT1A9]
	GO:0031406	carboxylic acid binding	GO_MolecularFunction-GOA_23.02.2017_10h01	0.00033	0.0079	1.7e-08	6.8e-08	[4]	Group4	6.06061		[DDC, FABP2, GLDC, GLRB, PIN1, SESN2, SHMT2, UGT1A1, UGT1A3, UGT1A7, UGT1A8, UGT1A9]
	GO:0016614	oxidoreductase activity, acting on CH-OH group of donors	GO_MolecularFunction-GOA_23.02.2017_10h01	0.00044	0.01	0.00044	0.0013	[3]	Group1	6.75676		[ADH4, ADH6, AKR1B10, AKR1D1, CYP4F2, DHRS2, GPD1, IDH1, PHGDH, RDH5]
	GO:0015291	secondary active transmembrane transporter activity	GO_MolecularFunction-GOA_23.02.2017_10h01	0.0014	0.031	0.0063	0.0063	[4]	Group2	5.12821		[SLC13A3, SLC16A10, SLC16A4, SLC26A3, SLC2A9, SLC4A5, SLC5A11, SLC6A2, SLC6A4, SLC6A9, SLC7A11, SLC7A9]
	GO:0005342	organic acid transmembrane transporter activity	GO_MolecularFunction-GOA_23.02.2017_10h01	0.0015	0.032	0.0063	0.0063	[4]	Group2	6.2069		[SLC13A3, SLC16A10, SLC16A4, SLC26A3, SLC2A9, SLC6A2, SLC6A9, SLC7A11, SLC7A9]
	GO:0033293	monocarboxylic acid binding	GO_MolecularFunction-GOA_23.02.2017_10h01	0.0017	0.032	1.7e-08	6.8e-08	[5]	Group4	8.69565		[FABP2, UGT1A1, UGT1A3, UGT1A7, UGT1A8, UGT1A9]
	GO:0097472	cyclin-dependent protein kinase activity	GO_MolecularFunction-GOA_23.02.2017_10h01	0.0016	0.033	0.0016	0.0033	[6]	Group0	14.2857		[CCNA2, CCNB1, CCNB2, CDK1]
KEGG
	GOID	GOTerm	Ontology Source	Term PValue	Term PValue Corrected with Bonferroni step down	Group PValue	Group PValue Corrected with Bonferroni step down	GOLevels	GOGroups	% Associated Genes		Associated Genes Found
	GO:0000053	Ascorbate and aldarate metabolism	KEGG_01.03.2017	2.5e-15	6.9e-14	2.7e-10	1e-09	[-1]	Group3	48.1481		[UGT1A1, UGT1A10, UGT1A3, UGT1A4, UGT1A5, UGT1A6, UGT1A7, UGT1A8, UGT1A9, UGT2B10, UGT2B11, UGT2B28, UGT2B4]
	GO:0000040	Pentose and glucuronate interconversions	KEGG_01.03.2017	3.2e-15	8.4e-14	2.7e-10	1e-09	[-1]	Group3	41.1765		[AKR1B10, UGT1A1, UGT1A10, UGT1A3, UGT1A4, UGT1A5, UGT1A6, UGT1A7, UGT1A8, UGT1A9, UGT2B10, UGT2B11, UGT2B28, UGT2B4]
	GO:0000830	Retinol metabolism	KEGG_01.03.2017	2e-14	5e-13	2.7e-10	1e-09	[-1]	Group3	26.1538		[ADH4, ADH6, ALDH1A1, RDH5, UGT1A1, UGT1A10, UGT1A3, UGT1A4, UGT1A5, UGT1A6, UGT1A7, UGT1A8, UGT1A9, UGT2B10, UGT2B11, UGT2B28, UGT2B4]
	GO:0000982	Drug metabolism	KEGG_01.03.2017	7.8e-14	1.8e-12	2.7e-10	1e-09	[-1]	Group3	24.2857		[ADH4, ADH6, GSTA1, GSTA2, UGT1A1, UGT1A10, UGT1A3, UGT1A4, UGT1A5, UGT1A6, UGT1A7, UGT1A8, UGT1A9, UGT2B10, UGT2B11, UGT2B28, UGT2B4]
	GO:0000980	Metabolism of xenobiotics by cytochrome P450	KEGG_01.03.2017	2.1e-13	4.8e-12	2.7e-10	1e-09	[-1]	Group3	22.973		[ADH4, ADH6, GSTA1, GSTA2, UGT1A1, UGT1A10, UGT1A3, UGT1A4, UGT1A5, UGT1A6, UGT1A7, UGT1A8, UGT1A9, UGT2B10, UGT2B11, UGT2B28, UGT2B4]
	GO:0000983	Drug metabolism	KEGG_01.03.2017	4.4e-13	9.7e-12	2.7e-10	1e-09	[-1]	Group3	30.4348		[TK1, UGT1A1, UGT1A10, UGT1A3, UGT1A4, UGT1A5, UGT1A6, UGT1A7, UGT1A8, UGT1A9, UGT2B10, UGT2B11, UGT2B28, UGT2B4]
	GO:0000140	Steroid hormone biosynthesis	KEGG_01.03.2017	9e-13	1.8e-11	2.7e-10	1e-09	[-1]	Group3	25.8621		[AKR1D1, SULT1E1, UGT1A1, UGT1A10, UGT1A3, UGT1A4, UGT1A5, UGT1A6, UGT1A7, UGT1A8, UGT1A9, UGT2B10, UGT2B11, UGT2B28, UGT2B4]
	GO:0005204	Chemical carcinogenesis	KEGG_01.03.2017	1.2e-12	2.5e-11	2.7e-10	1e-09	[-1]	Group3	20.7317		[ADH4, ADH6, GSTA1, GSTA2, UGT1A1, UGT1A10, UGT1A3, UGT1A4, UGT1A5, UGT1A6, UGT1A7, UGT1A8, UGT1A9, UGT2B10, UGT2B11, UGT2B28, UGT2B4]
	GO:0000860	Porphyrin and chlorophyll metabolism	KEGG_01.03.2017	2.4e-12	4.7e-11	2.7e-10	1e-09	[-1]	Group3	30.9524		[UGT1A1, UGT1A10, UGT1A3, UGT1A4, UGT1A5, UGT1A6, UGT1A7, UGT1A8, UGT1A9, UGT2B10, UGT2B11, UGT2B28, UGT2B4]
	GO:0004110	Cell cycle	KEGG_01.03.2017	1.5e-05	0.00028	0.00017	0.00034	[-1]	Group2	9.67742		[BUB1, CCNA2, CCNB1, CCNB2, CDC20, CDC25A, CDC25C, CDK1, CDKN2C, PLK1, PTTG1, TTK]
	GO:0000260	Glycine, serine and threonine metabolism	KEGG_01.03.2017	2.1e-05	0.00037	2.1e-05	6.5e-05	[-1]	Group1	17.5		[BPGM, CTH, DAO, GLDC, PHGDH, PSAT1, SHMT2]
	GO:0004914	Progesterone-mediated oocyte maturation	KEGG_01.03.2017	0.00023	0.0038	0.00017	0.00034	[-1]	Group2	9.375		[BUB1, CCNA2, CCNB1, CCNB2, CDC25A, CDC25C, CDK1, PIK3R3, PLK1]
	GO:0004114	Oocyte meiosis	KEGG_01.03.2017	0.00037	0.0056	0.00017	0.00034	[-1]	Group2	8.06452		[AURKA, BUB1, CCNB1, CCNB2, CDC20, CDC25C, CDK1, FBXO5, PLK1, PTTG1]
	GO:0004115	p53 signaling pathway	KEGG_01.03.2017	0.00074	0.01	0.00074	0.00074	[-1]	Group0	10.1449		[CCNB1, CCNB2, CDK1, GTSE1, RRM2, SESN2, SESN3]

## Sheet: S2 upregulated by PPT
geneid	symbol	name	baseMean	baseMean - Control	baseMean - PPT	foldChange	log2FoldChange	pval	padj
57016	AKR1B10	aldo-keto reductase family 1, member B10 (aldose reductase)	9872.77	2403.02	17342.5	7.21698	2.8514	2.09e-246	4.03e-242
11067	C10orf10	chromosome 10 open reading frame 10	1791.27	308.638	3273.9	10.6076	3.40702	1.75e-194	1.68e-190
9590	AKAP12	A kinase (PRKA) anchor protein 12	5578.75	1593.27	9564.23	6.0029	2.58566	5.28e-187	3.39e-183
140809	SRXN1	sulfiredoxin 1	7944.33	2744.01	13144.6	4.79031	2.26012	7.62e-159	2.1e-155
182	JAG1	jagged 1	17961	6807.17	29114.8	4.27708	2.09663	2.18e-153	5.24e-150
2729	GCLC	glutamate-cysteine ligase, catalytic subunit	14759.5	5674.51	23844.5	4.20205	2.07109	2.21e-147	4.73e-144
7351	UCP2	uncoupling protein 2 (mitochondrial, proton carrier)	639.007	57.273	1220.74	21.3144	4.41376	2.91e-143	5.09e-140
441282	AKR1B15	aldo-keto reductase family 1, member B15	1623.14	392.111	2854.18	7.279	2.86374	1.52e-141	2.45e-138
4189	DNAJB9	DnaJ (Hsp40) homolog, subfamily B, member 9	4487.26	1539.38	7435.14	4.82997	2.27202	1.69e-141	2.5e-138
4131	MAP1B	microtubule-associated protein 1B	4222.94	1431.11	7014.76	4.90164	2.29326	2.13e-141	2.93e-138
8714	ABCC3	ATP-binding cassette, sub-family C (CFTR/MRP), member 3	2491.62	828.054	4155.19	5.01802	2.32712	1.84e-121	1.77e-118
7296	TXNRD1	thioredoxin reductase 1	19578.2	8996.08	30160.3	3.35261	1.74528	5.43e-110	4.76e-107
283987	HID1	HID1 domain containing	507.267	57.4569	957.077	16.6573	4.05808	2.72e-109	2.27e-106
10551	AGR2	anterior gradient 2 homolog (Xenopus laevis)	1028.98	252.06	1805.91	7.16461	2.84089	2.15e-107	1.73e-104
7453	WARS	tryptophanyl-tRNA synthetase	8253.52	3650.95	12856.1	3.5213	1.81611	1.99e-105	1.42e-102
54431	DNAJC10	DnaJ (Hsp40) homolog, subfamily C, member 10	13117.9	6159.86	20075.9	3.25915	1.7045	8.49e-102	5.64e-99
23433	RHOQ	ras homolog family member Q	2821.73	1099.23	4544.24	4.13402	2.04755	1.01e-101	6.46e-99
7873	MANF	mesencephalic astrocyte-derived neurotrophic factor	5273.7	2310.16	8237.23	3.56566	1.83417	3.3e-100	2.05e-97
100533483	DYX1C1-CCPG1	DYX1C1-CCPG1 readthrough (non-protein coding)	3910.67	1640.18	6181.17	3.7686	1.91403	3.55e-100	2.14e-97
3570	IL6R	interleukin 6 receptor	1819.53	633.967	3005.09	4.74014	2.24493	9.28e-100	5.26e-97
2730	GCLM	glutamate-cysteine ligase, modifier subunit	2546.95	795.883	4298.02	5.40032	2.43304	3.2e-97	1.67e-94
160428	ALDH1L2	aldehyde dehydrogenase 1 family, member L2	1424.24	458.011	2390.47	5.21925	2.38384	3.96e-97	2.01e-94
10525	HYOU1	hypoxia up-regulated 1	33084.3	16522.7	49646	3.00472	1.58723	2.62e-95	1.26e-92
4257	MGST1	microsomal glutathione S-transferase 1	7390.52	3521.17	11259.9	3.19776	1.67706	4.29e-91	1.92e-88
126014	OSCAR	osteoclast associated, immunoglobulin-like receptor	325.541	28.4118	622.669	21.9159	4.4539	1.84e-84	6.94e-82
6520	SLC3A2	solute carrier family 3 (activators of dibasic and neutral amino acid transport), member 2	11455.9	5822.54	17089.2	2.93502	1.55337	2.9e-84	1.05e-81
3673	ITGA2	integrin, alpha 2 (CD49B, alpha 2 subunit of VLA-2 receptor)	6748.42	3365.36	10131.5	3.01052	1.59001	3.74e-81	1.29e-78
221662	RBM24	RNA binding motif protein 24	1030.22	339.517	1720.92	5.06873	2.34162	1.52e-78	4.97e-76
316	AOX1	aldehyde oxidase 1	2339.28	936.716	3741.85	3.99464	1.99807	1.57e-77	4.86e-75
667	DST	dystonin	4780.56	2368.83	7192.3	3.03623	1.60228	1.84e-76	5.55e-74
56261	GPCPD1	glycerophosphocholine phosphodiesterase GDE1 homolog (S. cerevisiae)	1199.24	440.064	1958.41	4.45028	2.1539	1.32e-74	3.92e-72
2150	F2RL1	coagulation factor II (thrombin) receptor-like 1	5431.99	2763.91	8100.07	2.93065	1.55122	3.39e-74	9.74e-72
23022	PALLD	palladin, cytoskeletal associated protein	681.827	192.57	1171.08	6.08134	2.60439	1.46e-71	3.81e-69
22848	AAK1	AP2 associated kinase 1	2826.84	1379.01	4274.67	3.09982	1.63218	1.75e-67	4.12e-65
79659	DYNC2H1	dynein, cytoplasmic 2, heavy chain 1	503.34	123.673	883.007	7.13986	2.8359	1.12e-65	2.54e-63
162394	SLFN5	schlafen family member 5	431.371	97.4316	765.311	7.85486	2.97358	1.22e-62	2.44e-60
4925	NUCB2	nucleobindin 2	3142.39	1625.32	4659.46	2.86679	1.51944	2.77e-61	5.39e-59
6574	SLC20A1	solute carrier family 20 (phosphate transporter), member 1	9942.66	5189.66	14695.7	2.83172	1.50168	4.88e-59	8.04e-57
27074	LAMP3	lysosomal-associated membrane protein 3	320.294	58.6571	581.931	9.92089	3.31047	1.63e-57	2.49e-55
57834	CYP4F11	cytochrome P450, family 4, subfamily F, polypeptide 11	2014.91	1006.52	3023.3	3.00372	1.58675	4.62e-56	6.95e-54
51393	TRPV2	transient receptor potential cation channel, subfamily V, member 2	865.121	344.522	1385.72	4.02215	2.00797	3.06e-54	4.36e-52
57561	ARRDC3	arrestin domain containing 3	694.698	250.921	1138.47	4.53719	2.1818	5.05e-54	7.16e-52
9236	CCPG1	cell cycle progression 1	4932.49	2019.7	7845.28	3.88437	1.95768	6.02e-54	8.46e-52
2810	SFN	stratifin	364.153	85.3733	642.933	7.53084	2.91281	5.03e-53	6.77e-51
1591	CYP24A1	cytochrome P450, family 24, subfamily A, polypeptide 1	283.42	50.7306	516.109	10.1735	3.34675	7.42e-53	9.78e-51
6696	SPP1	secreted phosphoprotein 1	15809.8	7855.17	23764.3	3.02531	1.59708	1.05e-52	1.37e-50
10113	PREB	prolactin regulatory element binding	1935.91	988.882	2882.94	2.91536	1.54367	1.32e-52	1.7e-50
51149	C5orf45	chromosome 5 open reading frame 45	1499.66	735.556	2263.77	3.07763	1.62182	5.81e-51	7.04e-49
150365	MEI1	meiosis inhibitor 1	229.968	33.5497	426.387	12.7091	3.66779	4.64e-50	5.41e-48
113730	KLHDC7B	kelch domain containing 7B	462.6	140.603	784.597	5.58021	2.48032	7.52e-50	8.62e-48
3958	LGALS3	lectin, galactoside-binding, soluble, 3	1326.46	466.019	2186.91	4.69274	2.23043	2.18e-49	2.46e-47
10468	FST	follistatin	6908.36	1649.78	12166.9	7.37489	2.88262	3.29e-48	3.62e-46
100129405	MSTO2P	misato homolog 2 pseudogene	1492.29	751.261	2233.32	2.97277	1.57181	6.3e-48	6.89e-46
1646	AKR1C2	aldo-keto reductase family 1, member C2	13323.5	2825.24	23821.7	8.43175	3.07583	9.81e-48	1.06e-45
1588	CYP19A1	cytochrome P450, family 19, subfamily A, polypeptide 1	565.081	203.903	926.26	4.54265	2.18353	6.69e-47	7.04e-45
10763	NES	nestin	821.296	350.717	1291.88	3.68353	1.88109	7.87e-47	8.23e-45
127294	MYOM3	myomesin 3	1126.9	536.596	1717.19	3.20016	1.67814	1.23e-46	1.27e-44
22885	ABLIM3	actin binding LIM protein family, member 3	458.787	148.116	769.457	5.19495	2.37711	2.68e-46	2.76e-44
25998	IBTK	inhibitor of Bruton agammaglobulinemia tyrosine kinase	4402.93	2256.5	6549.35	2.90243	1.53726	4.55e-46	4.64e-44
90637	ZFAND2A	zinc finger, AN1-type domain 2A	1441.28	747.834	2134.73	2.85455	1.51326	5.34e-44	4.95e-42
23231	SEL1L3	sel-1 suppressor of lin-12-like 3 (C. elegans)	254.276	52.4211	456.132	8.7013	3.12123	6.81e-44	6.27e-42
10246	SLC17A2	solute carrier family 17 (sodium phosphate), member 2	1033.82	500.1	1567.54	3.13446	1.64822	6.63e-43	5.91e-41
5054	SERPINE1	serpin peptidase inhibitor, clade E (nexin, plasminogen activator inhibitor type 1), member 1	8722.73	4536.91	12908.5	2.84523	1.50855	4.7e-42	4.08e-40
9900	SV2A	synaptic vesicle glycoprotein 2A	344.119	98.9944	589.245	5.9523	2.57345	4.76e-42	4.11e-40
10625	IVNS1ABP	influenza virus NS1A binding protein	1268.72	651.26	1886.18	2.89619	1.53416	5.1e-42	4.38e-40
1645	AKR1C1	aldo-keto reductase family 1, member C1	19363.2	4247.13	34479.3	8.11826	3.02117	1.59e-40	1.29e-38
1030	CDKN2B	cyclin-dependent kinase inhibitor 2B (p15, inhibits CDK4)	387.439	105.67	669.209	6.33303	2.6629	2.69e-40	2.18e-38
286343	LURAP1L	leucine rich adaptor protein 1-like	1107.41	501.32	1713.51	3.41799	1.77315	3.46e-39	2.71e-37
55154	MSTO1	misato homolog 1 (Drosophila)	896.946	434.936	1358.96	3.1245	1.64362	5.68e-39	4.37e-37
7804	LRP8	low density lipoprotein receptor-related protein 8, apolipoprotein e receptor	740.023	343.526	1136.52	3.3084	1.72613	1.21e-37	8.87e-36
84803	AGPAT9	1-acylglycerol-3-phosphate O-acyltransferase 9	2452.22	629.717	4274.73	6.78833	2.76306	3.51e-37	2.54e-35
286297	LOC286297	uncharacterized LOC286297	243.14	58.2639	428.016	7.34616	2.87699	1.23e-36	8.75e-35
5652	PRSS8	protease, serine, 8	398.989	143.652	654.325	4.55492	2.18742	1.74e-36	1.23e-34
728	C5AR1	complement component 5a receptor 1	180.514	32.1656	328.862	10.224	3.35389	4.13e-36	2.86e-34
6876	TAGLN	transgelin	482.461	193.484	771.438	3.98708	1.99533	7.16e-36	4.94e-34
56605	ERO1LB	ERO1-like beta (S. cerevisiae)	967.956	457.229	1478.68	3.23401	1.69332	2.54e-35	1.71e-33
7425	VGF	VGF nerve growth factor inducible	172.193	29.9185	314.467	10.5108	3.3938	6.32e-35	4.13e-33
4846	NOS3	nitric oxide synthase 3 (endothelial cell)	327.907	108.703	547.11	5.03306	2.33144	1.52e-34	9.78e-33
23753	SDF2L1	stromal cell-derived factor 2-like 1	690.491	323.613	1057.37	3.26739	1.70814	1.2e-33	7.48e-32
100526694	MSANTD3-TMEFF1	MSANTD3-TMEFF1 readthrough	744.25	360.206	1128.29	3.13236	1.64725	2.18e-33	1.35e-31
3484	IGFBP1	insulin-like growth factor binding protein 1	30955.4	7827.77	54083	6.90912	2.7885	3.69e-33	2.25e-31
51655	RASD1	RAS, dexamethasone-induced 1	251.699	74.2854	429.112	5.77653	2.5302	1.12e-31	6.49e-30
400745	SH2D5	SH2 domain containing 5	170.917	35.8225	306.012	8.54247	3.09465	1.1e-30	6.22e-29
64838	FNDC4	fibronectin type III domain containing 4	678.958	251.074	1106.84	4.40843	2.14027	1.2e-30	6.73e-29
9388	LIPG	lipase, endothelial	356.936	140.976	572.896	4.06377	2.02282	4.5e-29	2.41e-27
55356	SLC22A15	solute carrier family 22, member 15	393.849	165.982	621.716	3.74569	1.90523	1.78e-28	9.23e-27
9120	SLC16A6	solute carrier family 16, member 6 (monocarboxylic acid transporter 7)	217.491	63.6112	371.37	5.83813	2.54551	2.65e-28	1.37e-26
64859	NABP1	nucleic acid binding protein 1	602.613	300.839	904.387	3.00621	1.58795	3.13e-28	1.6e-26
374	AREG	amphiregulin	597.217	308.587	885.847	2.87066	1.52138	5.12e-26	2.3e-24
27094	KCNMB3	potassium large conductance calcium-activated channel, subfamily M beta member 3	408.285	186.145	630.426	3.38674	1.7599	1.29e-25	5.75e-24
8987	STBD1	starch binding domain 1	587.163	306.646	867.68	2.82958	1.50059	3.84e-25	1.68e-23
84226	C2orf16	chromosome 2 open reading frame 16	245.085	86.8187	403.351	4.6459	2.21596	4.2e-25	1.83e-23
100631383	FAM47E-STBD1	FAM47E-STBD1 readthrough	519.53	263.454	775.606	2.94399	1.55777	1.33e-24	5.65e-23
23542	MAPK8IP2	mitogen-activated protein kinase 8 interacting protein 2	217.922	73.9534	361.89	4.89349	2.29086	4.62e-24	1.9e-22
57221	KIAA1244	KIAA1244	543.295	239.148	847.441	3.54358	1.82521	6.64e-24	2.72e-22
5271	SERPINB8	serpin peptidase inhibitor, clade B (ovalbumin), member 8	354.621	159.291	549.951	3.45249	1.78764	1.87e-23	7.46e-22
9846	GAB2	GRB2-associated binding protein 2	418.535	206.201	630.869	3.05948	1.61329	2.04e-22	7.72e-21
2583	B4GALNT1	beta-1,4-N-acetyl-galactosaminyl transferase 1	222.374	82.5082	362.24	4.39035	2.13434	1.12e-21	4.08e-20
27090	ST6GALNAC4	ST6 (alpha-N-acetyl-neuraminyl-2,3-beta-galactosyl-1,3)-N-acetylgalactosaminide alpha-2,6-sialyltransferase 4	750.999	336.437	1165.56	3.46442	1.79262	1.29e-21	4.63e-20
7076	TIMP1	TIMP metallopeptidase inhibitor 1	454.473	234.94	674.005	2.86884	1.52047	1.89e-21	6.75e-20
1953	MEGF6	multiple EGF-like-domains 6	228.22	87.7482	368.693	4.20171	2.07098	2.75e-21	9.72e-20
80176	SPSB1	splA/ryanodine receptor domain and SOCS box containing 1	419.638	213.02	626.257	2.9399	1.55577	5.3e-21	1.86e-19
28984	RGCC	regulator of cell cycle	105.127	20.6079	189.645	9.20256	3.20203	6.02e-21	2.08e-19
27295	PDLIM3	PDZ and LIM domain 3	291.623	129.516	453.731	3.50329	1.80871	1.27e-20	4.34e-19
11117	EMILIN1	elastin microfibril interfacer 1	343.568	164.761	522.374	3.1705	1.66471	1.97e-20	6.69e-19
9121	SLC16A5	solute carrier family 16, member 5 (monocarboxylic acid transporter 6)	232.531	94.0863	370.975	3.94292	1.97927	4.53e-20	1.51e-18
3872	KRT17	keratin 17	82.0219	13.6466	150.397	11.0208	3.46216	1.14e-18	3.48e-17
3309	HSPA5	heat shock 70kDa protein 5 (glucose-regulated protein, 78kDa)	138541	70295.5	206787	2.94169	1.55664	4.83e-18	1.4e-16
8577	TMEFF1	transmembrane protein with EGF-like and two follistatin-like domains 1	583.592	252.759	914.425	3.61777	1.8551	7.02e-18	2e-16
11153	FICD	FIC domain containing	156.178	31.1953	281.161	9.01294	3.172	8.97e-17	2.39e-15
5023	P2RX1	purinergic receptor P2X, ligand-gated ion channel, 1	115.83	33.468	198.193	5.92186	2.56605	1.06e-16	2.79e-15
284207	METRNL	meteorin, glial cell differentiation regulator-like	162.71	61.2159	264.203	4.31593	2.10967	1.44e-16	3.77e-15
245972	ATP6V0D2	ATPase, H+ transporting, lysosomal 38kDa, V0 subunit d2	58.2412	5.28604	111.196	21.0358	4.39478	2.25e-16	5.79e-15
1307	COL16A1	collagen, type XVI, alpha 1	148.546	53.1055	243.985	4.59435	2.19986	2.83e-16	7.26e-15
6659	SOX4	SRY (sex determining region Y)-box 4	335.553	160.098	511.008	3.19185	1.67439	7.93e-16	1.96e-14
10815	CPLX1	complexin 1	92.609	22.7325	162.486	7.14772	2.83748	8.84e-16	2.17e-14
162417	NAGS	N-acetylglutamate synthase	156.586	41.0012	272.17	6.6381	2.73077	8.93e-16	2.19e-14
10814	CPLX2	complexin 2	1353.21	534.068	2172.36	4.06757	2.02417	1.6e-15	3.85e-14
114299	PALM2	paralemmin 2	83.3828	18.9531	147.813	7.79885	2.96326	1.64e-15	3.94e-14
6282	S100A11	S100 calcium binding protein A11	170.835	72.9013	268.768	3.68674	1.88235	2.35e-14	5.18e-13
116496	FAM129A	family with sequence similarity 129, member A	94.6201	26.7775	162.463	6.06714	2.60102	2.4e-14	5.27e-13
282969	FUOM	fucose mutarotase	334.05	140.557	527.543	3.75322	1.90813	3.41e-14	7.42e-13
56654	NPDC1	neural proliferation, differentiation and control, 1	128.373	47.0942	209.653	4.45177	2.15438	5.61e-14	1.2e-12
7718	ZNF165	zinc finger protein 165	172.857	67.7226	277.991	4.10485	2.03733	1.03e-13	2.12e-12
29925	GMPPB	GDP-mannose pyrophosphorylase B	228.045	117.376	338.715	2.88574	1.52894	7.27e-13	1.39e-11
100505994	LOC100505994	uncharacterized LOC100505994	73.3333	18.3964	128.27	6.97255	2.80169	8.83e-13	1.68e-11
4897	NRCAM	neuronal cell adhesion molecule	92.2965	29.2341	155.359	5.31431	2.40988	1.3e-12	2.44e-11
116442	RAB39B	RAB39B, member RAS oncogene family	125.35	49.5713	201.129	4.05736	2.02054	1.58e-12	2.92e-11
5214	PFKP	phosphofructokinase, platelet	74.2378	19.3668	129.109	6.66649	2.73693	1.6e-12	2.96e-11
50615	IL21R	interleukin 21 receptor	97.5079	32.4363	162.579	5.01226	2.32546	1.84e-12	3.39e-11
348093	RBPMS2	RNA binding protein with multiple splicing 2	74.1545	19.3872	128.922	6.64983	2.73332	2.05e-12	3.75e-11
7262	PHLDA2	pleckstrin homology-like domain, family A, member 2	189.604	92.6205	286.587	3.0942	1.62957	2.44e-12	4.42e-11
55083	KIF26B	kinesin family member 26B	54.7253	10.7151	98.7355	9.21464	3.20393	7.09e-12	1.23e-10
4688	NCF2	neutrophil cytosolic factor 2	51.3122	9.10629	93.5181	10.2696	3.36031	7.92e-12	1.36e-10
100133920	LOC100133920	uncharacterized LOC100133920	71.7222	19.3668	124.078	6.40671	2.67958	8.52e-12	1.46e-10
360	AQP3	aquaporin 3 (Gill blood group)	701.441	265.344	1137.54	4.28704	2.09998	1.18e-11	1.99e-10
140576	S100A16	S100 calcium binding protein A16	1030.6	511.755	1549.44	3.02769	1.59822	1.22e-11	2.06e-10
285141	ERICH2	glutamate-rich 2	145.904	66.5019	225.305	3.38795	1.76041	2.3e-11	3.78e-10
197187	SNAI3-AS1	SNAI3 antisense RNA 1	75.9876	22.7734	129.202	5.67337	2.50421	2.9e-11	4.69e-10
92558	CCDC64	coiled-coil domain containing 64	349.383	173.576	525.19	3.02571	1.59727	5.3e-11	8.36e-10
1890	TYMP	thymidine phosphorylase	129.27	56.5734	201.966	3.56999	1.83592	6.09e-11	9.56e-10
272	AMPD3	adenosine monophosphate deaminase 3	77.6125	20.853	134.372	6.44376	2.6879	9.6e-11	1.48e-09
116211	TM4SF19	transmembrane 4 L six family member 19	26.14	0.990811	51.2893	51.7649	5.6939	1.02e-10	1.57e-09
3934	LCN2	lipocalin 2	64.0686	17.569	110.568	6.29336	2.65383	1.19e-10	1.81e-09
222487	GPR97	G protein-coupled receptor 97	134.753	61.6704	207.836	3.37011	1.7528	1.35e-10	2.04e-09
3976	LIF	leukemia inhibitory factor	259.151	111.017	407.285	3.66868	1.87526	1.97e-10	2.92e-09
79444	BIRC7	baculoviral IAP repeat containing 7	303.054	79.219	526.89	6.65105	2.73358	2.14e-10	3.17e-09
54852	PAQR5	progestin and adipoQ receptor family member V	99.0931	38.7745	159.412	4.11125	2.03958	2.19e-10	3.22e-09
80854	SETD7	SET domain containing (lysine methyltransferase) 7	91.9901	34.7704	149.21	4.29129	2.10141	3.52e-10	5.07e-09
344887	LOC344887	NmrA-like family domain containing 1 pseudogene	87.6161	32.3342	142.898	4.41941	2.14385	3.96e-10	5.65e-09
339210	C17orf67	chromosome 17 open reading frame 67	72.6365	23.4322	121.841	5.19972	2.37843	4.66e-10	6.61e-09
51316	PLAC8	placenta-specific 8	155.783	78.4581	233.108	2.97112	1.57101	5.91e-10	8.3e-09
283050	ZMIZ1-AS1	ZMIZ1 antisense RNA 1	74.9088	25.7867	124.031	4.80989	2.266	1.12e-09	1.53e-08
113452	TMEM54	transmembrane protein 54	63.7781	19.3872	108.169	5.57939	2.48011	1.35e-09	1.82e-08
3800	KIF5C	kinesin family member 5C	60.3518	17.5895	103.114	5.86227	2.55146	1.56e-09	2.08e-08
643977	FLJ32255	uncharacterized LOC643977	135.534	65.8635	205.204	3.11559	1.6395	1.75e-09	2.33e-08
100534611	TM4SF19-TCTEX1D2	TM4SF19-TCTEX1D2 readthrough	49.9538	12.1196	87.788	7.24348	2.85668	2.07e-09	2.72e-08
4610	MYCL1	v-myc myelocytomatosis viral oncogene homolog 1, lung carcinoma derived (avian)	101.315	43.1718	159.458	3.69357	1.88502	2.18e-09	2.86e-08
388341	FAM211A	family with sequence similarity 211, member A	50.1843	12.5333	87.8353	7.00817	2.80904	2.65e-09	3.44e-08
7991	TUSC3	tumor suppressor candidate 3	154.694	80.3784	229.009	2.84913	1.51052	2.68e-09	3.48e-08
100130093	LOC100130093	uncharacterized LOC100130093	430.446	221.263	639.629	2.89081	1.53147	3.01e-09	3.88e-08
4861	NPAS1	neuronal PAS domain protein 1	121.936	57.605	186.268	3.23353	1.69311	3.08e-09	3.97e-08
3589	IL11	interleukin 11	116.787	49.939	183.636	3.67721	1.87861	3.77e-09	4.82e-08
283683	LOC283683	uncharacterized LOC283683	147.42	76.267	218.573	2.86589	1.51899	5.1e-09	6.4e-08
401720	FIGNL2	fidgetin-like 2	134.337	56.1801	212.494	3.78236	1.91929	5.64e-09	7.03e-08
51207	DUSP13	dual specificity phosphatase 13	60.8532	19.0348	102.672	5.39388	2.43132	5.8e-09	7.23e-08
84707	BEX2	brain expressed X-linked 2	49.4582	13.1308	85.7856	6.53315	2.70778	8.32e-09	1.02e-07
5973	RENBP	renin binding protein	41.1361	8.69259	73.5796	8.46464	3.08145	9.25e-09	1.12e-07
27190	IL17B	interleukin 17B	58.1015	18.0032	98.1998	5.45459	2.44747	1.02e-08	1.23e-07
115908	CTHRC1	collagen triple helix repeat containing 1	125.555	64.2139	186.897	2.91053	1.54128	3.92e-08	4.32e-07
79734	KCTD17	potassium channel tetramerisation domain containing 17	110.25	38.2382	182.262	4.76649	2.25293	4.05e-08	4.46e-07
5047	PAEP	progestagen-associated endometrial protein	89.6769	39.0656	140.288	3.59109	1.84442	4.07e-08	4.47e-07
8912	CACNA1H	calcium channel, voltage-dependent, T type, alpha 1H subunit	78.1363	32.1248	124.148	3.86455	1.9503	4.42e-08	4.83e-07
26086	GPSM1	G-protein signaling modulator 1	44.876	12.1196	77.6325	6.40555	2.67932	6.83e-08	7.29e-07
283888	IL21R-AS1	IL21R antisense RNA 1	52.5443	16.9511	88.1375	5.19952	2.37838	1.14e-07	1.19e-06
22996	TTC39A	tetratricopeptide repeat domain 39A	53.644	17.9623	89.3256	4.97295	2.3141	1.48e-07	1.51e-06
146336	SSTR5-AS1	SSTR5 antisense RNA 1	34.6865	4.29523	65.0779	15.1512	3.92136	2.33e-07	2.31e-06
221584	ZSCAN12P1	zinc finger and SCAN domain containing 12 pseudogene 1	97.9807	48.1259	147.835	3.07185	1.61911	2.86e-07	2.81e-06
933	CD22	CD22 molecule	37.1131	5.86316	68.363	11.6598	3.54347	3.11e-07	3.03e-06
79739	TTLL7	tubulin tyrosine ligase-like family, member 7	40.0485	11.1288	68.9682	6.19729	2.63164	4.72e-07	4.45e-06
6583	SLC22A4	solute carrier family 22 (organic cation/ergothioneine transporter), member 4	64.3473	26.1391	102.556	3.92346	1.97213	5.76e-07	5.36e-06
23529	CLCF1	cardiotrophin-like cytokine factor 1	40.0675	11.5629	68.5721	5.93036	2.56812	8.4e-07	7.6e-06
56666	PANX2	pannexin 2	32.9282	7.74264	58.1137	7.50568	2.90798	8.84e-07	7.97e-06
100874214	TM4SF19-AS1	TM4SF19 antisense RNA 1	18.5629	1.46579	35.66	24.3282	4.60456	9.1e-07	8.18e-06
6755	SSTR5	somatostatin receptor 5	26.5843	4.79063	48.378	10.0985	3.33606	1.05e-06	9.33e-06
84968	PNMA6A	paraneoplastic Ma antigen family member 6A	23.3753	3.79982	42.9508	11.3034	3.49868	2.59e-06	2.16e-05
80303	EFHD1	EF-hand domain family, member D1	79.8965	35.9246	123.868	3.44801	1.78576	2.59e-06	2.17e-05
1109	AKR1C4	aldo-keto reductase family 1, member C4	2191.38	845.357	3537.4	4.18451	2.06506	3.25e-06	2.66e-05
57402	S100A14	S100 calcium binding protein A14	26.1885	5.32689	47.0502	8.83257	3.14283	3.36e-06	2.75e-05
101927481	NA	NA	81.3713	40.3424	122.4	3.03403	1.60124	3.5e-06	2.85e-05
138428	PTRH1	peptidyl-tRNA hydrolase 1 homolog (S. cerevisiae)	90.5849	47.2168	133.953	2.83698	1.50435	4.09e-06	3.31e-05
7041	TGFB1I1	transforming growth factor beta 1 induced transcript 1	31.6227	8.29933	54.9461	6.62055	2.72695	4.24e-06	3.41e-05
85446	ZFHX2	zinc finger homeobox 2	28.2403	6.75183	49.7287	7.36522	2.88073	6.38e-06	4.99e-05
168620	BHLHA15	basic helix-loop-helix family, member a15	42.0592	14.6375	69.481	4.74679	2.24695	6.7e-06	5.23e-05
283487	LINC00346	long intergenic non-protein coding RNA 346	79.1943	26.3229	132.066	5.01714	2.32687	7.14e-06	5.54e-05
5026	P2RX5	purinergic receptor P2X, ligand-gated ion channel, 5	39.9142	13.5854	66.2431	4.87606	2.28572	7.16e-06	5.55e-05
80162	ATHL1	ATH1, acid trehalase-like 1 (yeast)	69.3654	33.4272	105.304	3.15024	1.65546	1.07e-05	8.06e-05
1013	CDH15	cadherin 15, type 1, M-cadherin (myotubule)	65.9815	31.5272	100.436	3.18568	1.6716	1.37e-05	0.000101374
55586	MIOX	myo-inositol oxygenase	47.9582	19.2851	76.6313	3.9736	1.99045	1.41e-05	0.000104185
3687	ITGAX	integrin, alpha X (complement component 3 receptor 4 subunit)	52.9573	22.6917	83.223	3.66756	1.87482	1.49e-05	0.000109502
146227	BEAN1	brain expressed, associated with NEDD4, 1	48.7911	19.9031	77.6791	3.90287	1.96453	1.54e-05	0.000112557
200916	RPL22L1	ribosomal protein L22-like 1	418.442	216.028	620.856	2.87396	1.52304	1.97e-05	0.000141369
285973	ATG9B	autophagy related 9B	59.469	25.5824	93.3556	3.64921	1.86759	2.56e-05	0.000180442
7051	TGM1	transglutaminase 1 (K polypeptide epidermal type I, protein-glutamine-gamma-glutamyltransferase)	67.5797	34.0247	101.135	2.97239	1.57162	2.97e-05	0.000206965
375033	PEAR1	platelet endothelial aggregation receptor 1	20.215	3.86111	36.5689	9.4711	3.24353	3.12e-05	0.000216199
8876	VNN1	vanin 1	50.5554	22.3597	78.7512	3.52202	1.8164	3.36e-05	0.000231315
286122	C8orf31	chromosome 8 open reading frame 31	64.1078	31.5068	96.7087	3.06945	1.61798	3.44e-05	0.000236072
9143	SYNGR3	synaptogyrin 3	31.4751	10.0767	52.8735	5.24712	2.39152	3.83e-05	0.000260853
58484	NLRC4	NLR family, CARD domain containing 4	67.6367	34.5814	100.692	2.91174	1.54188	3.99e-05	0.000270646
57817	HAMP	hepcidin antimicrobial peptide	26.5257	7.32894	45.7224	6.2386	2.64122	4.18e-05	0.000282073
343	AQP8	aquaporin 8	32.4539	11.1492	53.7587	4.82175	2.26956	5.62e-05	0.000370188
2047	EPHB1	EPH receptor B1	41.0146	16.5782	65.451	3.94801	1.98113	5.78e-05	0.00037974
3749	KCNC4	potassium voltage-gated channel, Shaw-related subfamily, member 4	33.9011	12.0174	55.7847	4.64198	2.21474	6.59e-05	0.000427377
100506714	LOC100506714	uncharacterized LOC100506714	57.841	28.4527	87.2294	3.06577	1.61625	7.85e-05	0.000501507
101927136	NA	NA	40.4609	8.15633	72.7654	8.92134	3.15726	8.64e-05	0.000547928
9674	KIAA0040	KIAA0040	52.9191	25.2708	80.5674	3.18816	1.67272	9.57e-05	0.000599038
117155	CATSPER2	cation channel, sperm associated 2	14.378	1.89991	26.8561	14.1354	3.82124	0.000111175	0.000685637
84808	C1orf170	chromosome 1 open reading frame 170	11.8635	0.970383	22.7566	23.4512	4.55159	0.00011512	0.000707925
166824	RASSF6	Ras association (RalGDS/AF-6) domain family member 6	41.018	17.4465	64.5895	3.70215	1.88836	0.000115231	0.000708384
113146	AHNAK2	AHNAK nucleoprotein 2	24.2166	7.20638	41.2269	5.72089	2.51624	0.000197356	0.00116205
441432	AQP7P3	aquaporin 7 pseudogene 3	9.7523	0.474978	19.0296	40.0642	5.32424	0.000244251	0.00141354
5744	PTHLH	parathyroid hormone-like hormone	29.0472	10.6946	47.3997	4.4321	2.14799	0.000290846	0.00165532
51809	GALNT7	UDP-N-acetyl-alpha-D-galactosamine:polypeptide N-acetylgalactosaminyltransferase 7 (GalNAc-T7)	31.7036	10.6742	52.7331	4.94023	2.30458	0.000310671	0.00175776
65078	RTN4R	reticulon 4 receptor	31.2794	12.2013	50.3575	4.12723	2.04517	0.000327967	0.00184748
10888	GPR83	G protein-coupled receptor 83	32.5215	13.0083	52.0348	4.00014	2.00005	0.00033653	0.00189184
100130075	LOC100130075	SUZ RNA binding domain containing 1 pseudogene	18.7334	4.81106	32.6557	6.78763	2.76291	0.000410082	0.00225399
643783	USP46-AS1	USP46 antisense RNA 1	41.9376	19.8214	64.0538	3.23155	1.69223	0.000421762	0.00231142
155185	AMZ1	archaelysin family metallopeptidase 1	12.8083	0.949956	24.6667	25.9662	4.69856	0.000529989	0.00283141
10365	KLF2	Kruppel-like factor 2 (lung)	29.2498	11.5425	46.9571	4.0682	2.02439	0.000609376	0.00321186
79873	NUDT18	nudix (nucleoside diphosphate linked moiety X)-type motif 18	42.1372	20.5006	63.7737	3.11082	1.63729	0.000634516	0.00332887
347273	MURC	muscle-related coiled-coil protein	28.9315	9.76512	48.0979	4.92549	2.30027	0.000734542	0.00378759
4935	GPR143	G protein-coupled receptor 143	47.1338	20.8735	73.3942	3.51615	1.814	0.000741681	0.00381929
220963	SLC16A9	solute carrier family 16, member 9 (monocarboxylic acid transporter 9)	18.8063	5.30647	32.3062	6.08808	2.60599	0.000745634	0.00383841
317649	EIF4E3	eukaryotic translation initiation factor 4E family member 3	57.1789	21.328	93.0297	4.36186	2.12494	0.000745793	0.00383841
27092	CACNG4	calcium channel, voltage-dependent, gamma subunit 4	17.5775	4.85192	30.303	6.24558	2.64284	0.000982516	0.00487812
23149	FCHO1	FCH domain only 1	37.1777	17.9419	56.4135	3.14424	1.65271	0.00125221	0.00606084
146330	FBXL16	F-box and leucine-rich repeat protein 16	21.5277	6.81311	36.2423	5.31949	2.41129	0.00131964	0.00634416
644596	LINC00087	long intergenic non-protein coding RNA 87	14.3976	3.40656	25.3886	7.45287	2.8978	0.00133643	0.00640889
101928578	NA	NA	22.5198	8.23804	36.8016	4.46728	2.1594	0.00148364	0.00702557
276	AMY1A	amylase, alpha 1A (salivary)	12.8498	2.84987	22.8497	8.01783	3.00321	0.00211993	0.00964945
277	AMY1B	amylase, alpha 1B (salivary)	12.8498	2.84987	22.8497	8.01783	3.00321	0.00211993	0.00964945
278	AMY1C	amylase, alpha 1C (salivary)	12.8498	2.84987	22.8497	8.01783	3.00321	0.00211993	0.00964945
GO_BP
	GOID	GOTerm	Ontology Source	Term PValue	Term PValue Corrected with Bonferroni step down	Group PValue	Group PValue Corrected with Bonferroni step down	GOLevels	GOGroups	% Associated Genes	Nr. Genes	Associated Genes Found
	GO:0019226	transmission of nerve impulse	GO_BiologicalProcess-GOA_23.02.2017_10h01	2.6e-06	0.0001	2.6e-06	2.9e-05	[3, 4]	Group07	10.3896	8	[CACNA1H, CACNG4, CATSPER2, ITGA2, KCNMB3, NRCAM, P2RX1, TYMP]
	GO:0071395	cellular response to jasmonic acid stimulus	GO_BiologicalProcess-GOA_23.02.2017_10h01	5.7e-06	0.00023	4.7e-05	0.00047	[5, 6]	Group11	75	3	[AKR1C1, AKR1C2, AKR1C4]
	GO:1901661	quinone metabolic process	GO_BiologicalProcess-GOA_23.02.2017_10h01	3.3e-05	0.0013	4.7e-05	0.00047	[4, 5]	Group11	15.1515	5	[AKR1B10, AKR1C1, AKR1C2, AKR1C4, CYP4F11]
	GO:0007584	response to nutrient	GO_BiologicalProcess-GOA_23.02.2017_10h01	0.00012	0.0047	0.00012	0.0011	[3, 5]	Group08	4.87805	10	[AQP3, CDKN2B, CYP24A1, GCLC, GCLM, HAMP, ITGA2, LIPG, SPP1, TIMP1]
	GO:0045682	regulation of epidermis development	GO_BiologicalProcess-GOA_23.02.2017_10h01	0.00022	0.0084	0.00022	0.0018	[3, 4, 5]	Group09	7.89474	6	[AQP3, CDH15, FST, KRT17, MYCL, SFN]
	GO:0035966	response to topologically incorrect protein	GO_BiologicalProcess-GOA_23.02.2017_10h01	0.00036	0.013	0.00036	0.0025	[3, 4]	Group10	4.6875	9	[AGR2, BHLHA15, DNAJB9, HSPA5, HYOU1, IGFBP1, MANF, PREB, SDF2L1]
	GO:2001234	negative regulation of apoptotic signaling pathway	GO_BiologicalProcess-GOA_23.02.2017_10h01	0.00047	0.016	0.00047	0.0028	[4, 5, 6, 7, 8]	Group04	4.13223	10	[AREG, GCLC, GCLM, HYOU1, IVNS1ABP, LGALS3, NOS3, SERPINE1, TIMP1, VNN1]
	GO:0034754	cellular hormone metabolic process	GO_BiologicalProcess-GOA_23.02.2017_10h01	0.00049	0.016	4.7e-05	0.00047	[3, 5]	Group11	5.7377	7	[AKR1B15, AKR1C1, AKR1C2, AKR1C4, CACNA1H, CYP19A1, SPP1]
	GO:1901657	glycosyl compound metabolic process	GO_BiologicalProcess-GOA_23.02.2017_10h01	0.00056	0.018	4.7e-05	0.00047	[3, 4]	Group11	4.90798	8	[AKR1B10, AKR1C1, AKR1C2, AKR1C4, AMPD3, NUDT18, RHOQ, TYMP]
	GO:0019748	secondary metabolic process	GO_BiologicalProcess-GOA_23.02.2017_10h01	0.00064	0.02	4.7e-05	0.00047	[3]	Group11	8.19672	5	[AKR1B10, AKR1C1, AKR1C2, AKR1C4, CDH15]
	GO:0002685	regulation of leukocyte migration	GO_BiologicalProcess-GOA_23.02.2017_10h01	0.0008	0.023	0.0008	0.004	[3, 4, 5, 6, 7]	Group06	4.65116	8	[C5AR1, CYP19A1, F2RL1, IL6R, ITGA2, LGALS3, S100A14, SERPINE1]
	GO:0019228	neuronal action potential	GO_BiologicalProcess-GOA_23.02.2017_10h01	0.0008	0.024	2.6e-06	2.9e-05	[4, 5]	Group07	10.8108	4	[CACNA1H, CATSPER2, KCNMB3, P2RX1]
	GO:0030968	endoplasmic reticulum unfolded protein response	GO_BiologicalProcess-GOA_23.02.2017_10h01	0.00079	0.024	0.00036	0.0025	[3, 4, 5, 6, 7]	Group10	5.30303	7	[AGR2, BHLHA15, DNAJB9, HSPA5, HYOU1, IGFBP1, PREB]
	GO:0044246	regulation of multicellular organismal metabolic process	GO_BiologicalProcess-GOA_23.02.2017_10h01	0.001	0.03	0.001	0.0043	[3, 4]	Group00	10	4	[ARRDC3, IL6R, ITGA2, RGCC]
	GO:0006766	vitamin metabolic process	GO_BiologicalProcess-GOA_23.02.2017_10h01	0.0011	0.03	0.0011	0.0033	[4]	Group03	5	7	[ALDH1L2, AOX1, CYP24A1, CYP4F11, GCLC, KRT17, VNN1]
	GO:0036498	IRE1-mediated unfolded protein response	GO_BiologicalProcess-GOA_23.02.2017_10h01	0.0012	0.031	0.00036	0.0025	[4, 5, 6, 7, 8]	Group10	7.14286	5	[AGR2, DNAJB9, HSPA5, HYOU1, PREB]
	GO:0060113	inner ear receptor cell differentiation	GO_BiologicalProcess-GOA_23.02.2017_10h01	0.038	0.038	0.038	0.038	[4, 6, 7, 8, 9, 10]	Group02	4.61538	3	[CTHRC1, JAG1, MYCL]
	GO:0006977	DNA damage response, signal transduction by p53 class mediator resulting in cell cycle arrest	GO_BiologicalProcess-GOA_23.02.2017_10h01	0.038	0.038	0.038	0.038	[5, 6, 7, 8, 9, 10, 11, 12, 13]	Group05	4.61538	3	[RGCC, SFN, SOX4]
	GO:0033273	response to vitamin	GO_BiologicalProcess-GOA_23.02.2017_10h01	0.0017	0.04	0.00012	0.0011	[4, 6]	Group08	5.40541	6	[AQP3, CYP24A1, HAMP, ITGA2, SPP1, TIMP1]
	GO:0051797	regulation of hair follicle development	GO_BiologicalProcess-GOA_23.02.2017_10h01	0.0016	0.041	0.00022	0.0018	[4, 5, 6, 7, 8, 9]	Group09	14.2857	3	[CDH15, FST, KRT17]
	GO:0036499	PERK-mediated unfolded protein response	GO_BiologicalProcess-GOA_23.02.2017_10h01	0.0016	0.041	0.00036	0.0025	[4, 5, 6, 7, 8]	Group10	14.2857	3	[AGR2, HSPA5, IGFBP1]
	GO:0002688	regulation of leukocyte chemotaxis	GO_BiologicalProcess-GOA_23.02.2017_10h01	0.0018	0.042	0.0008	0.004	[4, 5, 6, 7, 8]	Group06	5.30973	6	[C5AR1, CYP19A1, F2RL1, IL6R, S100A14, SERPINE1]
	GO:0046579	positive regulation of Ras protein signal transduction	GO_BiologicalProcess-GOA_23.02.2017_10h01	0.023	0.047	0.023	0.047	[6, 7, 8, 9]	Group01	5.55556	3	[F2RL1, RTN4R, TIMP1]
GO_MF
	GOID	GOTerm	Ontology Source	Term PValue	Term PValue Corrected with Bonferroni step down	Group PValue	Group PValue Corrected with Bonferroni step down	GOLevels	GOGroups	% Associated Genes	Nr. Genes	Associated Genes Found
	GO:0016651	oxidoreductase activity, acting on NAD(P)H	GO_MolecularFunction-GOA_23.02.2017_10h01	6e-05	0.00085	4.9e-06	2.4e-05	[3]	Group4	6.72269	8	[AKR1C1, AKR1C2, AKR1C4, IVNS1ABP, MIOX, NCF2, NOS3, TXNRD1]
	GO:0033764	steroid dehydrogenase activity, acting on the CH-OH group of donors, NAD or NADP as acceptor	GO_MolecularFunction-GOA_23.02.2017_10h01	0.00025	0.0033	4.9e-06	2.4e-05	[4, 5]	Group4	14.2857	4	[AKR1B15, AKR1C1, AKR1C2, AKR1C4]
	GO:0004497	monooxygenase activity	GO_MolecularFunction-GOA_23.02.2017_10h01	0.0014	0.014	4.9e-06	2.4e-05	[3]	Group4	5.50459	6	[AKR1C1, AKR1C2, CYP19A1, CYP24A1, CYP4F11, NOS3]
	GO:0016709	oxidoreductase activity, acting on paired donors, with incorporation or reduction of molecular oxygen, NAD(P)H as one donor, and incorporation of one atom of oxygen	GO_MolecularFunction-GOA_23.02.2017_10h01	0.0012	0.015	4.9e-06	2.4e-05	[4]	Group4	9.52381	4	[AKR1C1, AKR1C2, CYP4F11, NOS3]
	GO:0015035	protein disulfide oxidoreductase activity	GO_MolecularFunction-GOA_23.02.2017_10h01	0.0023	0.016	0.0043	0.0087	[5]	Group2	12.5	3	[DNAJC10, ERO1B, TXNRD1]
	GO:0031406	carboxylic acid binding	GO_MolecularFunction-GOA_23.02.2017_10h01	0.0018	0.016	0.0018	0.0074	[4]	Group3	4.0404	8	[AKR1C1, AKR1C2, GCLC, GPR143, KRT17, NAGS, NOS3, RTN4R]
	GO:0016614	oxidoreductase activity, acting on CH-OH group of donors	GO_MolecularFunction-GOA_23.02.2017_10h01	0.0014	0.016	4.9e-06	2.4e-05	[3]	Group4	4.72973	7	[AKR1B10, AKR1B15, AKR1C1, AKR1C2, AKR1C4, AOX1, MIOX]
	GO:0016903	oxidoreductase activity, acting on the aldehyde or oxo group of donors	GO_MolecularFunction-GOA_23.02.2017_10h01	0.002	0.016	4.9e-06	2.4e-05	[3]	Group4	8.33333	4	[AKR1B10, AKR1C4, ALDH1L2, AOX1]
	GO:0019210	kinase inhibitor activity	GO_MolecularFunction-GOA_23.02.2017_10h01	0.0057	0.017	0.0057	0.0057	[4]	Group0	4.9505	5	[CDKN2B, IBTK, RTN4R, SFN, WARS]
	GO:0016655	oxidoreductase activity, acting on NAD(P)H, quinone or similar compound as acceptor	GO_MolecularFunction-GOA_23.02.2017_10h01	0.0052	0.02	4.9e-06	2.4e-05	[4]	Group4	6.45161	4	[AKR1C1, AKR1C2, AKR1C4, IVNS1ABP]
	GO:0016667	oxidoreductase activity, acting on a sulfur group of donors	GO_MolecularFunction-GOA_23.02.2017_10h01	0.0043	0.021	0.0043	0.0087	[3]	Group2	6.77966	4	[DNAJC10, ERO1B, SRXN1, TXNRD1]
	GO:0016597	amino acid binding	GO_MolecularFunction-GOA_23.02.2017_10h01	0.011	0.023	0.0018	0.0074	[5]	Group3	5.12821	4	[GCLC, GPR143, NAGS, NOS3]
	GO:0016879	ligase activity, forming carbon-nitrogen bonds	GO_MolecularFunction-GOA_23.02.2017_10h01	0.0041	0.024	0.0041	0.012	[3]	Group1	6.89655	4	[GCLC, GCLM, KRT17, TTLL7]
	GO:0033293	monocarboxylic acid binding	GO_MolecularFunction-GOA_23.02.2017_10h01	0.042	0.042	0.0018	0.0074	[5]	Group3	4.34783	3	[AKR1C1, AKR1C2, KRT17]
KEGG	Not enough

## Sheet: S2 downregulate by PPT
geneid	symbol	name	baseMean	baseMean - Control	baseMean - PPT	foldChange	log2FoldChange	pval	padj
7153	TOP2A	topoisomerase (DNA) II alpha 170kDa	9801.39	16452.7	3150.11	0.191465	-2.38485	1.15e-179	5.56e-176
6906	SERPINA7	serpin peptidase inhibitor, clade A (alpha-1 antiproteinase, antitrypsin), member 7	1773.4	3168.92	377.87	0.119242	-3.06803	2.57e-163	9.88e-160
10202	DHRS2	dehydrogenase/reductase (SDR family) member 2	149247	241187	57307.6	0.237606	-2.07336	7.95e-163	2.55e-159
1361	CPB2	carboxypeptidase B2 (plasma)	1673.44	3155.43	191.462	0.0606771	-4.0427	2.31e-145	4.46e-142
4059	BCAM	basal cell adhesion molecule (Lutheran blood group)	3904.02	6481.43	1326.61	0.204678	-2.28857	4.85e-137	6.22e-134
55504	TNFRSF19	tumor necrosis factor receptor superfamily, member 19	2767.62	4665.78	869.453	0.186347	-2.42394	2.33e-134	2.8e-131
54658	UGT1A1	UDP glucuronosyltransferase 1 family, polypeptide A1	694.739	1305	84.4806	0.0647363	-3.94928	7.8e-132	8.83e-129
3925	STMN1	stathmin 1	9819.85	15566.7	4072.96	0.261645	-1.93432	7.5e-124	8.03e-121
3426	CFI	complement factor I	4776.67	7735.66	1817.67	0.234973	-2.08943	1.29e-123	1.31e-120
6241	RRM2	ribonucleotide reductase M2	2306.57	3814.73	798.41	0.209297	-2.25638	1.16e-110	1.06e-107
332	BIRC5	baculoviral IAP repeat containing 5	2006.11	3330.24	681.972	0.204782	-2.28784	7.62e-107	5.87e-104
23705	CADM1	cell adhesion molecule 1	2996.98	4851.63	1142.32	0.235451	-2.0865	1.14e-106	8.48e-104
7365	UGT2B10	UDP glucuronosyltransferase 2 family, polypeptide B10	8575.16	13247.9	3902.47	0.294574	-1.7633	5.15e-102	3.54e-99
7049	TGFBR3	transforming growth factor, beta receptor III	5195.48	8466.42	1924.54	0.227315	-2.13724	4.66e-100	2.72e-97
1471	CST3	cystatin C	12730	19427.6	6032.39	0.310507	-1.6873	2.09e-99	1.15e-96
3053	SERPIND1	serpin peptidase inhibitor, clade D (heparin cofactor), member 1	6565.37	10161.6	2969.14	0.292192	-1.77501	5.38e-99	2.88e-96
3832	KIF11	kinesin family member 11	2033.53	3316.35	750.708	0.226366	-2.14327	5.81e-96	2.87e-93
55872	PBK	PDZ binding kinase	1241.26	2100.95	381.572	0.181619	-2.46101	9.31e-95	4.37e-92
5104	SERPINA5	serpin peptidase inhibitor, clade A (alpha-1 antiproteinase, antitrypsin), member 5	9015.53	13670.6	4360.48	0.318968	-1.64852	3.62e-91	1.66e-88
6790	AURKA	aurora kinase A	3322.43	5221.89	1422.97	0.272501	-1.87567	4.46e-91	1.95e-88
9500	MAGED1	melanoma antigen family D, 1	3846.31	5988.79	1703.82	0.284502	-1.81349	3.71e-90	1.59e-87
100034743	PDZK1P2	PDZ domain containing 1 pseudogene 2	772.117	1351.47	192.766	0.142634	-2.80961	2.63e-87	1.1e-84
6515	SLC2A3	solute carrier family 2 (facilitated glucose transporter), member 3	3780.13	5861.15	1699.12	0.289895	-1.7864	2.91e-87	1.19e-84
5111	PCNA	proliferating cell nuclear antigen	6357.66	9665.17	3050.16	0.315583	-1.66391	7.45e-87	2.99e-84
5347	PLK1	polo-like kinase 1	2028.85	3255.35	802.348	0.246471	-2.02051	3.97e-86	1.56e-83
3148	HMGB2	high mobility group box 2	3310.77	5143.65	1477.88	0.287321	-1.79926	1.94e-85	7.47e-83
139189	DGKK	diacylglycerol kinase, kappa	1114.13	1868.88	359.374	0.192294	-2.37861	2.46e-84	9.11e-82
54959	ODAM	odontogenic, ameloblast asssociated	296.267	571.99	20.5436	0.0359161	-4.79923	2.73e-83	9.74e-81
5225	PGC	progastricsin (pepsinogen C)	666.966	1176.36	157.571	0.133948	-2.90025	5.47e-83	1.91e-80
10403	NDC80	NDC80 kinetochore complex component	896.161	1525.46	266.858	0.174936	-2.5151	1.09e-80	3.68e-78
4288	MKI67	antigen identified by monoclonal antibody Ki-67	1759.13	2815.07	703.19	0.249795	-2.00118	1.1e-79	3.64e-77
147111	NOTUM	notum pectinacetylesterase homolog (Drosophila)	4292.19	6507.6	2076.77	0.319131	-1.64778	3.31e-78	1.06e-75
972	CD74	CD74 molecule, major histocompatibility complex, class II invariant chain	1627.56	2609.4	645.728	0.247462	-2.01472	9.63e-78	3.04e-75
29128	UHRF1	ubiquitin-like with PHD and ring finger domains 1	849.695	1437.4	261.991	0.182268	-2.45587	1.38e-74	4.04e-72
54443	ANLN	anillin, actin binding protein	1537.77	2457.69	617.847	0.251394	-1.99198	3.44e-74	9.74e-72
3833	KIFC1	kinesin family member C1	830.126	1405.11	255.143	0.181582	-2.46131	8.11e-74	2.23e-71
54886	LPPR1	lipid phosphate phosphatase-related protein type 1	1202.3	1952.61	451.984	0.231477	-2.11106	6.45e-72	1.75e-69
9768	KIAA0101	KIAA0101	797.312	1348.71	245.919	0.182337	-2.45532	1.39e-71	3.66e-69
891	CCNB1	cyclin B1	3035.73	4608.58	1462.89	0.317427	-1.65551	3.93e-71	1.01e-68
10112	KIF20A	kinesin family member 20A	872.744	1452.73	292.758	0.201523	-2.31099	2.62e-69	6.54e-67
64849	SLC13A3	solute carrier family 13 (sodium-dependent dicarboxylate transporter), member 3	1192.52	1923.38	461.65	0.24002	-2.05877	1.45e-68	3.58e-66
6678	SPARC	secreted protein, acidic, cysteine-rich (osteonectin)	2858.5	4330.11	1386.88	0.320289	-1.64256	1.61e-68	3.92e-66
4148	MATN3	matrilin 3	2939.74	4703.74	1175.75	0.24996	-2.00023	4.88e-68	1.17e-65
81610	FAM83D	family with sequence similarity 83, member D	1283.24	2054.31	512.171	0.249316	-2.00395	5.56e-68	1.32e-65
8549	LGR5	leucine-rich repeat containing G protein-coupled receptor 5	3611.57	5372.44	1850.7	0.344481	-1.5375	2.07e-65	4.62e-63
29127	RACGAP1	Rac GTPase activating protein 1	1403.13	2215.67	590.596	0.266554	-1.9075	2.09e-65	4.62e-63
9055	PRC1	protein regulator of cytokinesis 1	1588.37	2480.29	696.458	0.280797	-1.8324	5.3e-65	1.16e-62
121506	ERP27	endoplasmic reticulum protein 27	302.436	563.645	41.2269	0.0731435	-3.77313	8.61e-65	1.86e-62
1058	CENPA	centromere protein A	789.621	1313.95	265.298	0.201909	-2.30822	1.71e-64	3.66e-62
4751	NEK2	NIMA-related kinase 2	790.996	1315.69	266.3	0.202403	-2.3047	3.15e-64	6.67e-62
220296	HEPACAM	hepatic and glial cell adhesion molecule	796.4	1320.63	272.169	0.20609	-2.27865	2.91e-63	6.03e-61
9468	PCYT1B	phosphate cytidylyltransferase 1, choline, beta	394.641	708.528	80.7536	0.113974	-3.13323	1.11e-62	2.28e-60
9543	IGDCC3	immunoglobulin superfamily, DCC subclass, member 3	2890.96	4320.72	1461.19	0.338181	-1.56413	1.15e-62	2.34e-60
220134	SKA1	spindle and kinetochore associated complex subunit 1	743.765	1236.84	250.694	0.20269	-2.30265	1.51e-61	2.97e-59
4171	MCM2	minichromosome maintenance complex component 2	1562.03	2420.46	703.61	0.290693	-1.78243	3.5e-61	6.74e-59
55771	PRR11	proline rich 11	1408.51	2198.99	618.034	0.281053	-1.83108	4.34e-61	8.27e-59
54575	UGT1A10	UDP glucuronosyltransferase 1 family, polypeptide A10	296.893	549.763	44.0222	0.0800748	-3.64251	6.66e-61	1.26e-58
54659	UGT1A3	UDP glucuronosyltransferase 1 family, polypeptide A3	310.266	571.525	49.0068	0.0857474	-3.54376	7.1e-61	1.33e-58
10615	SPAG5	sperm associated antigen 5	901.802	1466.24	337.364	0.230088	-2.11974	9.05e-61	1.68e-58
54600	UGT1A9	UDP glucuronosyltransferase 1 family, polypeptide A9	296.397	548.772	44.0222	0.0802194	-3.63991	9.18e-61	1.68e-58
152831	KLB	klotho beta	2311.39	3481.25	1141.53	0.327907	-1.60864	1.17e-60	2.12e-58
54576	UGT1A8	UDP glucuronosyltransferase 1 family, polypeptide A8	295.685	547.347	44.0222	0.0804282	-3.63615	1.47e-60	2.65e-58
10580	SORBS1	sorbin and SH3 domain containing 1	1064.68	1701.51	427.854	0.251455	-1.99163	1.96e-60	3.49e-58
54579	UGT1A5	UDP glucuronosyltransferase 1 family, polypeptide A5	298.888	552.24	45.5362	0.0824572	-3.60021	2.64e-60	4.66e-58
54578	UGT1A6	UDP glucuronosyltransferase 1 family, polypeptide A6	299.812	553.645	45.9788	0.0830475	-3.58992	3.41e-60	5.96e-58
9133	CCNB2	cyclin B2	1188.72	1876.87	500.571	0.266704	-1.90669	5.38e-60	9.34e-58
54577	UGT1A7	UDP glucuronosyltransferase 1 family, polypeptide A7	296.22	547.347	45.0936	0.0823857	-3.60146	6.24e-60	1.06e-57
54657	UGT1A4	UDP glucuronosyltransferase 1 family, polypeptide A4	297.479	549.329	45.6293	0.0830637	-3.58964	6.73e-60	1.14e-57
3240	HP	haptoglobin	3060.81	4522.7	1598.91	0.353531	-1.50009	2.53e-59	4.2e-57
10460	TACC3	transforming, acidic coiled-coil containing protein 3	735.581	1216.76	254.398	0.209078	-2.25789	6.95e-59	1.13e-56
84649	DGAT2	diacylglycerol O-acyltransferase 2	1118.23	1771.23	465.239	0.262664	-1.92871	1.22e-58	1.97e-56
54894	RNF43	ring finger protein 43	2284.53	3423.29	1145.77	0.334697	-1.57907	2.24e-58	3.57e-56
22974	TPX2	TPX2, microtubule-associated, homolog (Xenopus laevis)	3620.86	5451.34	1790.38	0.328429	-1.60635	7.01e-58	1.09e-55
8435	SOAT2	sterol O-acyltransferase 2	2292.33	3415.33	1169.34	0.342379	-1.54633	1.79e-56	2.71e-54
83539	CHST9	carbohydrate (N-acetylgalactosamine 4-0) sulfotransferase 9	266.104	492.914	39.294	0.0797177	-3.64896	1.69e-55	2.52e-53
890	CCNA2	cyclin A2	1151.13	1800.65	501.598	0.278564	-1.84392	4.92e-55	7.29e-53
11130	ZWINT	ZW10 interactor, kinetochore protein	889.047	1425.05	353.04	0.247738	-2.01311	6.44e-55	9.46e-53
699	BUB1	BUB1 mitotic checkpoint serine/threonine kinase	943.178	1499.8	386.558	0.25774	-1.95601	2.68e-54	3.88e-52
9232	PTTG1	pituitary tumor-transforming 1	909.274	1447.92	370.624	0.255969	-1.96596	6.14e-54	8.57e-52
7298	TYMS	thymidylate synthetase	1958.33	2918.97	997.697	0.341798	-1.54878	6.72e-53	8.93e-51
4605	MYBL2	v-myb myeloblastosis viral oncogene homolog (avian)-like 2	964.029	1647.2	280.857	0.170506	-2.55211	9.52e-53	1.25e-50
1063	CENPF	centromere protein F, 350/400kDa	1613.82	2435.47	792.166	0.325262	-1.62033	1.18e-52	1.52e-50
6364	CCL20	chemokine (C-C motif) ligand 20	1573.45	2448.5	698.393	0.285233	-1.80979	7.23e-52	9.03e-50
4001	LMNB1	lamin B1	1974.12	2933.84	1014.4	0.345758	-1.53216	7.76e-52	9.64e-50
51203	NUSAP1	nucleolar and spindle associated protein 1	828.518	1384.31	272.728	0.197014	-2.34363	5.65e-51	6.89e-49
24137	KIF4A	kinesin family member 4A	1258.09	1995.49	520.695	0.260936	-1.93823	6.05e-51	7.28e-49
51473	DCDC2	doublecortin domain containing 2	1545.81	2327.82	763.797	0.328117	-1.60772	1.24e-50	1.47e-48
7083	TK1	thymidine kinase 1, soluble	476.803	807.216	146.391	0.181353	-2.46313	3.25e-50	3.83e-48
3835	KIF22	kinesin family member 22	887.567	1401.39	373.747	0.266698	-1.90672	4.85e-50	5.6e-48
5168	ENPP2	ectonucleotide pyrophosphatase/phosphodiesterase 2	262.979	479.165	46.7938	0.0976569	-3.35613	2.13e-49	2.41e-47
55304	SPTLC3	serine palmitoyltransferase, long chain base subunit 3	1262.06	1920.76	603.361	0.314126	-1.67059	8.71e-49	9.75e-47
10051	SMC4	structural maintenance of chromosomes 4	1787.71	2644.69	930.73	0.351924	-1.50667	1.48e-48	1.65e-46
144455	E2F7	E2F transcription factor 7	373.287	646.137	100.436	0.15544	-2.68557	1.58e-47	1.7e-45
1062	CENPE	centromere protein E, 312kDa	824.623	1297.84	351.41	0.270766	-1.88488	1.05e-46	1.1e-44
2934	GSN	gelsolin	10543.7	16246.4	4841	0.297975	-1.74674	5.37e-46	5.41e-44
55143	CDCA8	cell division cycle associated 8	605.015	981.487	228.543	0.232854	-2.1025	8.34e-46	8.36e-44
113130	CDCA5	cell division cycle associated 5	717.473	1141.7	293.249	0.256853	-1.96098	8.7e-46	8.68e-44
11004	KIF2C	kinesin family member 2C	905.043	1405.03	405.052	0.288286	-1.79443	1.48e-45	1.46e-43
995	CDC25C	cell division cycle 25C	569.365	927.492	211.237	0.227751	-2.13447	7.24e-45	7.04e-43
83540	NUF2	NUF2, NDC80 kinetochore complex component, homolog (S. cerevisiae)	692.405	1101.13	283.675	0.25762	-1.95668	1.08e-44	1.04e-42
9493	KIF23	kinesin family member 23	1030.1	1572.92	487.271	0.309787	-1.69065	1.37e-44	1.32e-42
6502	SKP2	S-phase kinase-associated protein 2, E3 ubiquitin protein ligase	1454.36	2158.61	750.102	0.347492	-1.52495	1.39e-44	1.33e-42
4153	MBL2	mannose-binding lectin (protein C) 2, soluble	315.985	553.032	78.9374	0.142736	-2.80858	3.25e-44	3.05e-42
1164	CKS2	CDC28 protein kinase regulatory subunit 2	1766.93	2668.35	865.514	0.324363	-1.62432	3.43e-44	3.21e-42
64151	NCAPG	non-SMC condensin I complex, subunit G	1354.57	2152.6	556.543	0.258545	-1.95151	3.72e-44	3.46e-42
116028	RMI2	RMI2, RecQ mediated genome instability 2, homolog (S. cerevisiae)	583.315	942.932	223.698	0.237237	-2.0756	1.09e-43	9.98e-42
348158	ACSM2B	acyl-CoA synthetase medium-chain family member 2B	383.108	691.424	74.7915	0.10817	-3.20862	2.21e-43	2.01e-41
54097	FAM3B	family with sequence similarity 3, member B	887.753	1369.48	406.029	0.296485	-1.75397	2.78e-43	2.51e-41
7447	VSNL1	visinin-like 1	1339.07	1985.93	692.218	0.348561	-1.52052	8.07e-43	7.16e-41
51512	GTSE1	G-2 and S-phase expressed 1	407.434	686.015	128.853	0.187828	-2.41251	1.6e-42	1.42e-40
150468	CKAP2L	cytoskeleton associated protein 2-like	585.008	941.17	228.846	0.243151	-2.04008	2.25e-42	1.97e-40
157313	CDCA2	cell division cycle associated 2	527.504	857.584	197.424	0.23021	-2.11898	3.62e-42	3.15e-40
9833	MELK	maternal embryonic leucine zipper kinase	572.65	921.113	224.187	0.243387	-2.03867	7.52e-42	6.41e-40
1733	DIO1	deiodinase, iodothyronine, type I	454.984	766.72	143.248	0.186832	-2.42019	2.26e-41	1.9e-39
81620	CDT1	chromatin licensing and DNA replication factor 1	413.97	691.26	136.68	0.197725	-2.33843	7.68e-41	6.35e-39
10161	LPAR6	lysophosphatidic acid receptor 6	1345.59	2031.19	659.984	0.324925	-1.62182	3.79e-40	3.05e-38
7272	TTK	TTK protein kinase	640.994	1010.84	271.145	0.268237	-1.89842	6.62e-40	5.31e-38
5274	SERPINI1	serpin peptidase inhibitor, clade I (neuroserpin), member 1	568.575	912.053	225.097	0.246803	-2.01857	3.82e-39	2.97e-37
9585	KIF20B	kinesin family member 20B	953.785	1435.55	472.015	0.328803	-1.6047	7.98e-39	6.1e-37
58473	PLEKHB1	pleckstrin homology domain containing, family B (evectins) member 1	825.425	1255.58	395.266	0.314807	-1.66746	3e-38	2.27e-36
144195	SLC2A14	solute carrier family 2 (facilitated glucose transporter), member 14	1102.22	1633.69	570.751	0.349363	-1.5172	3.35e-38	2.5e-36
51659	GINS2	GINS complex subunit 2 (Psf2 homolog)	403.74	667.098	140.382	0.210437	-2.24854	5.63e-38	4.19e-36
55355	HJURP	Holliday junction recognition protein	430.126	703.007	157.245	0.223675	-2.16052	2.31e-37	1.69e-35
4174	MCM5	minichromosome maintenance complex component 5	681.174	1051.89	310.462	0.295148	-1.76049	1.41e-36	1e-34
100302739	PCNA-AS1	PCNA antisense RNA 1	819.414	1239.83	398.995	0.321813	-1.6357	2.18e-36	1.54e-34
1111	CHEK1	checkpoint kinase 1	901.585	1351.16	452.008	0.334533	-1.57978	2.6e-36	1.81e-34
55723	ASF1B	ASF1 anti-silencing function 1 homolog B (S. cerevisiae)	352.72	585.928	119.512	0.20397	-2.29357	2.08e-35	1.4e-33
79682	MLF1IP	MLF1 interacting protein	492.214	783.324	201.104	0.256732	-1.96167	3.03e-35	2.02e-33
56992	KIF15	kinesin family member 15	599.57	931.839	267.301	0.286853	-1.80162	4.7e-35	3.1e-33
5174	PDZK1	PDZ domain containing 1	513.718	900.214	127.222	0.141324	-2.82293	9.46e-35	6.11e-33
11254	SLC6A14	solute carrier family 6 (amino acid transporter), member 14	606.648	938.611	274.685	0.29265	-1.77275	2.55e-34	1.62e-32
6296	ACSM3	acyl-CoA synthetase medium-chain family member 3	571.336	889.974	252.697	0.283938	-1.81635	2.93e-34	1.85e-32
54346	UNC93A	unc-93 homolog A (C. elegans)	136.034	255.461	16.6075	0.06501	-3.9432	9.35e-34	5.84e-32
983	CDK1	cyclin-dependent kinase 1	1515.39	2543.97	486.807	0.191357	-2.38566	2.78e-33	1.71e-31
4085	MAD2L1	MAD2 mitotic arrest deficient-like 1 (yeast)	659.753	1008.27	311.232	0.308678	-1.69583	3.17e-33	1.94e-31
10635	RAD51AP1	RAD51 associated protein 1	529.399	825.643	233.154	0.282391	-1.82424	5.74e-33	3.49e-31
1031	CDKN2C	cyclin-dependent kinase inhibitor 2C (p18, inhibits CDK4)	321.453	534.411	108.495	0.203018	-2.30032	6.05e-33	3.66e-31
9156	EXO1	exonuclease 1	265.131	451.044	79.2167	0.17563	-2.50939	2.52e-32	1.51e-30
899	CCNF	cyclin F	799.349	1188.76	409.942	0.34485	-1.53596	4.19e-32	2.48e-30
701	BUB1B	BUB1 mitotic checkpoint serine/threonine kinase B	647.644	983.872	311.417	0.316522	-1.65962	6.2e-32	3.65e-30
55635	DEPDC1	DEP domain containing 1	411.51	659.718	163.302	0.247533	-2.01431	6.28e-32	3.69e-30
9787	DLGAP5	discs, large (Drosophila) homolog-associated protein 5	502.984	787.114	218.855	0.278047	-1.8466	7.54e-32	4.41e-30
4224	MEP1A	meprin A, alpha (PABA peptide hydrolase)	238.839	410.993	66.6857	0.162255	-2.62366	1.14e-31	6.59e-30
6323	SCN1A	sodium channel, voltage-gated, type I, alpha subunit	241.214	413.715	68.7118	0.166085	-2.59001	1.8e-31	1.04e-29
64856	VWA1	von Willebrand factor A domain containing 1	1156.33	1715.82	596.836	0.347844	-1.52349	1.06e-29	5.77e-28
9068	ANGPTL1	angiopoietin-like 1	140.235	256.595	23.8746	0.0930439	-3.42594	3.17e-29	1.7e-27
3161	HMMR	hyaluronan-mediated motility receptor (RHAMM)	608.132	916.19	300.073	0.327523	-1.61033	4.58e-29	2.44e-27
51514	DTL	denticleless E3 ubiquitin protein ligase homolog (Drosophila)	363.106	581.265	144.947	0.249365	-2.00367	5.41e-29	2.86e-27
10720	UGT2B11	UDP glucuronosyltransferase 2 family, polypeptide B11	722.273	1068.38	376.17	0.352094	-1.50597	7.21e-29	3.78e-27
2305	FOXM1	forkhead box M1	501.231	769.657	232.806	0.30248	-1.72509	2.09e-28	1.08e-26
10733	PLK4	polo-like kinase 4	355.983	568.532	143.433	0.252286	-1.98687	3.37e-28	1.72e-26
23397	NCAPH	non-SMC condensin I complex, subunit H	878.248	1396.47	360.027	0.257812	-1.95561	4.61e-28	2.34e-26
11113	CIT	citron (rho-interacting, serine/threonine kinase 21)	492.526	755.413	229.638	0.30399	-1.7179	7.73e-28	3.89e-26
991	CDC20	cell division cycle 20	805.007	1195.09	414.926	0.347193	-1.52619	1.88e-27	9.23e-26
9824	ARHGAP11A	Rho GTPase activating protein 11A	541.733	819.029	264.436	0.322865	-1.631	1.91e-27	9.37e-26
11065	UBE2C	ubiquitin-conjugating enzyme E2C	435.989	676.184	195.794	0.289558	-1.78808	2.2e-27	1.07e-25
55038	CDCA4	cell division cycle associated 4	629.85	935.822	323.878	0.346089	-1.53079	2.84e-27	1.37e-25
81621	KAZALD1	Kazal-type serine peptidase inhibitor domain 1	391.024	612.644	169.403	0.276512	-1.85459	3.99e-27	1.92e-25
200010	SLC5A9	solute carrier family 5 (sodium/glucose cotransporter), member 9	646.368	955.582	337.153	0.352825	-1.50298	5.14e-27	2.46e-25
3766	KCNJ10	potassium inwardly-rectifying channel, subfamily J, member 10	273.966	449.43	98.502	0.219171	-2.18987	5.75e-27	2.73e-25
1869	E2F1	E2F transcription factor 1	810.584	1199.14	422.029	0.351944	-1.50658	5.94e-27	2.81e-25
64167	ERAP2	endoplasmic reticulum aminopeptidase 2	585.152	869.627	300.678	0.345755	-1.53218	3.77e-26	1.72e-24
6718	AKR1D1	aldo-keto reductase family 1, member D1	546.578	815.163	277.993	0.341027	-1.55204	3.36e-25	1.48e-23
63967	CLSPN	claspin	491.096	740.862	241.331	0.325743	-1.61819	3.77e-25	1.65e-23
494514	C18orf56	chromosome 18 open reading frame 56	283.679	456.325	111.033	0.24332	-2.03907	9.65e-25	4.17e-23
81624	DIAPH3	diaphanous homolog 3 (Drosophila)	384.639	594.728	174.551	0.293498	-1.76858	1.16e-24	4.97e-23
81930	KIF18A	kinesin family member 18A	270.447	437.919	102.975	0.235145	-2.08838	1.33e-24	5.65e-23
151246	SGOL2	shugoshin-like 2 (S. pombe)	608.492	927.39	289.593	0.312267	-1.67915	3.62e-24	1.51e-22
1152	CKB	creatine kinase, brain	1642.45	2467.42	817.48	0.331309	-1.59375	8.85e-24	3.61e-22
10537	UBD	ubiquitin D	125.575	225.481	25.6679	0.113836	-3.13497	1.06e-23	4.3e-22
84722	PSRC1	proline/serine-rich coiled-coil 1	327.557	512.613	142.501	0.27799	-1.84689	2.27e-23	9.06e-22
731	C8A	complement component 8, alpha polypeptide	318.195	499.293	137.098	0.274584	-1.86468	3.87e-23	1.52e-21
2177	FANCD2	Fanconi anemia, complementation group D2	511.085	756.22	265.951	0.351685	-1.50765	8.13e-23	3.16e-21
140462	ASB9	ankyrin repeat and SOCS box containing 9	126.951	226.324	27.578	0.121852	-3.0368	8.45e-23	3.28e-21
222962	SLC29A4	solute carrier family 29 (nucleoside transporters), member 4	482.536	716.102	248.969	0.347673	-1.5242	1.39e-22	5.3e-21
123876	ACSM2A	acyl-CoA synthetase medium-chain family member 2A	250.421	449.507	51.3358	0.114205	-3.13031	1.48e-22	5.62e-21
256394	SERPINA11	serpin peptidase inhibitor, clade A (alpha-1 antiproteinase, antitrypsin), member 11	452.318	675.581	229.056	0.33905	-1.56043	3.47e-22	1.3e-20
23220	DTX4	deltex homolog 4 (Drosophila)	280.541	443.853	117.229	0.264118	-1.92075	5.37e-22	2e-20
11339	OIP5	Opa interacting protein 5	240.269	387.602	92.9359	0.239772	-2.06027	8.83e-22	3.23e-20
5267	SERPINA4	serpin peptidase inhibitor, clade A (alpha-1 antiproteinase, antitrypsin), member 4	542.019	837.022	247.015	0.295112	-1.76067	9.6e-22	3.5e-20
5522	PPP2R2C	protein phosphatase 2, regulatory subunit B, gamma	309.626	523.195	96.057	0.183597	-2.44539	1.01e-21	3.68e-20
10003	NAALAD2	N-acetylated alpha-linked acidic dipeptidase 2	346.193	531.321	161.065	0.303142	-1.72194	1.26e-21	4.57e-20
83990	BRIP1	BRCA1 interacting protein C-terminal helicase 1	446.526	662.205	230.848	0.348605	-1.52034	2.29e-21	8.13e-20
5209	PFKFB3	6-phosphofructo-2-kinase/fructose-2,6-biphosphatase 3	276.182	434.272	118.091	0.271929	-1.8787	5.19e-21	1.82e-19
9212	AURKB	aurora kinase B	241.935	387.929	95.941	0.247316	-2.01557	5.68e-21	1.98e-19
55388	MCM10	minichromosome maintenance complex component 10	258.43	410.39	106.469	0.259433	-1.94657	5.78e-21	2.01e-19
8318	CDC45	cell division cycle 45	331.146	508.353	153.938	0.302817	-1.72348	6.94e-21	2.39e-19
22943	DKK1	dickkopf 1 homolog (Xenopus laevis)	390.123	584.942	195.305	0.333887	-1.58257	1.33e-20	4.55e-19
11309	SLCO2B1	solute carrier organic anion transporter family, member 2B1	346.692	527.031	166.353	0.315642	-1.66364	2.17e-20	7.34e-19
51435	SCARA3	scavenger receptor class A, member 3	377.397	566.454	188.34	0.33249	-1.58862	4e-20	1.33e-18
64284	RAB17	RAB17, member RAS oncogene family	555.546	857.395	253.698	0.295894	-1.75685	6.79e-20	2.24e-18
1515	CTSL2	cathepsin L2	124.741	217.386	32.0963	0.147647	-2.75978	8.14e-20	2.67e-18
79733	E2F8	E2F transcription factor 8	131.101	226.145	36.0561	0.159438	-2.64894	1.83e-19	5.88e-18
4998	ORC1	origin recognition complex, subunit 1	250.002	392.137	107.866	0.275072	-1.86212	4.81e-19	1.51e-17
374393	FAM111B	family with sequence similarity 111, member B	158.104	264.011	52.1974	0.197709	-2.33855	5.25e-19	1.64e-17
9928	KIF14	kinesin family member 14	388.098	575.79	200.407	0.348055	-1.52261	6e-19	1.87e-17
1800	DPEP1	dipeptidase 1 (renal)	372.483	593.287	151.678	0.255658	-1.96771	6.65e-19	2.07e-17
1643	DDB2	damage-specific DNA binding protein 2, 48kDa	375.144	582.863	167.424	0.287245	-1.79965	7.36e-19	2.27e-17
2263	FGFR2	fibroblast growth factor receptor 2	67.8769	128.091	7.66313	0.0598259	-4.06309	9.31e-19	2.85e-17
100500808	MIR3917	microRNA 3917	196.549	317.259	75.8392	0.239045	-2.06465	1.3e-18	3.93e-17
100507118	LOC100507118	uncharacterized LOC100507118	269.757	416.136	123.379	0.296486	-1.75396	2.08e-18	6.18e-17
84057	MND1	meiotic nuclear divisions 1 homolog (S. cerevisiae)	283.336	433.511	133.161	0.307168	-1.7029	2.89e-18	8.55e-17
143686	SESN3	sestrin 3	281.216	430.855	131.577	0.305386	-1.71129	3e-18	8.88e-17
1811	SLC26A3	solute carrier family 26, member 3	138.858	234.276	43.4399	0.185422	-2.43112	7.46e-18	2.12e-16
221150	SKA3	spindle and kinetochore associated complex subunit 3	178.318	288.74	67.8968	0.235148	-2.08836	2.24e-17	6.22e-16
79075	DSCC1	defective in sister chromatid cohesion 1 homolog (S. cerevisiae)	280.127	425.508	134.745	0.316669	-1.65895	2.71e-17	7.49e-16
387103	CENPW	centromere protein W	200.698	319.338	82.0585	0.256965	-1.96036	2.84e-17	7.82e-16
10590	SCGN	secretagogin, EF-hand calcium binding protein	464.637	715.127	214.147	0.299454	-1.7396	4.41e-17	1.2e-15
404744	NPSR1-AS1	NPSR1 antisense RNA 1	233.036	361.933	104.14	0.287733	-1.7972	7.51e-17	2.02e-15
136853	SRCRB4D	scavenger receptor cysteine rich domain containing, group B (4 domains)	799.903	1348.04	251.765	0.186764	-2.42071	1.43e-16	3.75e-15
91703	ACY3	aspartoacylase (aminocyclase) 3	74.2039	135.481	12.9271	0.0954161	-3.38962	1.61e-16	4.19e-15
55553	SOX6	SRY (sex determining region Y)-box 6	209.984	328.01	91.9576	0.28035	-1.8347	3.84e-16	9.77e-15
114757	CYGB	cytoglobin	133.55	222.264	44.8372	0.20173	-2.30951	3.95e-16	1e-14
79915	ATAD5	ATPase family, AAA domain containing 5	287.345	430.115	144.575	0.33613	-1.57291	4.39e-16	1.11e-14
157570	ESCO2	establishment of cohesion 1 homolog 2 (S. cerevisiae)	201.075	336.815	65.335	0.193979	-2.36603	4.54e-16	1.15e-14
641654	HEPN1	hepatocellular carcinoma, down-regulated 1	132.19	219.822	44.5579	0.202699	-2.30259	8.64e-16	2.12e-14
7113	TMPRSS2	transmembrane protease, serine 2	118.881	200.517	37.2443	0.185741	-2.42863	1.41e-15	3.43e-14
283298	OLFML1	olfactomedin-like 1	56.2487	105.813	6.68483	0.0631761	-3.98448	1.54e-15	3.71e-14
10036	CHAF1A	chromatin assembly factor 1, subunit A (p150)	272.935	408.634	137.237	0.335845	-1.57413	1.76e-15	4.22e-14
4603	MYBL1	v-myb myeloblastosis viral oncogene homolog (avian)-like 1	170.979	272.616	69.3406	0.254352	-1.9751	1.8e-15	4.31e-14
83715	ESPN	espin	304.539	449.992	159.086	0.35353	-1.50009	1.86e-15	4.45e-14
151648	SGOL1	shugoshin-like 1 (S. pombe)	196.657	306.621	86.6937	0.282739	-1.82246	4.12e-15	9.64e-14
23305	ACSL6	acyl-CoA synthetase long-chain family member 6	180.797	284.031	77.5623	0.273077	-1.87262	5.61e-15	1.3e-13
64129	TINAGL1	tubulointerstitial nephritis antigen-like 1	277.406	410.447	144.365	0.351726	-1.50748	1.48e-14	3.33e-13
768	CA9	carbonic anhydrase IX	98.2762	168.392	28.1602	0.16723	-2.58009	1.63e-14	3.65e-13
90381	TICRR	TOPBP1-interacting checkpoint and replication regulator	237.503	357.31	117.695	0.329391	-1.60213	2.13e-14	4.71e-13
1014	CDH16	cadherin 16, KSP-cadherin	139.574	226.181	52.9666	0.234178	-2.09432	3.39e-14	7.37e-13
81027	TUBB1	tubulin, beta 1 class VI	109.821	184.005	35.6371	0.193675	-2.36829	4.9e-14	1.05e-12
641	BLM	Bloom syndrome, RecQ helicase-like	178.412	278.051	78.7741	0.283309	-1.81955	5.19e-14	1.11e-12
130399	ACVR1C	activin A receptor, type IC	86.2591	149.296	23.2221	0.155544	-2.6846	7.97e-14	1.68e-12
149461	CLDN19	claudin 19	141.12	227.131	55.1094	0.242633	-2.04315	8.18e-14	1.71e-12
195828	ZNF367	zinc finger protein 367	132.095	214.414	49.7753	0.232146	-2.1069	8.41e-14	1.76e-12
6941	TCF19	transcription factor 19	249.244	369.287	129.202	0.349868	-1.51512	1.63e-13	3.31e-12
353219	KAAG1	kidney associated antigen 1	175.552	273.214	77.8897	0.285087	-1.81053	1.72e-13	3.46e-12
255743	NPNT	nephronectin	91.9542	156.773	27.1354	0.173087	-2.53043	2.27e-13	4.54e-12
101927813	NA	NA	167.187	260.328	74.0459	0.284433	-1.81384	3.8e-13	7.43e-12
27085	MTBP	Mdm2, transformed 3T3 cell double minute 2, p53 binding protein (mouse) binding protein, 104kDa	182.677	280.757	84.5974	0.301318	-1.73064	3.99e-13	7.78e-12
729533	FAM72A	family with sequence similarity 72, member A	230.71	342.862	118.557	0.345787	-1.53204	5.46e-13	1.05e-11
570	BAAT	bile acid CoA: amino acid N-acyltransferase (glycine N-choloyltransferase)	158.73	247.841	69.6199	0.280905	-1.83184	5.55e-13	1.07e-11
5888	RAD51	RAD51 homolog (S. cerevisiae)	163.457	252.984	73.9291	0.292228	-1.77483	1.37e-12	2.57e-11
54821	ERCC6L	excision repair cross-complementing rodent repair deficiency, complementation group 6-like	124.954	200.808	49.0999	0.244512	-2.03203	2.02e-12	3.7e-11
285643	KIF4B	kinesin family member 4B	207.745	312.678	102.811	0.328809	-1.60468	2.09e-12	3.81e-11
6783	SULT1E1	sulfotransferase family 1E, estrogen-preferring, member 1	43.308	81.4918	5.12427	0.0628808	-3.99124	2.58e-12	4.66e-11
83461	CDCA3	cell division cycle associated 3	211.536	315.043	108.029	0.342904	-1.54412	3.41e-12	6.11e-11
1586	CYP17A1	cytochrome P450, family 17, subfamily A, polypeptide 1	36.4376	69.8472	3.02801	0.043352	-4.52776	6.85e-12	1.19e-10
3957	LGALS2	lectin, galactoside-binding, soluble, 2	222.657	334.838	110.475	0.329936	-1.59974	9.52e-12	1.62e-10
283643	C14orf80	chromosome 14 open reading frame 80	111.334	180.159	42.5082	0.235948	-2.08346	1e-11	1.7e-10
1033	CDKN3	cyclin-dependent kinase inhibitor 3	101.056	166.125	35.9866	0.216625	-2.20673	1.02e-11	1.73e-10
3231	HOXD1	homeobox D1	129.701	204.736	54.6668	0.267012	-1.90503	1.32e-11	2.2e-10
113263	GLCCI1	glucocorticoid induced transcript 1	197.404	293.137	101.67	0.346835	-1.52768	2.13e-11	3.5e-10
414149	ACBD7	acyl-CoA binding domain containing 7	181.218	272.249	90.1879	0.33127	-1.59392	2.6e-11	4.26e-10
200197	TMEM51-AS1	TMEM51 antisense RNA 1	88.4742	147.228	29.7208	0.20187	-2.3085	2.81e-11	4.55e-10
6240	RRM1	ribonucleotide reductase M1	1559.55	2352.44	766.665	0.325902	-1.61749	2.94e-11	4.75e-10
3263	HPX	hemopexin	194.274	306.304	82.2447	0.268507	-1.89697	4.31e-11	6.86e-10
337	APOA4	apolipoprotein A-IV	105.752	170.067	41.4368	0.243649	-2.03712	7.08e-11	1.11e-09
729	C6	complement component 6	31.9486	61.4049	2.49231	0.0405882	-4.6228	9.32e-11	1.44e-09
1290	COL5A2	collagen, type V, alpha 2	201.444	329.425	73.4629	0.223004	-2.16486	1.05e-10	1.6e-09
92747	BPIFB1	BPI fold containing family B, member 1	50.1131	90.1639	10.0623	0.111601	-3.16358	1.34e-10	2.03e-09
10451	VAV3	vav 3 guanine nucleotide exchange factor	140.952	215.614	66.2897	0.307446	-1.7016	2.3e-10	3.38e-09
420	ART4	ADP-ribosyltransferase 4 (Dombrock blood group)	195.135	312.147	78.1224	0.250275	-1.99842	2.62e-10	3.82e-09
284611	FAM102B	family with sequence similarity 102, member B	150.107	225.982	74.2321	0.328487	-1.60609	5.06e-10	7.16e-09
220042	C11orf82	chromosome 11 open reading frame 82	160.704	242.33	79.0778	0.326323	-1.61563	8.09e-10	1.12e-08
6791	AURKAPS1	aurora kinase A pseudogene 1	144.284	217.177	71.3903	0.32872	-1.60507	1.1e-09	1.5e-08
219790	RTKN2	rhotekin 2	137.933	209.087	66.7788	0.319383	-1.64664	1.19e-09	1.61e-08
1466	CSRP2	cysteine and glycine-rich protein 2	90.3605	143.99	36.7314	0.255098	-1.97088	3.4e-09	4.36e-08
28986	MAGEH1	melanoma antigen family H, 1	139.294	208.198	70.3891	0.338087	-1.56453	5.6e-09	6.98e-08
56924	PAK6	p21 protein (Cdc42/Rac)-activated kinase 6	118.134	180.716	55.552	0.307399	-1.70181	5.85e-09	7.28e-08
151393	RMDN2	regulator of microtubule dynamics 2	147.762	218.776	76.7481	0.350807	-1.51125	6.74e-09	8.33e-08
114770	PGLYRP2	peptidoglycan recognition protein 2	54.8076	98.831	10.7842	0.109118	-3.19604	8.91e-09	1.08e-07
9075	CLDN2	claudin 2	64.8126	115.976	13.649	0.117688	-3.08697	1.02e-08	1.23e-07
1748	DLX4	distal-less homeobox 4	55.0513	93.9842	16.1184	0.171501	-2.54371	1.32e-08	1.56e-07
10866	HCP5	HLA complex P5 (non-protein coding)	123.334	185.573	61.0952	0.329224	-1.60286	1.44e-08	1.7e-07
10864	SLC22A7	solute carrier family 22 (organic anion transporter), member 7	45.862	79.8217	11.9022	0.14911	-2.74555	2.38e-08	2.72e-07
57523	NYNRIN	NYN domain and retroviral integrase containing	44.822	78.4172	11.2268	0.143168	-2.80422	2.44e-08	2.78e-07
286151	FBXO43	F-box protein 43	71.4874	115.746	27.2285	0.235243	-2.08778	3.24e-08	3.62e-07
7318	UBA7	ubiquitin-like modifier activating enzyme 7	119.404	179.296	59.5117	0.331919	-1.5911	3.75e-08	4.14e-07
80119	PIF1	PIF1 5'-to-3' DNA helicase homolog (S. cerevisiae)	100.439	153.898	46.9807	0.305273	-1.71183	7.24e-08	7.7e-07
5367	PMCH	pro-melanin-concentrating hormone	73.8977	117.539	30.2565	0.257417	-1.95782	1.19e-07	1.23e-06
79098	C1orf116	chromosome 1 open reading frame 116	61.6226	100.838	22.4071	0.222209	-2.17001	1.27e-07	1.31e-06
2633	GBP1	guanylate binding protein 1, interferon-inducible	71.1838	113.765	28.6028	0.251421	-1.99182	1.31e-07	1.34e-06
201617	LOC201617	uncharacterized LOC201617	55.4933	92.3294	18.6572	0.202072	-2.30706	1.51e-07	1.54e-06
7850	IL1R2	interleukin 1 receptor, type II	96.5495	147.539	45.5598	0.308798	-1.69526	1.55e-07	1.57e-06
147710	IGSF23	immunoglobulin superfamily, member 23	97.4968	147.478	47.5157	0.322189	-1.63402	2.25e-07	2.23e-06
102724058	NA	NA	45.2173	76.9718	13.4628	0.174905	-2.51536	2.33e-07	2.31e-06
5139	PDE3A	phosphodiesterase 3A, cGMP-inhibited	55.2221	91.2977	19.1464	0.209714	-2.25351	2.83e-07	2.78e-06
26762	HAVCR1	hepatitis A virus cellular receptor 1	93.2084	141.533	44.8837	0.317126	-1.65687	2.88e-07	2.82e-06
2946	GSTM2	glutathione S-transferase mu 2 (muscle)	84.8403	130.736	38.9445	0.297886	-1.74717	3e-07	2.93e-06
5959	RDH5	retinol dehydrogenase 5 (11-cis/9-cis)	47.2874	79.9238	14.6509	0.183311	-2.44764	3.19e-07	3.1e-06
55824	PAG1	phosphoprotein associated with glycosphingolipid microdomains 1	67.6626	107.84	27.4849	0.254866	-1.97219	3.46e-07	3.35e-06
9252	RPS6KA5	ribosomal protein S6 kinase, 90kDa, polypeptide 5	74.0355	116.323	31.7476	0.272925	-1.87342	4.54e-07	4.3e-06
732	C8B	complement component 8, beta polypeptide	54.1351	88.9841	19.286	0.216736	-2.20599	5.53e-07	5.17e-06
57530	CGN	cingulin	76.0132	118.346	33.6805	0.284594	-1.81302	5.7e-07	5.31e-06
3434	IFIT1	interferon-induced protein with tetratricopeptide repeats 1	61.8272	99.2907	24.3637	0.245378	-2.02692	6.35e-07	5.87e-06
4778	NFE2	nuclear factor (erythroid-derived 2), 45kDa	24.3557	45.1943	3.51716	0.0778232	-3.68366	8.09e-07	7.36e-06
151242	PPP1R1C	protein phosphatase 1, regulatory (inhibitor) subunit 1C	50.9198	83.9279	17.9117	0.213417	-2.22825	8.31e-07	7.53e-06
1582	CYP8B1	cytochrome P450, family 8, subfamily B, polypeptide 1	109.995	185.517	34.4726	0.185819	-2.42803	8.36e-07	7.57e-06
51310	SLC22A17	solute carrier family 22, member 17	90.5167	136.987	44.0458	0.321532	-1.63697	8.62e-07	7.78e-06
7380	UPK3A	uroplakin 3A	45.5084	76.2262	14.7906	0.194035	-2.36561	1.01e-06	9.06e-06
151258	SLC38A11	solute carrier family 38, member 11	89.2855	160.287	18.2841	0.114071	-3.132	1.03e-06	9.23e-06
338094	FAM151A	family with sequence similarity 151, member A	46.3267	77.0944	15.559	0.201818	-2.30888	1.07e-06	9.53e-06
5157	PDGFRL	platelet-derived growth factor receptor-like	146.135	221.344	70.9248	0.320427	-1.64193	1.09e-06	9.71e-06
100996492	LOC100996492	uncharacterized LOC100996492	57.4043	92.355	22.4537	0.243124	-2.04024	1.23e-06	1.09e-05
57116	ZNF695	zinc finger protein 695	68.9408	107.672	30.2099	0.280574	-1.83354	1.38e-06	1.21e-05
400961	PAIP2B	poly(A) binding protein interacting protein 2B	56.4794	90.7615	22.1973	0.244567	-2.0317	1.48e-06	1.29e-05
7784	ZP3	zona pellucida glycoprotein 3 (sperm receptor)	40.1886	68.172	12.2051	0.179035	-2.48169	3.13e-06	2.57e-05
83956	RACGAP1P	Rac GTPase activating protein 1 pseudogene	30.5506	53.3915	7.70968	0.144399	-2.79187	4.6e-06	3.68e-05
8740	TNFSF14	tumor necrosis factor (ligand) superfamily, member 14	37.6562	63.5499	11.7625	0.185092	-2.43369	5.15e-06	4.09e-05
3697	ITIH1	inter-alpha-trypsin inhibitor heavy chain 1	62.3314	97.0383	27.6245	0.284676	-1.81261	5.55e-06	4.38e-05
283431	GAS2L3	growth arrest-specific 2 like 3	153.367	232.014	74.7213	0.322055	-1.63462	5.79e-06	4.55e-05
53358	SHC3	SHC (Src homology 2 domain containing) transforming protein 3	73.2618	111.283	35.2411	0.316681	-1.6589	6.03e-06	4.73e-05
127707	KLHDC7A	kelch domain containing 7A	56.179	88.9024	23.4556	0.263836	-1.92229	7.77e-06	6.01e-05
145508	CEP128	centrosomal protein 128kDa	77.5817	116.405	38.7583	0.33296	-1.58658	7.89e-06	6.07e-05
134548	SOWAHA	sosondowah ankyrin repeat domain family member A	52.24	83.3304	21.1495	0.253803	-1.97822	8.17e-06	6.27e-05
4619	MYH1	myosin, heavy chain 1, skeletal muscle, adult	13.2733	26.0574	0.489152	0.0187721	-5.73526	9e-06	6.88e-05
4622	MYH4	myosin, heavy chain 4, skeletal muscle	16.3166	31.0727	1.56056	0.0502228	-4.31552	1.01e-05	7.65e-05
284029	LINC00324	long intergenic non-protein coding RNA 324	37.1826	62.2067	12.1586	0.195455	-2.35509	1.18e-05	8.78e-05
9308	CD83	CD83 molecule	22.869	41.1494	4.58857	0.11151	-3.16475	1.52e-05	0.000111044
653691	FAM115D	family with sequence similarity 139, member B	28.7423	49.8215	7.66313	0.153812	-2.70076	1.52e-05	0.000111567
154761	LOC154761	family with sequence similarity 115, member C pseudogene	46.3944	74.7604	18.0284	0.241149	-2.052	1.54e-05	0.000112645
5948	RBP2	retinol binding protein 2, cellular	27.7841	48.5804	6.98778	0.143839	-2.79747	1.56e-05	0.00011399
222643	UNC5CL	unc-5 homolog C (C. elegans)-like	54.3979	84.7349	24.0608	0.283954	-1.81627	2.01e-05	0.000144424
27098	CLUL1	clusterin-like 1 (retinal)	50.784	79.6736	21.8943	0.274801	-1.86354	2.08e-05	0.000149064
2165	F13B	coagulation factor XIII, B polypeptide	61.2581	93.2845	29.2316	0.31336	-1.67411	2.53e-05	0.000178332
285419	LOC285419	uncharacterized LOC285419	35.1574	58.366	11.9487	0.204721	-2.28827	2.58e-05	0.000181463
54933	RHBDL2	rhomboid, veinlet-like 2 (Drosophila)	48.6905	76.5581	20.8229	0.271988	-1.87838	2.65e-05	0.000186124
27329	ANGPTL3	angiopoietin-like 3	16.4823	30.8684	2.09626	0.0679095	-3.88024	2.69e-05	0.000188892
3158	HMGCS2	3-hydroxy-3-methylglutaryl-CoA synthase 2 (mitochondrial)	18.6458	34.3567	2.93491	0.0854248	-3.5492	3.15e-05	0.000218168
768206	PRCD	progressive rod-cone degeneration	24.8571	43.5651	6.14912	0.141148	-2.82472	3.2e-05	0.000221479
151126	ZNF385B	zinc finger protein 385B	112.757	183.494	42.019	0.228993	-2.12662	3.67e-05	0.000250752
285966	FAM115C	family with sequence similarity 115, member C	25.6882	46.7878	4.58857	0.0980719	-3.35002	4.04e-05	0.000273283
10516	FBLN5	fibulin 5	36.3107	59.4845	13.1369	0.220846	-2.17889	4.94e-05	0.00032865
164656	TMPRSS6	transmembrane protease, serine 6	53.4638	82.1915	24.7362	0.300958	-1.73237	5.02e-05	0.000333056
9177	HTR3B	5-hydroxytryptamine (serotonin) receptor 3B, ionotropic	25.0841	43.4834	6.68483	0.153733	-2.7015	5.22e-05	0.000345801
81704	DOCK8	dedicator of cytokinesis 8	59.0934	89.3978	28.789	0.322033	-1.63472	5.39e-05	0.000356233
26157	GIMAP2	GTPase, IMAP family member 2	24.0326	41.8695	6.19568	0.147976	-2.75657	6.1e-05	0.00039907
8537	BCAS1	breast carcinoma amplified sequence 1	45.404	71.1495	19.6584	0.276297	-1.85571	6.32e-05	0.000412653
647946	LINC00669	long intergenic non-protein coding RNA 669	28.4461	48.0646	8.82764	0.183662	-2.44488	6.57e-05	0.000426449
1610	DAO	D-amino-acid oxidase	18.8101	33.9634	3.65681	0.107669	-3.21532	7.08e-05	0.000457555
57452	GALNT16	UDP-N-acetyl-alpha-D-galactosamine:polypeptide N-acetylgalactosaminyltransferase 16	48.1077	74.7399	21.4754	0.287335	-1.7992	7.33e-05	0.000471745
26040	SETBP1	SET binding protein 1	59.4954	89.689	29.3018	0.326705	-1.61394	7.61e-05	0.000487811
10699	CORIN	corin, serine peptidase	17.5151	32.0022	3.02801	0.0946188	-3.40173	8.13e-05	0.000517842
7103	TSPAN8	tetraspanin 8	32.1633	53.1464	11.1803	0.210368	-2.24901	8.32e-05	0.000529039
6785	ELOVL4	ELOVL fatty acid elongase 4	53.6832	81.5122	25.8541	0.317181	-1.65662	8.88e-05	0.000561297
56128	PCDHB8	protocadherin beta 8	49.1723	75.7512	22.5933	0.298257	-1.74537	9.22e-05	0.00057949
80835	TAS1R1	taste receptor, type 1, member 1	29.3966	51.6193	7.17398	0.138979	-2.84707	9.69e-05	0.000606395
100533181	FXYD6-FXYD2	FXYD6-FXYD2 readthrough	47.2902	73.1516	21.4288	0.292937	-1.77134	0.000106155	0.000658476
486	FXYD2	FXYD domain containing ion transport regulator 2	49.3016	75.5673	23.0359	0.30484	-1.71388	0.000117925	0.000724253
11251	PTGDR2	prostaglandin D2 receptor 2	62.076	92.1251	32.0269	0.347645	-1.52431	0.000118346	0.000726371
7161	TP73	tumor protein p73	59.6437	89.1936	30.0939	0.3374	-1.56747	0.000127404	0.000777017
730	C7	complement component 7	23.6461	40.654	6.63828	0.163287	-2.61452	0.000140079	0.000847075
3549	IHH	indian hedgehog	48.1655	73.8308	22.5002	0.304754	-1.71428	0.000147813	0.000889372
9844	ELMO1	engulfment and cell motility 1	57.7936	86.0526	29.5346	0.343215	-1.54281	0.00017428	0.00103888
4151	MB	myoglobin	23.2281	40.0973	6.35898	0.158589	-2.65664	0.000180068	0.00106842
6751	SSTR1	somatostatin receptor 1	16.3453	29.709	2.98146	0.100355	-3.31681	0.000209735	0.00123117
57381	RHOJ	ras homolog family member J	32.2751	55.9554	8.59489	0.153602	-2.70273	0.000240778	0.00139721
345079	SOWAHB	sosondowah ankyrin repeat domain family member B	31.8189	51.2465	12.3914	0.241799	-2.04812	0.000271657	0.00155623
2627	GATA6	GATA binding protein 6	198.025	293.214	102.835	0.350716	-1.51162	0.000285299	0.00162856
644962	TNRC18P1	TNRC18P1	26.7448	45.3373	8.15228	0.179814	-2.47542	0.000286043	0.00163233
53841	CDHR5	cadherin-related family member 5	56.395	83.5347	29.2553	0.350217	-1.51368	0.000299063	0.00169757
644990	THRB-AS1	THRB antisense RNA 1	19.8846	34.4588	5.31047	0.154111	-2.69796	0.000299487	0.00169948
54478	FAM64A	family with sequence similarity 64, member A	57.7121	92.5745	22.8497	0.246825	-2.01844	0.000311324	0.00176094
101928782	NA	NA	41.2591	63.4886	19.0296	0.299733	-1.73825	0.000347764	0.00194817
55536	CDCA7L	cell division cycle associated 7-like	44.5073	67.4927	21.5219	0.318878	-1.64892	0.000421852	0.00231142
8110	DPF3	D4, zinc and double PHD fingers, family 3	49.1614	73.7491	24.5736	0.333205	-1.58552	0.000440803	0.00240295
5698	PSMB9	proteasome (prosome, macropain) subunit, beta type, 9 (large multifunctional peptidase 2)	30.945	49.5917	12.2982	0.24799	-2.01165	0.000459761	0.00249922
1135	CHRNA2	cholinergic receptor, nicotinic, alpha 2 (neuronal)	10.6941	20.3168	1.0714	0.052735	-4.2451	0.000479583	0.00259015
9027	NAT8	N-acetyltransferase 8 (GCN5-related, putative)	13.0905	24.1779	2.00316	0.0828509	-3.59334	0.000480339	0.00259351
101929705	NA	NA	15.1329	27.1912	3.07456	0.113072	-3.14468	0.000539253	0.00287453
1581	CYP7A1	cytochrome P450, family 7, subfamily A, polypeptide 1	8.99109	17.4465	0.535702	0.0307055	-5.02536	0.000634766	0.00332928
154796	AMOT	angiomotin	14.8517	26.6753	3.02801	0.113514	-3.13906	0.00065766	0.00343532
84059	GPR98	G protein-coupled receptor 98	30.5024	50.1739	10.8308	0.215865	-2.2118	0.000756807	0.0038899
2187	FANCB	Fanconi anemia, complementation group B	23.4736	38.7949	8.15228	0.210138	-2.25059	0.00082973	0.00421632
84314	TMEM107	transmembrane protein 107	28.7377	45.8991	11.5763	0.252213	-1.98729	0.000916876	0.00459488
10346	TRIM22	tripartite motif containing 22	32.6312	50.9145	14.348	0.281805	-1.82723	0.000930155	0.00465295
59341	TRPV4	transient receptor potential cation channel, subfamily V, member 4	35.5315	54.8982	16.1649	0.294453	-1.76389	0.000933456	0.00466583
6843	VAMP1	vesicle-associated membrane protein 1 (synaptobrevin 1)	42.1032	63.0341	21.1724	0.335889	-1.57394	0.000934667	0.00467067
9754	STARD8	StAR-related lipid transfer (START) domain containing 8	17.1369	29.5456	4.72822	0.160031	-2.64358	0.00104208	0.00514467
7043	TGFB3	transforming growth factor, beta 3	43.1184	64.0862	22.1507	0.34564	-1.53266	0.00112273	0.00550615
7350	UCP1	uncoupling protein 1 (mitochondrial, proton carrier)	9.70779	18.4373	0.978304	0.0530612	-4.2362	0.00116514	0.0056895
342527	SMTNL2	smoothelin-like 2	8.25535	16.0215	0.489152	0.0305309	-5.03359	0.00128944	0.00621761
55329	MNS1	meiosis-specific nuclear structural 1	41.4141	61.6091	21.219	0.344413	-1.53779	0.00129572	0.00624476
6768	ST14	suppression of tumorigenicity 14 (colon carcinoma)	41.9253	62.3752	21.4754	0.344293	-1.53829	0.00130359	0.0062811
145407	C14orf37	chromosome 14 open reading frame 37	40.5532	60.5162	20.5902	0.340243	-1.55536	0.00133596	0.00640889
51062	ATL1	atlastin GTPase 1	40.4777	60.5979	20.3574	0.335943	-1.57371	0.001347	0.006453
646262	LACTBL1	lactamase, beta-like 1	15.7545	27.5027	4.00632	0.14567	-2.77923	0.00134731	0.006453
83478	ARHGAP24	Rho GTPase activating protein 24	8.01786	15.5466	0.489152	0.0314637	-4.99017	0.00162553	0.00762041
389812	LCN15	lipocalin 15	10.5352	19.5098	1.56056	0.0799883	-3.64407	0.00168208	0.00785322
619373	MBOAT4	membrane bound O-acyltransferase domain containing 4	21.2054	35.6795	6.73138	0.188662	-2.40612	0.00173826	0.00809711
361	AQP4	aquaporin 4	11.3728	21.185	1.56056	0.0736632	-3.76291	0.00176216	0.0081894
312	ANXA13	annexin A13	10.3967	19.326	1.46746	0.0759319	-3.71915	0.00176983	0.00822054
27035	NOX1	NADPH oxidase 1	9.16132	17.3443	0.978304	0.0564048	-4.14804	0.00184813	0.00855178
115703	ARHGAP33	Rho GTPase activating protein 33	25.9509	41.2107	10.6911	0.259427	-1.9466	0.00192938	0.00889564
541565	C8orf58	chromosome 8 open reading frame 58	25.0872	40.1586	10.0158	0.249406	-2.00343	0.0019413	0.00894206
51129	ANGPTL4	angiopoietin-like 4	37.5992	56.2618	18.9365	0.336579	-1.57098	0.00196255	0.00902912
100127888	LOC100127888	uncharacterized LOC100127888	41.6194	61.507	21.7318	0.353322	-1.50094	0.00197431	0.00907676
163933	FAM43B	family with sequence similarity 43, member B	32.9822	50.6846	15.2797	0.301466	-1.72993	0.00199573	0.00915338
440900	LOC440900	uncharacterized LOC440900	20.3851	33.5497	7.22053	0.215219	-2.21612	0.00208497	0.00951955
GO_BP
	GOID	GOTerm	Ontology Source	Term PValue	Term PValue Corrected with Bonferroni step down	Group PValue	Group PValue Corrected with Bonferroni step down	GOLevels	GOGroups	% Associated Genes	Nr. Genes	Associated Genes Found
	GO:0000079	regulation of cyclin-dependent protein serine/threonine kinase activity	GO_BiologicalProcess-GOA_23.02.2017_10h01	1.3e-05	0.0026	1.3e-05	5.5e-05	[5, 6, 8, 9, 10, 11]	Group00	10.989	10	[BLM, CCNA2, CCNB1, CDC25C, CDKN2C, CDKN3, CKS2, MCM2, PLK1, PSRC1]
	GO:0048002	antigen processing and presentation of peptide antigen	GO_BiologicalProcess-GOA_23.02.2017_10h01	3.1e-05	0.0057	3.1e-05	9.5e-05	[3]	Group01	7.32984	14	[CD74, CENPE, CTSV, ERAP2, KIF11, KIF15, KIF18A, KIF22, KIF23, KIF2C, KIF4A, KIF4B, PSMB9, RACGAP1]
	GO:0009636	response to toxic substance	GO_BiologicalProcess-GOA_23.02.2017_10h01	0.0001	0.016	0.0001	0.0001	[3]	Group02	6.25	15	[APOA4, BRIP1, CCNB1, CDK1, CST3, CYGB, DHRS2, FBLN5, GSTM2, HP, MBL2, RAD51, SLC6A14, TINAGL1, TYMS]
	GO:0010389	regulation of G2/M transition of mitotic cell cycle	GO_BiologicalProcess-GOA_23.02.2017_10h01	0.00014	0.021	8.9e-06	5.3e-05	[6, 7, 8]	Group03	8.40336	10	[AURKA, BLM, CCNA2, CCNB1, CDK1, CENPF, CLSPN, KIF14, PSMB9, TICRR]
	GO:0016572	histone phosphorylation	GO_BiologicalProcess-GOA_23.02.2017_10h01	6.1e-06	0.0012	8.9e-06	5.3e-05	[6, 7, 8]	Group03	19.4444	7	[AURKA, AURKB, CCNA2, CCNB1, CDK1, CHEK1, RPS6KA5]
	GO:0035404	histone-serine phosphorylation	GO_BiologicalProcess-GOA_23.02.2017_10h01	3e-05	0.0054	8.9e-06	5.3e-05	[7, 8, 9, 10]	Group03	40	4	[AURKA, AURKB, CCNB1, RPS6KA5]
	GO:0031099	regeneration	GO_BiologicalProcess-GOA_23.02.2017_10h01	0.00017	0.026	3.2e-05	6.5e-05	[3]	Group04	6.59898	13	[APOA4, AURKA, BAAT, CCNA2, CCNB1, CDK1, CPB2, GSN, MKI67, PCNA, TGFBR3, TYMS, UGT1A1]
	GO:0031100	animal organ regeneration	GO_BiologicalProcess-GOA_23.02.2017_10h01	1.1e-05	0.0022	3.2e-05	6.5e-05	[4, 5, 6]	Group04	11.236	10	[AURKA, BAAT, CCNA2, CDK1, CPB2, MKI67, PCNA, TGFBR3, TYMS, UGT1A1]
	GO:0001889	liver development	GO_BiologicalProcess-GOA_23.02.2017_10h01	6.8e-05	0.011	3.2e-05	6.5e-05	[4, 5, 6, 7]	Group04	7.74194	12	[AURKA, BAAT, CPB2, E2F7, E2F8, GATA6, PCNA, SLCO2B1, TGFBR3, TINAGL1, TYMS, UGT1A1]
	GO:0002920	regulation of humoral immune response	GO_BiologicalProcess-GOA_23.02.2017_10h01	1.2e-05	0.0024	1e-05	5.2e-05	[4, 5]	Group05	14.5455	8	[C6, C7, C8A, C8B, CFI, HPX, PGC, ZP3]
	GO:0002922	positive regulation of humoral immune response	GO_BiologicalProcess-GOA_23.02.2017_10h01	0.00023	0.035	1e-05	5.2e-05	[4, 5, 6]	Group05	25	4	[C6, HPX, PGC, ZP3]
	GO:0030162	regulation of proteolysis	GO_BiologicalProcess-GOA_23.02.2017_10h01	0.0001	0.016	1e-05	5.2e-05	[5, 6]	Group05	4.15045	32	[ACVR1C, AURKA, BIRC5, BUB1B, C6, C7, C8A, C8B, CCNB1, CDC20, CDK1, CFI, CPB2, CST3, DPEP1, GSN, IL1R2, ITIH1, MAD2L1, MBL2, PBK, PLK1, PSMB9, PTTG1, SERPINA11, SERPINA4, SERPINA5, SERPINA7, SERPIND1, SERPINI1, TNFSF14, UBE2C]
	GO:0070613	regulation of protein processing	GO_BiologicalProcess-GOA_23.02.2017_10h01	0.00011	0.017	1e-05	5.2e-05	[6, 7]	Group05	9.57447	9	[BIRC5, C6, C7, C8A, C8B, CFI, CPB2, GSN, IL1R2]
	GO:0044702	single organism reproductive process	GO_BiologicalProcess-GOA_23.02.2017_10h01	8.9e-09	2e-06	8.9e-09	8.9e-08	[2, 3]	Group06	4.42279	59	[ACVR1C, ASF1B, AURKA, BRIP1, BUB1, BUB1B, CADM1, CCNB1, CCNF, CDC20, CDC25C, CDK1, CKS2, CST3, CTSV, DIAPH3, E2F1, E2F7, E2F8, EXO1, FANCD2, FBXO43, FGFR2, GATA6, HMGB2, IHH, KIF18A, KIFC1, LGR5, MKI67, MND1, MNS1, NCAPH, NEK2, PCNA, PCYT1B, PDE3A, PLK1, PLK4, PMCH, PTGDR2, PTTG1, RACGAP1, RAD51, RRM1, SERPINA5, SGO1, SGO2, SLC26A3, SLC2A14, SMC4, SSTR1, ST14, TGFB3, TINAGL1, TOP2A, TSPAN8, TTK,…
	GO:0051321	meiotic cell cycle	GO_BiologicalProcess-GOA_23.02.2017_10h01	4.1e-11	1e-08	8.9e-09	8.9e-08	[2, 3, 4]	Group06	10	25	[AURKA, BRIP1, BUB1, BUB1B, CDC20, CDK1, CKS2, EXO1, FANCD2, FBXO43, KIF18A, MKI67, MND1, MNS1, NCAPH, NEK2, PDE3A, PLK1, PTTG1, RAD51, SGO1, SGO2, SMC4, TOP2A, TTK]
	GO:0007126	meiotic nuclear division	GO_BiologicalProcess-GOA_23.02.2017_10h01	4.7e-10	1.1e-07	8.9e-09	8.9e-08	[3, 4, 5, 6]	Group06	10.6599	21	[AURKA, BRIP1, BUB1, BUB1B, CDC20, CKS2, FANCD2, FBXO43, KIF18A, MKI67, MND1, NCAPH, PDE3A, PLK1, PTTG1, RAD51, SGO1, SGO2, SMC4, TOP2A, TTK]
	GO:0070192	chromosome organization involved in meiotic cell cycle	GO_BiologicalProcess-GOA_23.02.2017_10h01	7.6e-05	0.012	8.9e-09	8.9e-08	[3, 4, 5, 6]	Group06	11.4286	8	[BRIP1, BUB1, BUB1B, FANCD2, NCAPH, RAD51, SGO2, SMC4]
	GO:0045132	meiotic chromosome segregation	GO_BiologicalProcess-GOA_23.02.2017_10h01	3.7e-07	8.1e-05	8.9e-09	8.9e-08	[3, 4, 5, 6, 7]	Group06	12.766	12	[BRIP1, BUB1, BUB1B, FANCD2, NCAPH, PLK1, PTTG1, SGO1, SGO2, SMC4, TOP2A, TTK]
	GO:0051754	meiotic sister chromatid cohesion, centromeric	GO_BiologicalProcess-GOA_23.02.2017_10h01	7.7e-05	0.012	8.9e-09	8.9e-08	[5, 6, 7, 8, 9, 10]	Group06	60	3	[BUB1, BUB1B, SGO2]
	GO:0044092	negative regulation of molecular function	GO_BiologicalProcess-GOA_23.02.2017_10h01	1.9e-06	0.0004	2.9e-07	2e-06	[3]	Group07	4.06302	49	[AMOT, ANGPTL3, ANGPTL4, AURKA, AURKB, BIRC5, BUB1B, CCNB1, CDC20, CDK1, CDKN2C, CST3, DKK1, DPEP1, E2F1, FBXO43, GSTM2, GTSE1, HP, IFIT1, ITIH1, MAD2L1, NAT8, NEK2, PIF1, PLK1, PPP1R1C, PSMB9, PTTG1, SERPINA11, SERPINA4, SERPINA5, SERPINA7, SERPIND1, SERPINI1, STMN1, TCAF2, TNFSF14, TP73, UBD, UBE2C, UGT1A1, UGT1A10, UGT1A3, UGT1A4, UGT1A6, UGT1A7, UGT1A8, UGT1A9]
	GO:0043086	negative regulation of catalytic activity	GO_BiologicalProcess-GOA_23.02.2017_10h01	4.9e-06	0.001	2.9e-07	2e-06	[4]	Group07	4.31965	40	[AMOT, ANGPTL3, ANGPTL4, BIRC5, BUB1B, CCNB1, CDC20, CDK1, CDKN2C, CST3, DPEP1, FBXO43, HP, IFIT1, ITIH1, MAD2L1, NAT8, PIF1, PLK1, PPP1R1C, PSMB9, PTTG1, SERPINA11, SERPINA4, SERPINA5, SERPINA7, SERPIND1, SERPINI1, TNFSF14, TP73, UBD, UBE2C, UGT1A1, UGT1A10, UGT1A3, UGT1A4, UGT1A6, UGT1A7, UGT1A8, UGT1A9]
	GO:0051348	negative regulation of transferase activity	GO_BiologicalProcess-GOA_23.02.2017_10h01	3.7e-05	0.0067	2.9e-07	2e-06	[5]	Group07	5.42636	21	[BUB1B, CCNB1, CDC20, CDK1, CDKN2C, FBXO43, MAD2L1, PIF1, PLK1, PPP1R1C, PSMB9, TP73, UBE2C, UGT1A1, UGT1A10, UGT1A3, UGT1A4, UGT1A6, UGT1A7, UGT1A8, UGT1A9]
	GO:0030162	regulation of proteolysis	GO_BiologicalProcess-GOA_23.02.2017_10h01	0.0001	0.016	2.9e-07	2e-06	[5, 6]	Group07	4.15045	32	[ACVR1C, AURKA, BIRC5, BUB1B, C6, C7, C8A, C8B, CCNB1, CDC20, CDK1, CFI, CPB2, CST3, DPEP1, GSN, IL1R2, ITIH1, MAD2L1, MBL2, PBK, PLK1, PSMB9, PTTG1, SERPINA11, SERPINA4, SERPINA5, SERPINA7, SERPIND1, SERPINI1, TNFSF14, UBE2C]
	GO:0070613	regulation of protein processing	GO_BiologicalProcess-GOA_23.02.2017_10h01	0.00011	0.017	2.9e-07	2e-06	[6, 7]	Group07	9.57447	9	[BIRC5, C6, C7, C8A, C8B, CFI, CPB2, GSN, IL1R2]
	GO:0031145	anaphase-promoting complex-dependent catabolic process	GO_BiologicalProcess-GOA_23.02.2017_10h01	8.1e-08	1.8e-05	2.9e-07	2e-06	[7, 8, 9, 10, 11]	Group07	14.6341	12	[AURKA, AURKB, BUB1B, CCNB1, CDC20, CDK1, MAD2L1, PLK1, PSMB9, PTTG1, SKP2, UBE2C]
	GO:0044839	cell cycle G2/M phase transition	GO_BiologicalProcess-GOA_23.02.2017_10h01	7.4e-11	1.8e-08	2.2e-15	3.6e-14	[4, 6]	Group08	9.72763	25	[AURKA, BIRC5, BLM, BRIP1, CCNA2, CCNB1, CCNB2, CDC25C, CDK1, CENPF, CHEK1, CIT, CLSPN, FOXM1, GTSE1, HMMR, KIF14, MELK, NEK2, PLK1, PLK4, PSMB9, SKP2, TICRR, TPX2]
	GO:0045930	negative regulation of mitotic cell cycle	GO_BiologicalProcess-GOA_23.02.2017_10h01	2.9e-10	7.1e-08	2.2e-15	3.6e-14	[4, 5, 6]	Group08	8.78378	26	[AURKA, BLM, BUB1, BUB1B, CCNB1, CDC25C, CDK1, CDT1, CENPF, CHEK1, CLSPN, E2F1, E2F7, GTSE1, MAD2L1, MTBP, NDC80, PCNA, PLK1, PSMB9, TICRR, TOP2A, TP73, TTK, ZNF367, ZWINT]
	GO:0044774	mitotic DNA integrity checkpoint	GO_BiologicalProcess-GOA_23.02.2017_10h01	4.2e-07	9e-05	2.2e-15	3.6e-14	[4, 5, 6, 7, 8]	Group08	11.5044	13	[AURKA, BLM, CCNB1, CDC25C, CDK1, CLSPN, E2F1, E2F7, GTSE1, PCNA, TICRR, TOP2A, TP73]
	GO:1902749	regulation of cell cycle G2/M phase transition	GO_BiologicalProcess-GOA_23.02.2017_10h01	1e-05	0.002	2.2e-15	3.6e-14	[5, 6, 7]	Group08	9.375	12	[AURKA, BLM, CCNA2, CCNB1, CDK1, CENPF, CLSPN, GTSE1, KIF14, PLK1, PSMB9, TICRR]
	GO:1901991	negative regulation of mitotic cell cycle phase transition	GO_BiologicalProcess-GOA_23.02.2017_10h01	2.3e-09	5.5e-07	2.2e-15	3.6e-14	[5, 6, 7, 8]	Group08	9.76744	21	[AURKA, BLM, BUB1, BUB1B, CCNB1, CDC25C, CDK1, CDT1, CENPF, CLSPN, E2F1, E2F7, GTSE1, MAD2L1, NDC80, PCNA, PLK1, PSMB9, TICRR, TP73, TTK]
	GO:0010389	regulation of G2/M transition of mitotic cell cycle	GO_BiologicalProcess-GOA_23.02.2017_10h01	0.00014	0.021	2.2e-15	3.6e-14	[6, 7, 8]	Group08	8.40336	10	[AURKA, BLM, CCNA2, CCNB1, CDK1, CENPF, CLSPN, KIF14, PSMB9, TICRR]
	GO:0016572	histone phosphorylation	GO_BiologicalProcess-GOA_23.02.2017_10h01	6.1e-06	0.0012	2.2e-15	3.6e-14	[6, 7, 8]	Group08	19.4444	7	[AURKA, AURKB, CCNA2, CCNB1, CDK1, CHEK1, RPS6KA5]
	GO:0044843	cell cycle G1/S phase transition	GO_BiologicalProcess-GOA_23.02.2017_10h01	6.3e-11	1.5e-08	2.6e-14	3.4e-13	[4, 6]	Group09	9.42029	26	[AURKA, BRIP1, CCNA2, CCNB1, CDC25C, CDC45, CDK1, CDKN2C, CDKN3, CDT1, E2F1, E2F7, FAM83D, GTSE1, KIF14, MCM10, MCM2, MCM5, MTBP, ORC1, PCNA, PPP1R1C, RRM2, SKP2, TP73, TYMS]
	GO:0031570	DNA integrity checkpoint	GO_BiologicalProcess-GOA_23.02.2017_10h01	5.9e-10	1.4e-07	2.6e-14	3.4e-13	[3, 5, 6, 7]	Group09	11.1111	20	[AURKA, BLM, BRIP1, CCNB1, CDC25C, CDC45, CDK1, CDT1, CHEK1, CLSPN, DTL, E2F1, E2F7, GTSE1, PCNA, PLK1, TICRR, TOP2A, TP73, ZNF367]
	GO:0000082	G1/S transition of mitotic cell cycle	GO_BiologicalProcess-GOA_23.02.2017_10h01	6.7e-10	1.5e-07	2.6e-14	3.4e-13	[5, 6, 7]	Group09	9.12547	24	[AURKA, BRIP1, CCNB1, CDC25C, CDC45, CDK1, CDKN2C, CDKN3, CDT1, E2F1, E2F7, GTSE1, KIF14, MCM10, MCM2, MCM5, MTBP, ORC1, PCNA, PPP1R1C, RRM2, SKP2, TP73, TYMS]
	GO:0044786	cell cycle DNA replication	GO_BiologicalProcess-GOA_23.02.2017_10h01	9.9e-05	0.016	2.6e-14	3.4e-13	[3, 4, 5, 7, 8, 9]	Group09	15.7895	6	[CDC45, CDT1, E2F7, E2F8, GINS2, PCNA]
	GO:0045740	positive regulation of DNA replication	GO_BiologicalProcess-GOA_23.02.2017_10h01	0.00023	0.034	2.6e-14	3.4e-13	[5, 6, 7, 8, 9]	Group09	11.2903	7	[CDK1, CDT1, CST3, E2F7, E2F8, PCNA, TGFB3]
	GO:0000083	regulation of transcription involved in G1/S transition of mitotic cell cycle	GO_BiologicalProcess-GOA_23.02.2017_10h01	8.6e-11	2.1e-08	2.6e-14	3.4e-13	[4, 6, 7, 8, 9, 10, 11]	Group09	35.7143	10	[BRIP1, CDC45, CDK1, CDT1, E2F1, E2F7, ORC1, PCNA, RRM2, TYMS]
	GO:0006977	DNA damage response, signal transduction by p53 class mediator resulting in cell cycle arrest	GO_BiologicalProcess-GOA_23.02.2017_10h01	4.4e-05	0.0078	2.6e-14	3.4e-13	[5, 6, 7, 8, 9, 10, 11, 12, 13]	Group09	12.3077	8	[AURKA, CCNB1, CDC25C, CDK1, E2F1, E2F7, GTSE1, PCNA]
	GO:0045787	positive regulation of cell cycle	GO_BiologicalProcess-GOA_23.02.2017_10h01	2.9e-14	7.7e-12	2.2e-15	3.7e-14	[3, 4, 5]	Group10	9.38338	35	[AURKA, AURKB, BIRC5, CCNB1, CDC25C, CDC45, CDCA5, CDK1, CDT1, CHEK1, CIT, CKS2, DLGAP5, E2F1, E2F7, E2F8, FAM83D, FGFR2, GATA6, GTSE1, KIF14, KIF20B, KIF23, MAD2L1, MCM2, MTBP, NDC80, NUSAP1, PCNA, PLK4, PPP1R1C, PSRC1, RACGAP1, TP73, UBE2C]
	GO:0090068	positive regulation of cell cycle process	GO_BiologicalProcess-GOA_23.02.2017_10h01	2.6e-14	6.9e-12	2.2e-15	3.7e-14	[3, 4, 5, 6]	Group10	11.1111	30	[AURKA, AURKB, BIRC5, CCNB1, CDC25C, CDC45, CDCA5, CDK1, CDT1, CIT, DLGAP5, E2F1, E2F7, E2F8, FAM83D, GATA6, GTSE1, KIF14, KIF20B, KIF23, MAD2L1, MTBP, NDC80, NUSAP1, PCNA, PLK4, PPP1R1C, RACGAP1, TP73, UBE2C]
	GO:0045931	positive regulation of mitotic cell cycle	GO_BiologicalProcess-GOA_23.02.2017_10h01	7.8e-08	1.7e-05	2.2e-15	3.7e-14	[4, 5, 6]	Group10	11.194	15	[AURKA, BIRC5, CCNB1, CDC45, CDCA5, CDK1, CDT1, DLGAP5, KIF20B, MAD2L1, MTBP, NDC80, NUSAP1, PPP1R1C, UBE2C]
	GO:1901989	positive regulation of cell cycle phase transition	GO_BiologicalProcess-GOA_23.02.2017_10h01	1e-06	0.00023	2.2e-15	3.7e-14	[4, 5, 6, 7]	Group10	14.4928	10	[BIRC5, CDC45, CDCA5, CDK1, CDT1, DLGAP5, FAM83D, MTBP, PPP1R1C, UBE2C]
	GO:0045840	positive regulation of mitotic nuclear division	GO_BiologicalProcess-GOA_23.02.2017_10h01	5.7e-05	0.01	2.2e-15	3.7e-14	[4, 5, 6, 7, 8]	Group10	14	7	[AURKA, BIRC5, CDCA5, CDT1, DLGAP5, NUSAP1, UBE2C]
	GO:0007096	regulation of exit from mitosis	GO_BiologicalProcess-GOA_23.02.2017_10h01	4.8e-05	0.0085	2.2e-15	3.7e-14	[5, 6, 7, 8]	Group10	23.8095	5	[ANLN, BIRC5, CDCA5, UBE2C, ZNF367]
	GO:0031536	positive regulation of exit from mitosis	GO_BiologicalProcess-GOA_23.02.2017_10h01	0.00015	0.023	2.2e-15	3.7e-14	[5, 6, 7, 8, 9]	Group10	50	3	[BIRC5, CDCA5, UBE2C]
	GO:0000226	microtubule cytoskeleton organization	GO_BiologicalProcess-GOA_23.02.2017_10h01	3e-14	8e-12	1.8e-09	2e-08	[3, 5]	Group11	8.23045	40	[AURKA, AURKB, BIRC5, CCNB1, CCNF, CDC20, CDK1, CENPA, CHEK1, GAS2L3, KIF11, KIF18A, KIF20A, KIF23, KIF2C, KIF4A, KIF4B, KIFC1, MELK, MYBL2, NDC80, NEK2, NUSAP1, PCLAF, PLK1, PLK4, PRC1, PSRC1, RACGAP1, SGO1, SKA1, SKA3, SPAG5, STMN1, TACC3, TPX2, TRPV4, TTK, TUBB1, ZNF367]
	GO:0007010	cytoskeleton organization	GO_BiologicalProcess-GOA_23.02.2017_10h01	7.3e-08	1.6e-05	1.8e-09	2e-08	[4]	Group11	4.33735	54	[AMOT, ANLN, AURKA, AURKB, BIRC5, CCNB1, CCNF, CDC20, CDK1, CENPA, CHEK1, CIT, CTSV, DIAPH3, ELMO1, ESPN, GAS2L3, GSN, KIF11, KIF18A, KIF20A, KIF23, KIF2C, KIF4A, KIF4B, KIFC1, MELK, MYBL2, NCAPG, NDC80, NEK2, NUSAP1, ODAM, PAK6, PCLAF, PLK1, PLK4, PRC1, PSRC1, RACGAP1, RHOJ, SGO1, SKA1, SKA3, SORBS1, SPAG5, STMN1, TACC3, TGFB3, TPX2, TRPV4, TTK, TUBB1, ZNF367]
	GO:0033043	regulation of organelle organization	GO_BiologicalProcess-GOA_23.02.2017_10h01	1.3e-08	3e-06	1.8e-09	2e-08	[4, 5]	Group11	4.45505	56	[AMOT, ANLN, AURKA, AURKB, BIRC5, BUB1, BUB1B, CCNB1, CCNF, CDC20, CDC25C, CDC45, CDCA5, CDT1, CENPE, CENPF, CHEK1, CIT, CTSV, DCDC2, DLGAP5, E2F1, ESPN, FBXO43, GSN, KIF11, KIF18A, KIF20B, MAD2L1, MKI67, MNS1, MTBP, NCAPG, NDC80, NEK2, NUSAP1, ODAM, PDE3A, PIF1, PLK1, PLK4, PSRC1, RMI2, RPS6KA5, SKA1, SKA3, STMN1, TACC3, TGFB3, TP73, TPX2, TRPV4, TTK, UBE2C, UHRF1, ZNF367]
	GO:0051493	regulation of cytoskeleton organization	GO_BiologicalProcess-GOA_23.02.2017_10h01	6.7e-05	0.011	1.8e-09	2e-08	[5, 6]	Group11	4.94624	23	[AMOT, AURKA, CCNF, CHEK1, CIT, CTSV, ESPN, GSN, KIF11, KIF18A, NCAPG, NEK2, ODAM, PLK1, PLK4, PSRC1, SKA1, SKA3, STMN1, TACC3, TGFB3, TPX2, TRPV4]
	GO:0070507	regulation of microtubule cytoskeleton organization	GO_BiologicalProcess-GOA_23.02.2017_10h01	2.2e-07	4.9e-05	1.8e-09	2e-08	[4, 5, 6, 7]	Group11	10.3448	15	[AURKA, CCNF, CHEK1, KIF11, KIF18A, NEK2, PLK1, PLK4, PSRC1, SKA1, SKA3, STMN1, TACC3, TPX2, TRPV4]
	GO:0051297	centrosome organization	GO_BiologicalProcess-GOA_23.02.2017_10h01	0.00016	0.024	1.8e-09	2e-08	[5, 7]	Group11	8.26446	10	[AURKA, CCNF, CDK1, CHEK1, KIF11, NEK2, PCLAF, PLK1, PLK4, SGO1]
	GO:0007100	mitotic centrosome separation	GO_BiologicalProcess-GOA_23.02.2017_10h01	9.7e-05	0.016	1.8e-09	2e-08	[4, 5, 6, 7, 8, 9, 10]	Group11	30.7692	4	[AURKA, CHEK1, KIF11, NEK2]
	GO:0051348	negative regulation of transferase activity	GO_BiologicalProcess-GOA_23.02.2017_10h01	3.7e-05	0.0067	8.1e-12	9.7e-11	[5]	Group12	5.42636	21	[BUB1B, CCNB1, CDC20, CDK1, CDKN2C, FBXO43, MAD2L1, PIF1, PLK1, PPP1R1C, PSMB9, TP73, UBE2C, UGT1A1, UGT1A10, UGT1A3, UGT1A4, UGT1A6, UGT1A7, UGT1A8, UGT1A9]
	GO:0031577	spindle checkpoint	GO_BiologicalProcess-GOA_23.02.2017_10h01	4.3e-10	1e-07	8.1e-12	9.7e-11	[3, 5, 6, 7]	Group12	26.1905	11	[AURKB, BIRC5, BUB1, BUB1B, CCNB1, CDT1, CENPF, MAD2L1, NDC80, PLK1, TTK]
	GO:0030162	regulation of proteolysis	GO_BiologicalProcess-GOA_23.02.2017_10h01	0.0001	0.016	8.1e-12	9.7e-11	[5, 6]	Group12	4.15045	32	[ACVR1C, AURKA, BIRC5, BUB1B, C6, C7, C8A, C8B, CCNB1, CDC20, CDK1, CFI, CPB2, CST3, DPEP1, GSN, IL1R2, ITIH1, MAD2L1, MBL2, PBK, PLK1, PSMB9, PTTG1, SERPINA11, SERPINA4, SERPINA5, SERPINA7, SERPIND1, SERPINI1, TNFSF14, UBE2C]
	GO:0051784	negative regulation of nuclear division	GO_BiologicalProcess-GOA_23.02.2017_10h01	3e-09	7e-07	8.1e-12	9.7e-11	[5, 6, 7]	Group12	19.3548	12	[BUB1, BUB1B, CCNB1, CDT1, CENPF, CHEK1, FBXO43, MAD2L1, MTBP, NDC80, PLK1, TTK]
	GO:0007091	metaphase/anaphase transition of mitotic cell cycle	GO_BiologicalProcess-GOA_23.02.2017_10h01	1.6e-11	4e-09	8.1e-12	9.7e-11	[5, 6, 7, 8, 9, 10]	Group12	25.4902	13	[BUB1, BUB1B, CCNB1, CDT1, CENPE, CENPF, DLGAP5, MAD2L1, NDC80, PLK1, TACC3, TTK, UBE2C]
	GO:0031145	anaphase-promoting complex-dependent catabolic process	GO_BiologicalProcess-GOA_23.02.2017_10h01	8.1e-08	1.8e-05	8.1e-12	9.7e-11	[7, 8, 9, 10, 11]	Group12	14.6341	12	[AURKA, AURKB, BUB1B, CCNB1, CDC20, CDK1, MAD2L1, PLK1, PSMB9, PTTG1, SKP2, UBE2C]
	GO:0042787	protein ubiquitination involved in ubiquitin-dependent protein catabolic process	GO_BiologicalProcess-GOA_23.02.2017_10h01	0.00029	0.044	8.1e-12	9.7e-11	[8, 9, 10]	Group12	6.25	13	[AURKA, AURKB, BUB1B, CCNB1, CDC20, CDK1, MAD2L1, PLK1, PSMB9, PTTG1, RNF43, UBE2C, UHRF1]
	GO:1904666	regulation of ubiquitin protein ligase activity	GO_BiologicalProcess-GOA_23.02.2017_10h01	2.6e-05	0.0049	8.1e-12	9.7e-11	[6, 9, 10, 11, 12]	Group12	10.2041	10	[BUB1B, CCNB1, CDC20, CDK1, FBXO43, MAD2L1, PLK1, PSMB9, UBE2C, ZNF367]
	GO:0090266	regulation of mitotic cell cycle spindle assembly checkpoint	GO_BiologicalProcess-GOA_23.02.2017_10h01	0.00013	0.021	7.5e-33	1.5e-31	[6, 7, 8, 9, 10, 11, 12, 13, 14, 15]	Group13	28.5714	4	[CCNB1, CDT1, MAD2L1, NDC80]
	GO:0051983	regulation of chromosome segregation	GO_BiologicalProcess-GOA_23.02.2017_10h01	5.7e-17	1.5e-14	7.5e-33	1.5e-31	[3, 4]	Group13	23.3333	21	[AURKB, BUB1, BUB1B, CCNB1, CDCA5, CDT1, CENPE, CENPF, DLGAP5, KIF2C, MAD2L1, MKI67, NDC80, NEK2, PLK1, RACGAP1, RMI2, SPAG5, TACC3, TTK, UBE2C]
	GO:0008608	attachment of spindle microtubules to kinetochore	GO_BiologicalProcess-GOA_23.02.2017_10h01	3.9e-10	9.6e-08	7.5e-33	1.5e-31	[3, 4, 5, 6]	Group13	31.25	10	[AURKB, CCNB1, CDT1, CENPE, KIF2C, NDC80, NEK2, RACGAP1, SGO1, SPAG5]
	GO:0051303	establishment of chromosome localization	GO_BiologicalProcess-GOA_23.02.2017_10h01	8.9e-13	2.3e-10	7.5e-33	1.5e-31	[4, 5]	Group13	21.9178	16	[BIRC5, CCNB1, CDCA5, CDCA8, CDT1, CENPE, CENPF, DLGAP5, FAM83D, KIF14, KIF18A, KIF22, KIF2C, KIFC1, NDC80, PSRC1]
	GO:0051310	metaphase plate congression	GO_BiologicalProcess-GOA_23.02.2017_10h01	1.1e-12	2.9e-10	7.5e-33	1.5e-31	[4, 5, 6]	Group13	26.9231	14	[CCNB1, CDCA5, CDCA8, CDT1, CENPE, CENPF, FAM83D, KIF14, KIF18A, KIF22, KIF2C, KIFC1, NDC80, PSRC1]
	GO:0051383	kinetochore organization	GO_BiologicalProcess-GOA_23.02.2017_10h01	1.1e-07	2.4e-05	7.5e-33	1.5e-31	[5]	Group13	33.3333	7	[CDT1, CENPA, CENPE, CENPF, CENPW, NDC80, SMC4]
	GO:0000070	mitotic sister chromatid segregation	GO_BiologicalProcess-GOA_23.02.2017_10h01	1e-30	2.8e-28	7.5e-33	1.5e-31	[4, 5, 6, 7]	Group13	25.6944	37	[AURKB, BUB1, BUB1B, CCNB1, CDC20, CDCA5, CDCA8, CDT1, CENPE, CENPF, DLGAP5, DSCC1, KIF14, KIF18A, KIF22, KIF23, KIF2C, KIF4A, KIF4B, KIFC1, MAD2L1, NCAPG, NCAPH, NDC80, NEK2, NUSAP1, PLK1, PRC1, PSRC1, RACGAP1, SMC4, SPAG5, TACC3, TTK, UBE2C, ZNF367, ZWINT]
	GO:0051988	regulation of attachment of spindle microtubules to kinetochore	GO_BiologicalProcess-GOA_23.02.2017_10h01	9.7e-05	0.016	7.5e-33	1.5e-31	[4, 5, 6, 7]	Group13	30.7692	4	[CCNB1, NEK2, RACGAP1, SPAG5]
	GO:0007080	mitotic metaphase plate congression	GO_BiologicalProcess-GOA_23.02.2017_10h01	2.2e-11	5.6e-09	7.5e-33	1.5e-31	[4, 5, 6, 7, 8]	Group13	28.5714	12	[CCNB1, CDCA5, CDCA8, CDT1, CENPE, KIF14, KIF18A, KIF22, KIF2C, KIFC1, NDC80, PSRC1]
	GO:0051315	attachment of mitotic spindle microtubules to kinetochore	GO_BiologicalProcess-GOA_23.02.2017_10h01	4.6e-05	0.0082	7.5e-33	1.5e-31	[4, 5, 6, 7, 8, 9]	Group13	36.3636	4	[CDT1, CENPE, KIF2C, NDC80]
	GO:0090266	regulation of mitotic cell cycle spindle assembly checkpoint	GO_BiologicalProcess-GOA_23.02.2017_10h01	0.00013	0.021	1.6e-21	3.3e-20	[6, 7, 8, 9, 10, 11, 12, 13, 14, 15]	Group14	28.5714	4	[CCNB1, CDT1, MAD2L1, NDC80]
	GO:0045787	positive regulation of cell cycle	GO_BiologicalProcess-GOA_23.02.2017_10h01	2.9e-14	7.7e-12	1.6e-21	3.3e-20	[3, 4, 5]	Group14	9.38338	35	[AURKA, AURKB, BIRC5, CCNB1, CDC25C, CDC45, CDCA5, CDK1, CDT1, CHEK1, CIT, CKS2, DLGAP5, E2F1, E2F7, E2F8, FAM83D, FGFR2, GATA6, GTSE1, KIF14, KIF20B, KIF23, MAD2L1, MCM2, MTBP, NDC80, NUSAP1, PCNA, PLK4, PPP1R1C, PSRC1, RACGAP1, TP73, UBE2C]
	GO:0007346	regulation of mitotic cell cycle	GO_BiologicalProcess-GOA_23.02.2017_10h01	3.5e-18	9.7e-16	1.6e-21	3.3e-20	[4, 5]	Group14	8.83978	48	[ANLN, ATAD5, AURKA, BIRC5, BLM, BUB1, BUB1B, CCNA2, CCNB1, CDC20, CDC25C, CDC45, CDCA5, CDK1, CDT1, CENPE, CENPF, CHEK1, CKS2, CLSPN, DLGAP5, E2F1, E2F7, FBXO43, GTSE1, KIF11, KIF14, KIF20B, MAD2L1, MKI67, MTBP, NDC80, NEK2, NUSAP1, PCNA, PLK1, PPP1R1C, PSMB9, PSRC1, TACC3, TICRR, TOP2A, TP73, TPX2, TTK, UBE2C, ZNF367, ZWINT]
	GO:0090068	positive regulation of cell cycle process	GO_BiologicalProcess-GOA_23.02.2017_10h01	2.6e-14	6.9e-12	1.6e-21	3.3e-20	[3, 4, 5, 6]	Group14	11.1111	30	[AURKA, AURKB, BIRC5, CCNB1, CDC25C, CDC45, CDCA5, CDK1, CDT1, CIT, DLGAP5, E2F1, E2F7, E2F8, FAM83D, GATA6, GTSE1, KIF14, KIF20B, KIF23, MAD2L1, MTBP, NDC80, NUSAP1, PCNA, PLK4, PPP1R1C, RACGAP1, TP73, UBE2C]
	GO:0045931	positive regulation of mitotic cell cycle	GO_BiologicalProcess-GOA_23.02.2017_10h01	7.8e-08	1.7e-05	1.6e-21	3.3e-20	[4, 5, 6]	Group14	11.194	15	[AURKA, BIRC5, CCNB1, CDC45, CDCA5, CDK1, CDT1, DLGAP5, KIF20B, MAD2L1, MTBP, NDC80, NUSAP1, PPP1R1C, UBE2C]
	GO:1901987	regulation of cell cycle phase transition	GO_BiologicalProcess-GOA_23.02.2017_10h01	2.1e-15	5.8e-13	1.6e-21	3.3e-20	[4, 5, 6]	Group14	9.91736	36	[ANLN, ATAD5, AURKA, BIRC5, BLM, BUB1, BUB1B, CCNA2, CCNB1, CDC20, CDC25C, CDC45, CDCA5, CDK1, CDT1, CENPE, CENPF, CLSPN, DLGAP5, E2F1, E2F7, FAM83D, GTSE1, KIF14, MAD2L1, MTBP, NDC80, PCNA, PLK1, PPP1R1C, PSMB9, TICRR, TP73, TTK, UBE2C, ZNF367]
	GO:0007088	regulation of mitotic nuclear division	GO_BiologicalProcess-GOA_23.02.2017_10h01	1.2e-19	3.3e-17	1.6e-21	3.3e-20	[4, 5, 6, 7]	Group14	18.0124	29	[ANLN, AURKA, BIRC5, BUB1, BUB1B, CCNB1, CDC25C, CDCA5, CDT1, CENPE, CENPF, CHEK1, DLGAP5, FBXO43, KIF11, KIF20B, MAD2L1, MKI67, MTBP, NDC80, NEK2, NUSAP1, PLK1, PSRC1, TACC3, TPX2, TTK, UBE2C, ZNF367]
	GO:0033045	regulation of sister chromatid segregation	GO_BiologicalProcess-GOA_23.02.2017_10h01	8.2e-12	2e-09	1.6e-21	3.3e-20	[4, 5, 6, 7]	Group14	21.1268	15	[BUB1, BUB1B, CCNB1, CDCA5, CDT1, CENPE, CENPF, DLGAP5, MAD2L1, NDC80, PLK1, RMI2, TACC3, TTK, UBE2C]
	GO:0051783	regulation of nuclear division	GO_BiologicalProcess-GOA_23.02.2017_10h01	1.1e-19	3.1e-17	1.6e-21	3.3e-20	[5, 6]	Group14	16.4021	31	[ANLN, AURKA, BIRC5, BUB1, BUB1B, CCNB1, CDC20, CDC25C, CDCA5, CDT1, CENPE, CENPF, CHEK1, DLGAP5, FBXO43, KIF11, KIF20B, MAD2L1, MKI67, MTBP, NDC80, NEK2, NUSAP1, PDE3A, PLK1, PSRC1, TACC3, TPX2, TTK, UBE2C, ZNF367]
	GO:1901989	positive regulation of cell cycle phase transition	GO_BiologicalProcess-GOA_23.02.2017_10h01	1e-06	0.00023	1.6e-21	3.3e-20	[4, 5, 6, 7]	Group14	14.4928	10	[BIRC5, CDC45, CDCA5, CDK1, CDT1, DLGAP5, FAM83D, MTBP, PPP1R1C, UBE2C]
	GO:0045840	positive regulation of mitotic nuclear division	GO_BiologicalProcess-GOA_23.02.2017_10h01	5.7e-05	0.01	1.6e-21	3.3e-20	[4, 5, 6, 7, 8]	Group14	14	7	[AURKA, BIRC5, CDCA5, CDT1, DLGAP5, NUSAP1, UBE2C]
	GO:0009812	flavonoid metabolic process	GO_BiologicalProcess-GOA_23.02.2017_10h01	2.6e-07	5.8e-05	2.6e-07	2.1e-06	[3]	Group15	40	6	[UGT1A1, UGT1A10, UGT1A3, UGT1A7, UGT1A8, UGT1A9]
	GO:0044092	negative regulation of molecular function	GO_BiologicalProcess-GOA_23.02.2017_10h01	1.9e-06	0.0004	2.6e-07	2.1e-06	[3]	Group15	4.06302	49	[AMOT, ANGPTL3, ANGPTL4, AURKA, AURKB, BIRC5, BUB1B, CCNB1, CDC20, CDK1, CDKN2C, CST3, DKK1, DPEP1, E2F1, FBXO43, GSTM2, GTSE1, HP, IFIT1, ITIH1, MAD2L1, NAT8, NEK2, PIF1, PLK1, PPP1R1C, PSMB9, PTTG1, SERPINA11, SERPINA4, SERPINA5, SERPINA7, SERPIND1, SERPINI1, STMN1, TCAF2, TNFSF14, TP73, UBD, UBE2C, UGT1A1, UGT1A10, UGT1A3, UGT1A4, UGT1A6, UGT1A7, UGT1A8, UGT1A9]
	GO:0043086	negative regulation of catalytic activity	GO_BiologicalProcess-GOA_23.02.2017_10h01	4.9e-06	0.001	2.6e-07	2.1e-06	[4]	Group15	4.31965	40	[AMOT, ANGPTL3, ANGPTL4, BIRC5, BUB1B, CCNB1, CDC20, CDK1, CDKN2C, CST3, DPEP1, FBXO43, HP, IFIT1, ITIH1, MAD2L1, NAT8, PIF1, PLK1, PPP1R1C, PSMB9, PTTG1, SERPINA11, SERPINA4, SERPINA5, SERPINA7, SERPIND1, SERPINI1, TNFSF14, TP73, UBD, UBE2C, UGT1A1, UGT1A10, UGT1A3, UGT1A4, UGT1A6, UGT1A7, UGT1A8, UGT1A9]
	GO:0071466	cellular response to xenobiotic stimulus	GO_BiologicalProcess-GOA_23.02.2017_10h01	2.1e-08	4.9e-06	2.6e-07	2.1e-06	[4]	Group15	12.2951	15	[ACSM2B, ACY3, DPEP1, E2F1, GSTM2, UGT1A1, UGT1A10, UGT1A3, UGT1A4, UGT1A5, UGT1A6, UGT1A7, UGT1A8, UGT1A9, UGT2B11]
	GO:0051348	negative regulation of transferase activity	GO_BiologicalProcess-GOA_23.02.2017_10h01	3.7e-05	0.0067	2.6e-07	2.1e-06	[5]	Group15	5.42636	21	[BUB1B, CCNB1, CDC20, CDK1, CDKN2C, FBXO43, MAD2L1, PIF1, PLK1, PPP1R1C, PSMB9, TP73, UBE2C, UGT1A1, UGT1A10, UGT1A3, UGT1A4, UGT1A6, UGT1A7, UGT1A8, UGT1A9]
	GO:1904224	negative regulation of glucuronosyltransferase activity	GO_BiologicalProcess-GOA_23.02.2017_10h01	2.3e-14	6.3e-12	2.6e-07	2.1e-06	[6]	Group15	100	8	[UGT1A1, UGT1A10, UGT1A3, UGT1A4, UGT1A6, UGT1A7, UGT1A8, UGT1A9]
	GO:0019217	regulation of fatty acid metabolic process	GO_BiologicalProcess-GOA_23.02.2017_10h01	2.4e-05	0.0045	2.6e-07	2.1e-06	[5, 6, 8, 9]	Group15	10.3093	10	[APOA4, DGAT2, UGT1A1, UGT1A10, UGT1A3, UGT1A4, UGT1A6, UGT1A7, UGT1A8, UGT1A9]
	GO:0052697	xenobiotic glucuronidation	GO_BiologicalProcess-GOA_23.02.2017_10h01	4.6e-16	1.2e-13	2.6e-07	2.1e-06	[4, 6, 8, 9, 10, 11]	Group15	100	9	[UGT1A1, UGT1A10, UGT1A3, UGT1A4, UGT1A5, UGT1A6, UGT1A7, UGT1A8, UGT1A9]
	GO:0031145	anaphase-promoting complex-dependent catabolic process	GO_BiologicalProcess-GOA_23.02.2017_10h01	8.1e-08	1.8e-05	2.6e-07	2.1e-06	[7, 8, 9, 10, 11]	Group15	14.6341	12	[AURKA, AURKB, BUB1B, CCNB1, CDC20, CDK1, MAD2L1, PLK1, PSMB9, PTTG1, SKP2, UBE2C]
	GO:0042787	protein ubiquitination involved in ubiquitin-dependent protein catabolic process	GO_BiologicalProcess-GOA_23.02.2017_10h01	0.00029	0.044	2.6e-07	2.1e-06	[8, 9, 10]	Group15	6.25	13	[AURKA, AURKB, BUB1B, CCNB1, CDC20, CDK1, MAD2L1, PLK1, PSMB9, PTTG1, RNF43, UBE2C, UHRF1]
	GO:1904666	regulation of ubiquitin protein ligase activity	GO_BiologicalProcess-GOA_23.02.2017_10h01	2.6e-05	0.0049	2.6e-07	2.1e-06	[6, 9, 10, 11, 12]	Group15	10.2041	10	[BUB1B, CCNB1, CDC20, CDK1, FBXO43, MAD2L1, PLK1, PSMB9, UBE2C, ZNF367]
	GO:0090266	regulation of mitotic cell cycle spindle assembly checkpoint	GO_BiologicalProcess-GOA_23.02.2017_10h01	0.00013	0.021	1.3e-14	1.8e-13	[6, 7, 8, 9, 10, 11, 12, 13, 14, 15]	Group16	28.5714	4	[CCNB1, CDT1, MAD2L1, NDC80]
	GO:0051304	chromosome separation	GO_BiologicalProcess-GOA_23.02.2017_10h01	2.3e-10	5.8e-08	1.3e-14	1.8e-13	[3, 4, 5]	Group16	18.6667	14	[BUB1, BUB1B, CCNB1, CDT1, CENPE, CENPF, DLGAP5, MAD2L1, NDC80, PLK1, TACC3, TOP2A, TTK, UBE2C]
	GO:0008608	attachment of spindle microtubules to kinetochore	GO_BiologicalProcess-GOA_23.02.2017_10h01	3.9e-10	9.6e-08	1.3e-14	1.8e-13	[3, 4, 5, 6]	Group16	31.25	10	[AURKB, CCNB1, CDT1, CENPE, KIF2C, NDC80, NEK2, RACGAP1, SGO1, SPAG5]
	GO:0045931	positive regulation of mitotic cell cycle	GO_BiologicalProcess-GOA_23.02.2017_10h01	7.8e-08	1.7e-05	1.3e-14	1.8e-13	[4, 5, 6]	Group16	11.194	15	[AURKA, BIRC5, CCNB1, CDC45, CDCA5, CDK1, CDT1, DLGAP5, KIF20B, MAD2L1, MTBP, NDC80, NUSAP1, PPP1R1C, UBE2C]
	GO:0031577	spindle checkpoint	GO_BiologicalProcess-GOA_23.02.2017_10h01	4.3e-10	1e-07	1.3e-14	1.8e-13	[3, 5, 6, 7]	Group16	26.1905	11	[AURKB, BIRC5, BUB1, BUB1B, CCNB1, CDT1, CENPF, MAD2L1, NDC80, PLK1, TTK]
	GO:0033045	regulation of sister chromatid segregation	GO_BiologicalProcess-GOA_23.02.2017_10h01	8.2e-12	2e-09	1.3e-14	1.8e-13	[4, 5, 6, 7]	Group16	21.1268	15	[BUB1, BUB1B, CCNB1, CDCA5, CDT1, CENPE, CENPF, DLGAP5, MAD2L1, NDC80, PLK1, RMI2, TACC3, TTK, UBE2C]
	GO:0051784	negative regulation of nuclear division	GO_BiologicalProcess-GOA_23.02.2017_10h01	3e-09	7e-07	1.3e-14	1.8e-13	[5, 6, 7]	Group16	19.3548	12	[BUB1, BUB1B, CCNB1, CDT1, CENPF, CHEK1, FBXO43, MAD2L1, MTBP, NDC80, PLK1, TTK]
	GO:2001251	negative regulation of chromosome organization	GO_BiologicalProcess-GOA_23.02.2017_10h01	0.00015	0.023	1.3e-14	1.8e-13	[5, 6, 7]	Group16	8.33333	10	[BUB1, BUB1B, CCNB1, CDT1, CENPF, MAD2L1, NDC80, PIF1, PLK1, TTK]
	GO:0051315	attachment of mitotic spindle microtubules to kinetochore	GO_BiologicalProcess-GOA_23.02.2017_10h01	4.6e-05	0.0082	1.3e-14	1.8e-13	[4, 5, 6, 7, 8, 9]	Group16	36.3636	4	[CDT1, CENPE, KIF2C, NDC80]
	GO:0007091	metaphase/anaphase transition of mitotic cell cycle	GO_BiologicalProcess-GOA_23.02.2017_10h01	1.6e-11	4e-09	1.3e-14	1.8e-13	[5, 6, 7, 8, 9, 10]	Group16	25.4902	13	[BUB1, BUB1B, CCNB1, CDT1, CENPE, CENPF, DLGAP5, MAD2L1, NDC80, PLK1, TACC3, TTK, UBE2C]
	GO:0007094	mitotic spindle assembly checkpoint	GO_BiologicalProcess-GOA_23.02.2017_10h01	8.7e-09	2e-06	1.3e-14	1.8e-13	[5, 6, 7, 8, 9, 10, 11, 12, 13, 14]	Group16	28.125	9	[BUB1, BUB1B, CCNB1, CDT1, CENPF, MAD2L1, NDC80, PLK1, TTK]
	GO:0051276	chromosome organization	GO_BiologicalProcess-GOA_23.02.2017_10h01	2.1e-19	5.9e-17	1.8e-18	3.5e-17	[4]	Group17	6.23974	76	[ASF1B, AURKA, AURKB, BIRC5, BLM, BRIP1, BUB1, BUB1B, CCNA2, CCNB1, CDC20, CDC45, CDCA5, CDCA8, CDK1, CDT1, CENPA, CENPE, CENPF, CENPU, CENPW, CHAF1A, CHEK1, DDB2, DLGAP5, DPF3, DSCC1, ERCC6L, EXO1, FANCD2, GINS2, HJURP, HMGB2, KIF14, KIF18A, KIF22, KIF23, KIF2C, KIF4A, KIF4B, KIFC1, MAD2L1, MCM2, MCM5, MKI67, NCAPG, NCAPH, NDC80, NEK2, NFE2, NUF2, NUSAP1, OIP5, PAG1, PCNA, PIF1, PLK1, PRC1, PSRC…
	GO:0071824	protein-DNA complex subunit organization	GO_BiologicalProcess-GOA_23.02.2017_10h01	7.1e-05	0.012	1.8e-18	3.5e-17	[4]	Group17	6.17761	16	[ASF1B, CDC45, CDT1, CENPA, CENPE, CENPF, CENPU, CENPW, CHAF1A, DDB2, HJURP, HMGB2, MCM2, NFE2, OIP5, RAD51]
	GO:0051383	kinetochore organization	GO_BiologicalProcess-GOA_23.02.2017_10h01	1.1e-07	2.4e-05	1.8e-18	3.5e-17	[5]	Group17	33.3333	7	[CDT1, CENPA, CENPE, CENPF, CENPW, NDC80, SMC4]
	GO:0071103	DNA conformation change	GO_BiologicalProcess-GOA_23.02.2017_10h01	9e-10	2.1e-07	1.8e-18	3.5e-17	[5]	Group17	8.65052	25	[ASF1B, BLM, BRIP1, CCNB1, CDC45, CDCA5, CDK1, CENPA, CENPU, CENPW, CHAF1A, DDB2, GINS2, HJURP, HMGB2, MCM2, MCM5, NCAPG, NCAPH, NUSAP1, OIP5, PIF1, RAD51, SMC4, TOP2A]
	GO:0006323	DNA packaging	GO_BiologicalProcess-GOA_23.02.2017_10h01	4.1e-07	9e-05	1.8e-18	3.5e-17	[6]	Group17	8.71795	17	[ASF1B, CCNB1, CDCA5, CDK1, CENPA, CENPU, CENPW, CHAF1A, HJURP, HMGB2, MCM2, NCAPG, NCAPH, NUSAP1, OIP5, SMC4, TOP2A]
	GO:0007076	mitotic chromosome condensation	GO_BiologicalProcess-GOA_23.02.2017_10h01	7.9e-06	0.0015	1.8e-18	3.5e-17	[4, 5, 6, 7, 8]	Group17	33.3333	5	[CDCA5, NCAPG, NCAPH, NUSAP1, SMC4]
	GO:0032392	DNA geometric change	GO_BiologicalProcess-GOA_23.02.2017_10h01	2.2e-05	0.0042	1.8e-18	3.5e-17	[6]	Group17	10.4167	10	[BLM, BRIP1, CDC45, DDB2, GINS2, HMGB2, MCM2, MCM5, PIF1, RAD51]
	GO:0034508	centromere complex assembly	GO_BiologicalProcess-GOA_23.02.2017_10h01	2.1e-05	0.004	1.8e-18	3.5e-17	[5, 6, 7]	Group17	16.2791	7	[CENPA, CENPE, CENPF, CENPU, CENPW, HJURP, OIP5]
	GO:0051315	attachment of mitotic spindle microtubules to kinetochore	GO_BiologicalProcess-GOA_23.02.2017_10h01	4.6e-05	0.0082	1.8e-18	3.5e-17	[4, 5, 6, 7, 8, 9]	Group17	36.3636	4	[CDT1, CENPE, KIF2C, NDC80]
	GO:0051382	kinetochore assembly	GO_BiologicalProcess-GOA_23.02.2017_10h01	0.00023	0.035	1.8e-18	3.5e-17	[5, 6, 7, 8]	Group17	25	4	[CENPA, CENPE, CENPF, CENPW]
	GO:0030261	chromosome condensation	GO_BiologicalProcess-GOA_23.02.2017_10h01	1.5e-06	0.00032	1.8e-18	3.5e-17	[7]	Group17	19.0476	8	[CCNB1, CDCA5, CDK1, NCAPG, NCAPH, NUSAP1, SMC4, TOP2A]
	GO:0006336	DNA replication-independent nucleosome assembly	GO_BiologicalProcess-GOA_23.02.2017_10h01	0.00013	0.02	1.8e-18	3.5e-17	[6, 7, 8, 9]	Group17	15	6	[ASF1B, CENPA, CENPU, CENPW, HJURP, OIP5]
	GO:0009812	flavonoid metabolic process	GO_BiologicalProcess-GOA_23.02.2017_10h01	2.6e-07	5.8e-05	2.3e-07	2.1e-06	[3]	Group18	40	6	[UGT1A1, UGT1A10, UGT1A3, UGT1A7, UGT1A8, UGT1A9]
	GO:0042445	hormone metabolic process	GO_BiologicalProcess-GOA_23.02.2017_10h01	2.8e-05	0.0052	2.3e-07	2.1e-06	[2, 4]	Group18	7.00935	15	[AKR1D1, CHST9, CORIN, CYP17A1, DGAT2, DHRS2, DIO1, RDH5, SULT1E1, UGT1A1, UGT1A3, UGT1A7, UGT1A8, UGT1A9, UGT2B11]
	GO:0034754	cellular hormone metabolic process	GO_BiologicalProcess-GOA_23.02.2017_10h01	6.2e-06	0.0012	2.3e-07	2.1e-06	[3, 5]	Group18	9.83607	12	[AKR1D1, CYP17A1, DGAT2, DHRS2, RDH5, SULT1E1, UGT1A1, UGT1A3, UGT1A7, UGT1A8, UGT1A9, UGT2B11]
	GO:0071466	cellular response to xenobiotic stimulus	GO_BiologicalProcess-GOA_23.02.2017_10h01	2.1e-08	4.9e-06	2.3e-07	2.1e-06	[4]	Group18	12.2951	15	[ACSM2B, ACY3, DPEP1, E2F1, GSTM2, UGT1A1, UGT1A10, UGT1A3, UGT1A4, UGT1A5, UGT1A6, UGT1A7, UGT1A8, UGT1A9, UGT2B11]
	GO:0006720	isoprenoid metabolic process	GO_BiologicalProcess-GOA_23.02.2017_10h01	2.3e-05	0.0044	2.3e-07	2.1e-06	[4, 5]	Group18	8.63309	12	[APOA4, DGAT2, E2F1, HMGCS2, PDE3A, RBP2, RDH5, UGT1A1, UGT1A3, UGT1A7, UGT1A8, UGT1A9]
	GO:0051348	negative regulation of transferase activity	GO_BiologicalProcess-GOA_23.02.2017_10h01	3.7e-05	0.0067	2.3e-07	2.1e-06	[5]	Group18	5.42636	21	[BUB1B, CCNB1, CDC20, CDK1, CDKN2C, FBXO43, MAD2L1, PIF1, PLK1, PPP1R1C, PSMB9, TP73, UBE2C, UGT1A1, UGT1A10, UGT1A3, UGT1A4, UGT1A6, UGT1A7, UGT1A8, UGT1A9]
	GO:0006631	fatty acid metabolic process	GO_BiologicalProcess-GOA_23.02.2017_10h01	2.3e-05	0.0043	2.3e-07	2.1e-06	[4, 5, 7, 8]	Group18	5.44554	22	[ACSL6, ACSM2A, ACSM2B, ACSM3, ANGPTL3, APOA4, BAAT, CD74, CYGB, DGAT2, DPEP1, ELOVL4, GSTM2, SOAT2, UGT1A1, UGT1A10, UGT1A3, UGT1A4, UGT1A6, UGT1A7, UGT1A8, UGT1A9]
	GO:1904224	negative regulation of glucuronosyltransferase activity	GO_BiologicalProcess-GOA_23.02.2017_10h01	2.3e-14	6.3e-12	2.3e-07	2.1e-06	[6]	Group18	100	8	[UGT1A1, UGT1A10, UGT1A3, UGT1A4, UGT1A6, UGT1A7, UGT1A8, UGT1A9]
	GO:0016101	diterpenoid metabolic process	GO_BiologicalProcess-GOA_23.02.2017_10h01	9.9e-06	0.0019	2.3e-07	2.1e-06	[6, 7]	Group18	10.2804	11	[APOA4, DGAT2, E2F1, PDE3A, RBP2, RDH5, UGT1A1, UGT1A3, UGT1A7, UGT1A8, UGT1A9]
	GO:0032787	monocarboxylic acid metabolic process	GO_BiologicalProcess-GOA_23.02.2017_10h01	0.00012	0.019	2.3e-07	2.1e-06	[6, 7]	Group18	4.36817	28	[ACSL6, ACSM2A, ACSM2B, ACSM3, AKR1D1, ANGPTL3, APOA4, BAAT, CD74, CYGB, CYP7A1, CYP8B1, DAO, DGAT2, DPEP1, ELOVL4, GSTM2, PFKFB3, SOAT2, UGT1A1, UGT1A10, UGT1A3, UGT1A4, UGT1A5, UGT1A6, UGT1A7, UGT1A8, UGT1A9]
	GO:0042573	retinoic acid metabolic process	GO_BiologicalProcess-GOA_23.02.2017_10h01	7.8e-05	0.012	2.3e-07	2.1e-06	[4, 6, 7, 8, 9]	Group18	21.7391	5	[UGT1A1, UGT1A3, UGT1A7, UGT1A8, UGT1A9]
	GO:0019217	regulation of fatty acid metabolic process	GO_BiologicalProcess-GOA_23.02.2017_10h01	2.4e-05	0.0045	2.3e-07	2.1e-06	[5, 6, 8, 9]	Group18	10.3093	10	[APOA4, DGAT2, UGT1A1, UGT1A10, UGT1A3, UGT1A4, UGT1A6, UGT1A7, UGT1A8, UGT1A9]
	GO:0052697	xenobiotic glucuronidation	GO_BiologicalProcess-GOA_23.02.2017_10h01	4.6e-16	1.2e-13	2.3e-07	2.1e-06	[4, 6, 8, 9, 10, 11]	Group18	100	9	[UGT1A1, UGT1A10, UGT1A3, UGT1A4, UGT1A5, UGT1A6, UGT1A7, UGT1A8, UGT1A9]
	GO:0006974	cellular response to DNA damage stimulus	GO_BiologicalProcess-GOA_23.02.2017_10h01	1.1e-08	2.6e-06	6.8e-15	1e-13	[4]	Group19	5.16827	43	[ATAD5, AURKA, BLM, BRIP1, CCNB1, CD74, CDC25C, CDC45, CDCA5, CDK1, CHAF1A, CHEK1, CLSPN, DDB2, DTL, E2F1, E2F7, ESCO2, EXO1, FANCB, FANCD2, FOXM1, GINS2, GTSE1, HMGB2, KIF22, MCM10, MND1, PCLAF, PCNA, PIF1, PLK1, PTTG1, RAD51, RAD51AP1, RMI2, TICRR, TOP2A, TP73, UBA7, UHRF1, VAV3, ZNF367]
	GO:0000075	cell cycle checkpoint	GO_BiologicalProcess-GOA_23.02.2017_10h01	1.8e-14	5e-12	6.8e-15	1e-13	[2, 4, 5, 6]	Group19	11.6935	29	[AURKA, AURKB, BIRC5, BLM, BRIP1, BUB1, BUB1B, CCNB1, CDC25C, CDC45, CDK1, CDT1, CENPF, CHEK1, CLSPN, DTL, E2F1, E2F7, GTSE1, MAD2L1, NDC80, PCNA, PLK1, TICRR, TOP2A, TP73, TTK, ZNF367, ZWINT]
	GO:0006259	DNA metabolic process	GO_BiologicalProcess-GOA_23.02.2017_10h01	8.5e-11	2e-08	6.8e-15	1e-13	[4, 5, 6]	Group19	5.21739	54	[ATAD5, AURKB, BLM, BRIP1, CDC25C, CDC45, CDCA5, CDK1, CDT1, CENPF, CHAF1A, CHEK1, CLSPN, CST3, DDB2, DPEP1, DSCC1, DTL, E2F7, E2F8, ESCO2, EXO1, FANCB, FANCD2, FOXM1, GINS2, HMGB2, KIF22, MCM10, MCM2, MCM5, MKI67, MND1, NEK2, NYNRIN, ORC1, PCLAF, PCNA, PIF1, PTTG1, RAD51, RAD51AP1, RMI2, RRM1, RRM2, TGFB3, TICRR, TK1, TOP2A, TP73, TYMS, UBA7, UHRF1, ZNF367]
	GO:0071103	DNA conformation change	GO_BiologicalProcess-GOA_23.02.2017_10h01	9e-10	2.1e-07	6.8e-15	1e-13	[5]	Group19	8.65052	25	[ASF1B, BLM, BRIP1, CCNB1, CDC45, CDCA5, CDK1, CENPA, CENPU, CENPW, CHAF1A, DDB2, GINS2, HJURP, HMGB2, MCM2, MCM5, NCAPG, NCAPH, NUSAP1, OIP5, PIF1, RAD51, SMC4, TOP2A]
	GO:0072331	signal transduction by p53 class mediator	GO_BiologicalProcess-GOA_23.02.2017_10h01	2.1e-06	0.00044	6.8e-15	1e-13	[4, 5, 6]	Group19	6.80272	20	[ATAD5, AURKA, AURKB, BLM, BRIP1, CCNB1, CD74, CDC25C, CDK1, CHEK1, E2F1, E2F7, EXO1, FOXM1, GTSE1, PCNA, RMI2, TP73, TPX2, ZNF385B]
	GO:0031570	DNA integrity checkpoint	GO_BiologicalProcess-GOA_23.02.2017_10h01	5.9e-10	1.4e-07	6.8e-15	1e-13	[3, 5, 6, 7]	Group19	11.1111	20	[AURKA, BLM, BRIP1, CCNB1, CDC25C, CDC45, CDK1, CDT1, CHEK1, CLSPN, DTL, E2F1, E2F7, GTSE1, PCNA, PLK1, TICRR, TOP2A, TP73, ZNF367]
	GO:0051052	regulation of DNA metabolic process	GO_BiologicalProcess-GOA_23.02.2017_10h01	3e-05	0.0054	6.8e-15	1e-13	[4, 5, 6, 7]	Group19	5.3528	22	[ATAD5, AURKB, BLM, CDK1, CDT1, CHEK1, CST3, DPEP1, DSCC1, E2F7, E2F8, ESCO2, FOXM1, NEK2, PCNA, PIF1, RAD51, RAD51AP1, TGFB3, TICRR, TOP2A, UHRF1]
	GO:0000077	DNA damage checkpoint	GO_BiologicalProcess-GOA_23.02.2017_10h01	3.2e-07	7e-05	6.8e-15	1e-13	[4, 5, 6, 7, 8]	Group19	9.41177	16	[AURKA, BLM, BRIP1, CCNB1, CDC25C, CDK1, CHEK1, CLSPN, DTL, E2F1, E2F7, GTSE1, PCNA, PLK1, TP73, ZNF367]
	GO:0006260	DNA replication	GO_BiologicalProcess-GOA_23.02.2017_10h01	4.9e-12	1.2e-09	6.8e-15	1e-13	[5, 6, 7]	Group19	9.09091	30	[BLM, BRIP1, CDC25C, CDC45, CDK1, CDT1, CHAF1A, CHEK1, CLSPN, CST3, DSCC1, DTL, E2F7, E2F8, ESCO2, EXO1, GINS2, MCM10, MCM2, MCM5, ORC1, PCLAF, PCNA, PIF1, RAD51, RMI2, RRM1, RRM2, TGFB3, TICRR]
	GO:0006281	DNA repair	GO_BiologicalProcess-GOA_23.02.2017_10h01	1.4e-07	3.1e-05	6.8e-15	1e-13	[5, 6, 7]	Group19	5.76208	31	[BLM, BRIP1, CDC45, CDCA5, CDK1, CHAF1A, CHEK1, CLSPN, DDB2, DTL, ESCO2, EXO1, FANCB, FANCD2, FOXM1, GINS2, HMGB2, KIF22, MND1, PCLAF, PCNA, PIF1, PTTG1, RAD51, RAD51AP1, RMI2, TICRR, TP73, UBA7, UHRF1, ZNF367]
	GO:0032392	DNA geometric change	GO_BiologicalProcess-GOA_23.02.2017_10h01	2.2e-05	0.0042	6.8e-15	1e-13	[6]	Group19	10.4167	10	[BLM, BRIP1, CDC45, DDB2, GINS2, HMGB2, MCM2, MCM5, PIF1, RAD51]
	GO:0044774	mitotic DNA integrity checkpoint	GO_BiologicalProcess-GOA_23.02.2017_10h01	4.2e-07	9e-05	6.8e-15	1e-13	[4, 5, 6, 7, 8]	Group19	11.5044	13	[AURKA, BLM, CCNB1, CDC25C, CDK1, CLSPN, E2F1, E2F7, GTSE1, PCNA, TICRR, TOP2A, TP73]
	GO:0044786	cell cycle DNA replication	GO_BiologicalProcess-GOA_23.02.2017_10h01	9.9e-05	0.016	6.8e-15	1e-13	[3, 4, 5, 7, 8, 9]	Group19	15.7895	6	[CDC45, CDT1, E2F7, E2F8, GINS2, PCNA]
	GO:0051054	positive regulation of DNA metabolic process	GO_BiologicalProcess-GOA_23.02.2017_10h01	0.00023	0.034	6.8e-15	1e-13	[4, 5, 6, 7, 8]	Group19	6.08696	14	[ATAD5, AURKB, CDK1, CDT1, CST3, DSCC1, E2F7, E2F8, FOXM1, NEK2, PCNA, RAD51, TGFB3, TOP2A]
	GO:0071897	DNA biosynthetic process	GO_BiologicalProcess-GOA_23.02.2017_10h01	4.9e-06	0.001	6.8e-15	1e-13	[5, 6, 7]	Group19	7.29614	17	[AURKB, BLM, BRIP1, CENPF, DSCC1, DTL, EXO1, NEK2, PCLAF, PCNA, PIF1, RAD51, RAD51AP1, RMI2, TK1, TYMS, UBA7]
	GO:0000076	DNA replication checkpoint	GO_BiologicalProcess-GOA_23.02.2017_10h01	0.0003	0.044	6.8e-15	1e-13	[4, 6, 7, 8]	Group19	23.5294	4	[CDC45, CDT1, CLSPN, TICRR]
	GO:0000732	strand displacement	GO_BiologicalProcess-GOA_23.02.2017_10h01	1.6e-05	0.003	6.8e-15	1e-13	[5, 6, 7, 8]	Group19	21.4286	6	[BLM, BRIP1, EXO1, RAD51, RAD51AP1, RMI2]
	GO:0006275	regulation of DNA replication	GO_BiologicalProcess-GOA_23.02.2017_10h01	6.6e-05	0.011	6.8e-15	1e-13	[5, 6, 7, 8]	Group19	8.39695	11	[BLM, CDK1, CDT1, CST3, DSCC1, E2F7, E2F8, ESCO2, PCNA, TGFB3, TICRR]
	GO:0000731	DNA synthesis involved in DNA repair	GO_BiologicalProcess-GOA_23.02.2017_10h01	5.4e-06	0.0011	6.8e-15	1e-13	[6, 7, 8]	Group19	12.1951	10	[BLM, BRIP1, DTL, EXO1, PCLAF, PCNA, RAD51, RAD51AP1, RMI2, UBA7]
	GO:0006261	DNA-dependent DNA replication	GO_BiologicalProcess-GOA_23.02.2017_10h01	2.7e-06	0.00055	6.8e-15	1e-13	[6, 7, 8]	Group19	9.09091	14	[BLM, CDC45, CDT1, DSCC1, E2F7, E2F8, GINS2, MCM10, MCM2, MCM5, ORC1, PCNA, RAD51, TICRR]
	GO:0006270	DNA replication initiation	GO_BiologicalProcess-GOA_23.02.2017_10h01	1.8e-06	0.00039	6.8e-15	1e-13	[5, 6, 7, 8, 9]	Group19	18.6047	8	[CDC45, CDT1, GINS2, MCM10, MCM2, MCM5, ORC1, TICRR]
	GO:0045740	positive regulation of DNA replication	GO_BiologicalProcess-GOA_23.02.2017_10h01	0.00023	0.034	6.8e-15	1e-13	[5, 6, 7, 8, 9]	Group19	11.2903	7	[CDK1, CDT1, CST3, E2F7, E2F8, PCNA, TGFB3]
	GO:0000083	regulation of transcription involved in G1/S transition of mitotic cell cycle	GO_BiologicalProcess-GOA_23.02.2017_10h01	8.6e-11	2.1e-08	6.8e-15	1e-13	[4, 6, 7, 8, 9, 10, 11]	Group19	35.7143	10	[BRIP1, CDC45, CDK1, CDT1, E2F1, E2F7, ORC1, PCNA, RRM2, TYMS]
	GO:0090266	regulation of mitotic cell cycle spindle assembly checkpoint	GO_BiologicalProcess-GOA_23.02.2017_10h01	0.00013	0.021	2e-17	3.6e-16	[6, 7, 8, 9, 10, 11, 12, 13, 14, 15]	Group20	28.5714	4	[CCNB1, CDT1, MAD2L1, NDC80]
	GO:0007049	cell cycle	GO_BiologicalProcess-GOA_23.02.2017_10h01	6.4e-38	1.8e-35	2e-17	3.6e-16	[3]	Group20	6.92137	125	[ANLN, ATAD5, AURKA, AURKB, BIRC5, BLM, BRIP1, BUB1, BUB1B, CCNA2, CCNB1, CCNB2, CCNF, CDC20, CDC25C, CDC45, CDCA2, CDCA3, CDCA5, CDCA8, CDK1, CDKN2C, CDKN3, CDT1, CENPA, CENPE, CENPF, CENPU, CENPW, CHAF1A, CHEK1, CIT, CKS2, CLSPN, DDIAS, DLGAP5, DSCC1, DTL, E2F1, E2F7, E2F8, ERCC6L, ESCO2, EXO1, FAM83D, FANCD2, FBXO43, FGFR2, FOXM1, GATA6, GINS2, GTSE1, HEPACAM, HJURP, HMMR, KIF11, KIF14, KIF15,…
	GO:0007059	chromosome segregation	GO_BiologicalProcess-GOA_23.02.2017_10h01	8.9e-38	2.5e-35	2e-17	3.6e-16	[3]	Group20	17.0029	59	[AURKB, BIRC5, BRIP1, BUB1, BUB1B, CCNB1, CDC20, CDCA2, CDCA5, CDCA8, CDT1, CENPA, CENPE, CENPF, CENPU, CENPW, DLGAP5, DSCC1, ERCC6L, ESCO2, FAM83D, FANCD2, HJURP, KIF11, KIF14, KIF18A, KIF22, KIF23, KIF2C, KIF4A, KIF4B, KIFC1, MAD2L1, MKI67, NCAPG, NCAPH, NDC80, NEK2, NUF2, NUSAP1, OIP5, PLK1, PRC1, PSRC1, PTTG1, RACGAP1, RMI2, SGO1, SGO2, SKA1, SKA3, SMC4, SPAG5, TACC3, TOP2A, TTK, UBE2C, ZNF36…
	GO:0022402	cell cycle process	GO_BiologicalProcess-GOA_23.02.2017_10h01	1.9e-40	5.4e-38	2e-17	3.6e-16	[2, 4]	Group20	8.1295	113	[ANLN, ATAD5, AURKA, AURKB, BIRC5, BLM, BRIP1, BUB1, BUB1B, CCNA2, CCNB1, CCNB2, CCNF, CDC20, CDC25C, CDC45, CDCA2, CDCA3, CDCA5, CDCA8, CDK1, CDKN2C, CDKN3, CDT1, CENPA, CENPE, CENPF, CENPU, CENPW, CHEK1, CIT, CKS2, CLSPN, DDIAS, DLGAP5, DSCC1, E2F1, E2F7, E2F8, ERCC6L, FAM83D, FANCD2, FBXO43, FOXM1, GATA6, GINS2, GTSE1, HEPACAM, HMMR, KIF11, KIF14, KIF15, KIF18A, KIF20A, KIF20B, KIF22, KIF23, K…
	GO:0051301	cell division	GO_BiologicalProcess-GOA_23.02.2017_10h01	1e-34	2.9e-32	2e-17	3.6e-16	[3]	Group20	11.7745	71	[ANLN, AURKA, AURKB, BIRC5, BLM, BRIP1, BUB1, BUB1B, CCNA2, CCNB1, CCNB2, CCNF, CDC20, CDC25C, CDCA2, CDCA3, CDCA4, CDCA5, CDCA7L, CDCA8, CDK1, CDT1, CENPA, CENPE, CENPF, CENPW, CIT, CKS2, E2F7, E2F8, ERCC6L, FAM83D, FGFR2, KIF11, KIF14, KIF20A, KIF20B, KIF23, KIF2C, KIF4A, KIF4B, KIFC1, MAD2L1, MCM5, NCAPG, NCAPH, NDC80, NEK2, NUF2, NUSAP1, OIP5, PIMREG, PLK1, PPP1R1C, PRC1, PSRC1, PTTG1, RACGAP…
	GO:0051302	regulation of cell division	GO_BiologicalProcess-GOA_23.02.2017_10h01	2.9e-05	0.0053	2e-17	3.6e-16	[3, 4]	Group20	8.4507	12	[AURKA, AURKB, BLM, CIT, E2F7, E2F8, FGFR2, KIF14, KIF20B, KIF23, RACGAP1, TGFB3]
	GO:0051726	regulation of cell cycle	GO_BiologicalProcess-GOA_23.02.2017_10h01	2.1e-21	5.9e-19	2e-17	3.6e-16	[3, 4]	Group20	6.90299	74	[ANLN, ATAD5, AURKA, AURKB, BIRC5, BLM, BRIP1, BUB1, BUB1B, CCNA2, CCNB1, CCNB2, CCNF, CDC20, CDC25C, CDC45, CDCA5, CDK1, CDKN2C, CDKN3, CDT1, CENPE, CENPF, CHEK1, CIT, CKS2, CLSPN, DDIAS, DLGAP5, DTL, E2F1, E2F7, E2F8, FAM83D, FBXO43, FGFR2, FOXM1, GATA6, GTSE1, HEPACAM, KIF11, KIF14, KIF20B, KIF23, MAD2L1, MCM2, MKI67, MTBP, MYBL2, NDC80, NEK2, NUSAP1, PCLAF, PCNA, PDE3A, PLK1, PLK4, PPP1R1C, P…
	GO:0051983	regulation of chromosome segregation	GO_BiologicalProcess-GOA_23.02.2017_10h01	5.7e-17	1.5e-14	2e-17	3.6e-16	[3, 4]	Group20	23.3333	21	[AURKB, BUB1, BUB1B, CCNB1, CDCA5, CDT1, CENPE, CENPF, DLGAP5, KIF2C, MAD2L1, MKI67, NDC80, NEK2, PLK1, RACGAP1, RMI2, SPAG5, TACC3, TTK, UBE2C]
	GO:1902589	single-organism organelle organization	GO_BiologicalProcess-GOA_23.02.2017_10h01	1.7e-09	4.1e-07	2e-17	3.6e-16	[3, 4]	Group20	4.16667	72	[AMOT, AURKB, BIRC5, BUB1, BUB1B, CCNB1, CDC20, CDCA5, CDCA8, CDK1, CDT1, CENPA, CENPE, CENPF, CENPU, CIT, CTSV, DCDC2, DIAPH3, DLGAP5, DSCC1, E2F1, ELMO1, ERCC6L, ESPN, GAS2L3, GSN, KIF14, KIF18A, KIF22, KIF23, KIF2C, KIF4A, KIF4B, KIFC1, MAD2L1, MNS1, NCAPG, NCAPH, NDC80, NEK2, NUF2, NUSAP1, ODAM, PCNA, PLK1, PLK4, PRC1, PSRC1, RAB17, RACGAP1, RHOJ, RMI2, SGO1, SGO2, SKA1, SMC4, SORBS1, SPAG5, …
	GO:0000226	microtubule cytoskeleton organization	GO_BiologicalProcess-GOA_23.02.2017_10h01	3e-14	8e-12	2e-17	3.6e-16	[3, 5]	Group20	8.23045	40	[AURKA, AURKB, BIRC5, CCNB1, CCNF, CDC20, CDK1, CENPA, CHEK1, GAS2L3, KIF11, KIF18A, KIF20A, KIF23, KIF2C, KIF4A, KIF4B, KIFC1, MELK, MYBL2, NDC80, NEK2, NUSAP1, PCLAF, PLK1, PLK4, PRC1, PSRC1, RACGAP1, SGO1, SKA1, SKA3, SPAG5, STMN1, TACC3, TPX2, TRPV4, TTK, TUBB1, ZNF367]
	GO:0000278	mitotic cell cycle	GO_BiologicalProcess-GOA_23.02.2017_10h01	3.6e-45	1e-42	2e-17	3.6e-16	[4]	Group20	10.0096	104	[ANLN, ATAD5, AURKA, AURKB, BIRC5, BLM, BRIP1, BUB1, BUB1B, CCNA2, CCNB1, CCNB2, CCNF, CDC20, CDC25C, CDC45, CDCA2, CDCA3, CDCA5, CDCA8, CDK1, CDKN2C, CDKN3, CDT1, CENPA, CENPE, CENPF, CENPW, CHEK1, CIT, CKS2, CLSPN, DLGAP5, DSCC1, E2F1, E2F7, E2F8, ERCC6L, FAM83D, FBXO43, FOXM1, GINS2, GTSE1, HMMR, KIF11, KIF14, KIF15, KIF18A, KIF20A, KIF20B, KIF22, KIF23, KIF2C, KIF4A, KIF4B, KIFC1, MAD2L1, MCM…
	GO:0000910	cytokinesis	GO_BiologicalProcess-GOA_23.02.2017_10h01	7.2e-11	1.8e-08	2e-17	3.6e-16	[3, 4, 5]	Group20	13.2867	19	[ANLN, AURKA, AURKB, BIRC5, CENPA, CIT, E2F7, E2F8, KIF14, KIF20A, KIF20B, KIF23, KIF4A, KIF4B, NUSAP1, PLK1, PRC1, RACGAP1, STMN1]
	GO:0006974	cellular response to DNA damage stimulus	GO_BiologicalProcess-GOA_23.02.2017_10h01	1.1e-08	2.6e-06	2e-17	3.6e-16	[4]	Group20	5.16827	43	[ATAD5, AURKA, BLM, BRIP1, CCNB1, CD74, CDC25C, CDC45, CDCA5, CDK1, CHAF1A, CHEK1, CLSPN, DDB2, DTL, E2F1, E2F7, ESCO2, EXO1, FANCB, FANCD2, FOXM1, GINS2, GTSE1, HMGB2, KIF22, MCM10, MND1, PCLAF, PCNA, PIF1, PLK1, PTTG1, RAD51, RAD51AP1, RMI2, TICRR, TOP2A, TP73, UBA7, UHRF1, VAV3, ZNF367]
	GO:0007010	cytoskeleton organization	GO_BiologicalProcess-GOA_23.02.2017_10h01	7.3e-08	1.6e-05	2e-17	3.6e-16	[4]	Group20	4.33735	54	[AMOT, ANLN, AURKA, AURKB, BIRC5, CCNB1, CCNF, CDC20, CDK1, CENPA, CHEK1, CIT, CTSV, DIAPH3, ELMO1, ESPN, GAS2L3, GSN, KIF11, KIF18A, KIF20A, KIF23, KIF2C, KIF4A, KIF4B, KIFC1, MELK, MYBL2, NCAPG, NDC80, NEK2, NUSAP1, ODAM, PAK6, PCLAF, PLK1, PLK4, PRC1, PSRC1, RACGAP1, RHOJ, SGO1, SKA1, SKA3, SORBS1, SPAG5, STMN1, TACC3, TGFB3, TPX2, TRPV4, TTK, TUBB1, ZNF367]
	GO:0010564	regulation of cell cycle process	GO_BiologicalProcess-GOA_23.02.2017_10h01	8.7e-23	2.4e-20	2e-17	3.6e-16	[3, 4, 5]	Group20	9.22099	58	[ANLN, ATAD5, AURKA, AURKB, BIRC5, BLM, BUB1, BUB1B, CCNA2, CCNB1, CCNF, CDC20, CDC25C, CDC45, CDCA5, CDK1, CDT1, CENPE, CENPF, CHEK1, CIT, CLSPN, DLGAP5, E2F1, E2F7, E2F8, FAM83D, FBXO43, FOXM1, GATA6, GTSE1, KIF11, KIF14, KIF20B, KIF23, MAD2L1, MKI67, MTBP, NDC80, NEK2, NUSAP1, PCNA, PDE3A, PLK1, PLK4, PPP1R1C, PSMB9, PSRC1, RACGAP1, RMI2, SPAG5, TACC3, TICRR, TP73, TPX2, TTK, UBE2C, ZNF367]
	GO:0044770	cell cycle phase transition	GO_BiologicalProcess-GOA_23.02.2017_10h01	2.3e-23	6.5e-21	2e-17	3.6e-16	[3, 5]	Group20	9.64467	57	[ANLN, ATAD5, AURKA, BIRC5, BLM, BRIP1, BUB1, BUB1B, CCNA2, CCNB1, CCNB2, CDC20, CDC25C, CDC45, CDCA5, CDK1, CDKN2C, CDKN3, CDT1, CENPE, CENPF, CHEK1, CIT, CKS2, CLSPN, DLGAP5, E2F1, E2F7, FAM83D, FOXM1, GTSE1, HMMR, KIF14, MAD2L1, MCM10, MCM2, MCM5, MELK, MTBP, NDC80, NEK2, ORC1, PCNA, PLK1, PLK4, PPP1R1C, PSMB9, RRM2, SKP2, TACC3, TICRR, TP73, TPX2, TTK, TYMS, UBE2C, ZNF367]
	GO:0045786	negative regulation of cell cycle	GO_BiologicalProcess-GOA_23.02.2017_10h01	3.5e-12	9e-10	2e-17	3.6e-16	[3, 4, 5]	Group20	6.82927	42	[AURKA, AURKB, BIRC5, BLM, BRIP1, BUB1, BUB1B, CCNB1, CCNF, CDC25C, CDC45, CDK1, CDKN2C, CDKN3, CDT1, CENPF, CHEK1, CLSPN, DDIAS, DTL, E2F1, E2F7, E2F8, FBXO43, FOXM1, GATA6, GTSE1, HEPACAM, KIF20B, MAD2L1, MTBP, NDC80, PCNA, PLK1, PRR11, PSMB9, TICRR, TOP2A, TP73, TTK, ZNF367, ZWINT]
	GO:0045787	positive regulation of cell cycle	GO_BiologicalProcess-GOA_23.02.2017_10h01	2.9e-14	7.7e-12	2e-17	3.6e-16	[3, 4, 5]	Group20	9.38338	35	[AURKA, AURKB, BIRC5, CCNB1, CDC25C, CDC45, CDCA5, CDK1, CDT1, CHEK1, CIT, CKS2, DLGAP5, E2F1, E2F7, E2F8, FAM83D, FGFR2, GATA6, GTSE1, KIF14, KIF20B, KIF23, MAD2L1, MCM2, MTBP, NDC80, NUSAP1, PCNA, PLK4, PPP1R1C, PSRC1, RACGAP1, TP73, UBE2C]
	GO:0051276	chromosome organization	GO_BiologicalProcess-GOA_23.02.2017_10h01	2.1e-19	5.9e-17	2e-17	3.6e-16	[4]	Group20	6.23974	76	[ASF1B, AURKA, AURKB, BIRC5, BLM, BRIP1, BUB1, BUB1B, CCNA2, CCNB1, CDC20, CDC45, CDCA5, CDCA8, CDK1, CDT1, CENPA, CENPE, CENPF, CENPU, CENPW, CHAF1A, CHEK1, DDB2, DLGAP5, DPF3, DSCC1, ERCC6L, EXO1, FANCD2, GINS2, HJURP, HMGB2, KIF14, KIF18A, KIF22, KIF23, KIF2C, KIF4A, KIF4B, KIFC1, MAD2L1, MCM2, MCM5, MKI67, NCAPG, NCAPH, NDC80, NEK2, NFE2, NUF2, NUSAP1, OIP5, PAG1, PCNA, PIF1, PLK1, PRC1, PSRC…
	GO:0051304	chromosome separation	GO_BiologicalProcess-GOA_23.02.2017_10h01	2.3e-10	5.8e-08	2e-17	3.6e-16	[3, 4, 5]	Group20	18.6667	14	[BUB1, BUB1B, CCNB1, CDT1, CENPE, CENPF, DLGAP5, MAD2L1, NDC80, PLK1, TACC3, TOP2A, TTK, UBE2C]
	GO:0051782	negative regulation of cell division	GO_BiologicalProcess-GOA_23.02.2017_10h01	0.0003	0.044	2e-17	3.6e-16	[3, 4, 5]	Group20	23.5294	4	[AURKB, BLM, E2F7, E2F8]
	GO:0098813	nuclear chromosome segregation	GO_BiologicalProcess-GOA_23.02.2017_10h01	2.3e-32	6.5e-30	2e-17	3.6e-16	[3, 4, 5]	Group20	16.7763	51	[AURKB, BIRC5, BRIP1, BUB1, BUB1B, CCNB1, CDC20, CDCA5, CDCA8, CDT1, CENPA, CENPE, CENPF, CENPU, DLGAP5, DSCC1, ERCC6L, FAM83D, FANCD2, KIF14, KIF18A, KIF22, KIF23, KIF2C, KIF4A, KIF4B, KIFC1, MAD2L1, NCAPG, NCAPH, NDC80, NEK2, NUF2, NUSAP1, PLK1, PRC1, PSRC1, PTTG1, RACGAP1, RMI2, SGO1, SGO2, SKA1, SMC4, SPAG5, TACC3, TOP2A, TTK, UBE2C, ZNF367, ZWINT]
	GO:1903047	mitotic cell cycle process	GO_BiologicalProcess-GOA_23.02.2017_10h01	3.8e-45	1.1e-42	2e-17	3.6e-16	[3, 5]	Group20	10.4932	100	[ANLN, ATAD5, AURKA, AURKB, BIRC5, BLM, BRIP1, BUB1, BUB1B, CCNA2, CCNB1, CCNB2, CCNF, CDC20, CDC25C, CDC45, CDCA2, CDCA3, CDCA5, CDCA8, CDK1, CDKN2C, CDKN3, CDT1, CENPA, CENPE, CENPF, CENPW, CHEK1, CIT, CKS2, CLSPN, DLGAP5, DSCC1, E2F1, E2F7, ERCC6L, FAM83D, FBXO43, FOXM1, GINS2, GTSE1, HMMR, KIF11, KIF14, KIF15, KIF18A, KIF20A, KIF20B, KIF22, KIF23, KIF2C, KIF4A, KIF4B, KIFC1, MAD2L1, MCM10, MC…
	GO:0000075	cell cycle checkpoint	GO_BiologicalProcess-GOA_23.02.2017_10h01	1.8e-14	5e-12	2e-17	3.6e-16	[2, 4, 5, 6]	Group20	11.6935	29	[AURKA, AURKB, BIRC5, BLM, BRIP1, BUB1, BUB1B, CCNB1, CDC25C, CDC45, CDK1, CDT1, CENPF, CHEK1, CLSPN, DTL, E2F1, E2F7, GTSE1, MAD2L1, NDC80, PCNA, PLK1, TICRR, TOP2A, TP73, TTK, ZNF367, ZWINT]
	GO:0007050	cell cycle arrest	GO_BiologicalProcess-GOA_23.02.2017_10h01	2e-06	0.00043	2e-17	3.6e-16	[3, 4, 5, 6]	Group20	7.08955	19	[AURKA, CCNB1, CDC25C, CDK1, CDKN2C, CDKN3, DDIAS, E2F1, E2F7, FOXM1, GATA6, GTSE1, HEPACAM, KIF20B, MTBP, PCNA, PRR11, TP73, ZNF367]
	GO:0007051	spindle organization	GO_BiologicalProcess-GOA_23.02.2017_10h01	3e-15	8.2e-13	2e-17	3.6e-16	[3, 4, 5, 6]	Group20	16	24	[AURKA, AURKB, BIRC5, CCNB1, CDC20, KIF11, KIF23, KIF4A, KIF4B, KIFC1, MYBL2, NDC80, NEK2, PLK1, PRC1, PSRC1, RACGAP1, SPAG5, STMN1, TACC3, TPX2, TTK, TUBB1, ZNF367]
	GO:0007346	regulation of mitotic cell cycle	GO_BiologicalProcess-GOA_23.02.2017_10h01	3.5e-18	9.7e-16	2e-17	3.6e-16	[4, 5]	Group20	8.83978	48	[ANLN, ATAD5, AURKA, BIRC5, BLM, BUB1, BUB1B, CCNA2, CCNB1, CDC20, CDC25C, CDC45, CDCA5, CDK1, CDT1, CENPE, CENPF, CHEK1, CKS2, CLSPN, DLGAP5, E2F1, E2F7, FBXO43, GTSE1, KIF11, KIF14, KIF20B, MAD2L1, MKI67, MTBP, NDC80, NEK2, NUSAP1, PCNA, PLK1, PPP1R1C, PSMB9, PSRC1, TACC3, TICRR, TOP2A, TP73, TPX2, TTK, UBE2C, ZNF367, ZWINT]
	GO:0008608	attachment of spindle microtubules to kinetochore	GO_BiologicalProcess-GOA_23.02.2017_10h01	3.9e-10	9.6e-08	2e-17	3.6e-16	[3, 4, 5, 6]	Group20	31.25	10	[AURKB, CCNB1, CDT1, CENPE, KIF2C, NDC80, NEK2, RACGAP1, SGO1, SPAG5]
	GO:0010948	negative regulation of cell cycle process	GO_BiologicalProcess-GOA_23.02.2017_10h01	7.6e-11	1.8e-08	2e-17	3.6e-16	[3, 4, 5, 6]	Group20	9	27	[AURKA, AURKB, BLM, BUB1, BUB1B, CCNB1, CCNF, CDC25C, CDK1, CDT1, CENPF, CHEK1, CLSPN, E2F1, E2F7, E2F8, FBXO43, GTSE1, MAD2L1, MTBP, NDC80, PCNA, PLK1, PSMB9, TICRR, TP73, TTK]
	GO:0033043	regulation of organelle organization	GO_BiologicalProcess-GOA_23.02.2017_10h01	1.3e-08	3e-06	2e-17	3.6e-16	[4, 5]	Group20	4.45505	56	[AMOT, ANLN, AURKA, AURKB, BIRC5, BUB1, BUB1B, CCNB1, CCNF, CDC20, CDC25C, CDC45, CDCA5, CDT1, CENPE, CENPF, CHEK1, CIT, CTSV, DCDC2, DLGAP5, E2F1, ESPN, FBXO43, GSN, KIF11, KIF18A, KIF20B, MAD2L1, MKI67, MNS1, MTBP, NCAPG, NDC80, NEK2, NUSAP1, ODAM, PDE3A, PIF1, PLK1, PLK4, PSRC1, RMI2, RPS6KA5, SKA1, SKA3, STMN1, TACC3, TGFB3, TP73, TPX2, TRPV4, TTK, UBE2C, UHRF1, ZNF367]
	GO:0051303	establishment of chromosome localization	GO_BiologicalProcess-GOA_23.02.2017_10h01	8.9e-13	2.3e-10	2e-17	3.6e-16	[4, 5]	Group20	21.9178	16	[BIRC5, CCNB1, CDCA5, CDCA8, CDT1, CENPE, CENPF, DLGAP5, FAM83D, KIF14, KIF18A, KIF22, KIF2C, KIFC1, NDC80, PSRC1]
	GO:0090068	positive regulation of cell cycle process	GO_BiologicalProcess-GOA_23.02.2017_10h01	2.6e-14	6.9e-12	2e-17	3.6e-16	[3, 4, 5, 6]	Group20	11.1111	30	[AURKA, AURKB, BIRC5, CCNB1, CDC25C, CDC45, CDCA5, CDK1, CDT1, CIT, DLGAP5, E2F1, E2F7, E2F8, FAM83D, GATA6, GTSE1, KIF14, KIF20B, KIF23, MAD2L1, MTBP, NDC80, NUSAP1, PCNA, PLK4, PPP1R1C, RACGAP1, TP73, UBE2C]
	GO:0000280	nuclear division	GO_BiologicalProcess-GOA_23.02.2017_10h01	3.8e-40	1.1e-37	2e-17	3.6e-16	[5]	Group20	12.5	78	[ANLN, AURKA, AURKB, BIRC5, BRIP1, BUB1, BUB1B, CCNA2, CCNB1, CCNB2, CCNF, CDC20, CDC25C, CDCA2, CDCA3, CDCA5, CDCA8, CDK1, CDT1, CENPA, CENPE, CENPF, CENPW, CHEK1, CIT, CKS2, DLGAP5, DSCC1, ERCC6L, FAM83D, FANCD2, FBXO43, KIF11, KIF14, KIF15, KIF18A, KIF20B, KIF22, KIF23, KIF2C, KIF4A, KIF4B, KIFC1, MAD2L1, MKI67, MND1, MTBP, MYBL2, NCAPG, NCAPH, NDC80, NEK2, NUF2, NUSAP1, OIP5, PBK, PDE3A, PIMR…
	GO:0000819	sister chromatid segregation	GO_BiologicalProcess-GOA_23.02.2017_10h01	9.9e-34	2.7e-31	2e-17	3.6e-16	[4, 5, 6]	Group20	20.2586	47	[AURKB, BIRC5, BUB1, BUB1B, CCNB1, CDC20, CDCA5, CDCA8, CDT1, CENPA, CENPE, CENPF, CENPU, DLGAP5, DSCC1, ERCC6L, KIF14, KIF18A, KIF22, KIF23, KIF2C, KIF4A, KIF4B, KIFC1, MAD2L1, NCAPG, NCAPH, NDC80, NEK2, NUF2, NUSAP1, PLK1, PRC1, PSRC1, RACGAP1, RMI2, SGO1, SGO2, SKA1, SMC4, SPAG5, TACC3, TOP2A, TTK, UBE2C, ZNF367, ZWINT]
	GO:0007067	mitotic nuclear division	GO_BiologicalProcess-GOA_23.02.2017_10h01	1.3e-40	3.8e-38	2e-17	3.6e-16	[4, 5, 6]	Group20	14.7059	70	[ANLN, AURKA, AURKB, BIRC5, BUB1, BUB1B, CCNA2, CCNB1, CCNB2, CCNF, CDC20, CDC25C, CDCA2, CDCA3, CDCA5, CDCA8, CDK1, CDT1, CENPA, CENPE, CENPF, CENPW, CHEK1, CIT, DLGAP5, DSCC1, ERCC6L, FAM83D, FBXO43, KIF11, KIF14, KIF15, KIF18A, KIF20B, KIF22, KIF23, KIF2C, KIF4A, KIF4B, KIFC1, MAD2L1, MKI67, MTBP, MYBL2, NCAPG, NCAPH, NDC80, NEK2, NUF2, NUSAP1, OIP5, PBK, PIMREG, PLK1, PRC1, PSRC1, PTTG1, RACG…
	GO:0007093	mitotic cell cycle checkpoint	GO_BiologicalProcess-GOA_23.02.2017_10h01	3.2e-13	8.3e-11	2e-17	3.6e-16	[3, 4, 5, 6, 7]	Group20	13.7725	23	[AURKA, BLM, BUB1, BUB1B, CCNB1, CDC25C, CDK1, CDT1, CENPF, CHEK1, CLSPN, E2F1, E2F7, GTSE1, MAD2L1, NDC80, PCNA, PLK1, TICRR, TOP2A, TP73, TTK, ZWINT]
	GO:0010639	negative regulation of organelle organization	GO_BiologicalProcess-GOA_23.02.2017_10h01	0.0001	0.016	2e-17	3.6e-16	[4, 5, 6]	Group20	5.36723	19	[BUB1, BUB1B, CCNB1, CCNF, CDT1, CENPF, CHEK1, ESPN, FBXO43, GSN, MAD2L1, MTBP, NCAPG, NDC80, NEK2, PIF1, PLK1, STMN1, TTK]
	GO:0032465	regulation of cytokinesis	GO_BiologicalProcess-GOA_23.02.2017_10h01	5.5e-06	0.0011	2e-17	3.6e-16	[4, 5, 6]	Group20	13.8462	9	[AURKA, AURKB, CIT, E2F7, E2F8, KIF14, KIF20B, KIF23, RACGAP1]
	GO:0042770	signal transduction in response to DNA damage	GO_BiologicalProcess-GOA_23.02.2017_10h01	2e-05	0.0038	2e-17	3.6e-16	[4, 5, 6]	Group20	8.75912	12	[ATAD5, AURKA, CCNB1, CD74, CDC25C, CDK1, E2F1, E2F7, FOXM1, GTSE1, PCNA, TP73]
	GO:0044839	cell cycle G2/M phase transition	GO_BiologicalProcess-GOA_23.02.2017_10h01	7.4e-11	1.8e-08	2e-17	3.6e-16	[4, 6]	Group20	9.72763	25	[AURKA, BIRC5, BLM, BRIP1, CCNA2, CCNB1, CCNB2, CDC25C, CDK1, CENPF, CHEK1, CIT, CLSPN, FOXM1, GTSE1, HMMR, KIF14, MELK, NEK2, PLK1, PLK4, PSMB9, SKP2, TICRR, TPX2]
	GO:0044843	cell cycle G1/S phase transition	GO_BiologicalProcess-GOA_23.02.2017_10h01	6.3e-11	1.5e-08	2e-17	3.6e-16	[4, 6]	Group20	9.42029	26	[AURKA, BRIP1, CCNA2, CCNB1, CDC25C, CDC45, CDK1, CDKN2C, CDKN3, CDT1, E2F1, E2F7, FAM83D, GTSE1, KIF14, MCM10, MCM2, MCM5, MTBP, ORC1, PCNA, PPP1R1C, RRM2, SKP2, TP73, TYMS]
	GO:0045930	negative regulation of mitotic cell cycle	GO_BiologicalProcess-GOA_23.02.2017_10h01	2.9e-10	7.1e-08	2e-17	3.6e-16	[4, 5, 6]	Group20	8.78378	26	[AURKA, BLM, BUB1, BUB1B, CCNB1, CDC25C, CDK1, CDT1, CENPF, CHEK1, CLSPN, E2F1, E2F7, GTSE1, MAD2L1, MTBP, NDC80, PCNA, PLK1, PSMB9, TICRR, TOP2A, TP73, TTK, ZNF367, ZWINT]
	GO:0045931	positive regulation of mitotic cell cycle	GO_BiologicalProcess-GOA_23.02.2017_10h01	7.8e-08	1.7e-05	2e-17	3.6e-16	[4, 5, 6]	Group20	11.194	15	[AURKA, BIRC5, CCNB1, CDC45, CDCA5, CDK1, CDT1, DLGAP5, KIF20B, MAD2L1, MTBP, NDC80, NUSAP1, PPP1R1C, UBE2C]
	GO:0051310	metaphase plate congression	GO_BiologicalProcess-GOA_23.02.2017_10h01	1.1e-12	2.9e-10	2e-17	3.6e-16	[4, 5, 6]	Group20	26.9231	14	[CCNB1, CDCA5, CDCA8, CDT1, CENPE, CENPF, FAM83D, KIF14, KIF18A, KIF22, KIF2C, KIFC1, NDC80, PSRC1]
	GO:0061640	cytoskeleton-dependent cytokinesis	GO_BiologicalProcess-GOA_23.02.2017_10h01	1.6e-11	4e-09	2e-17	3.6e-16	[4, 5, 6]	Group20	25.4902	13	[ANLN, AURKB, CENPA, CIT, KIF20A, KIF20B, KIF23, KIF4A, KIF4B, NUSAP1, PLK1, RACGAP1, STMN1]
	GO:0071103	DNA conformation change	GO_BiologicalProcess-GOA_23.02.2017_10h01	9e-10	2.1e-07	2e-17	3.6e-16	[5]	Group20	8.65052	25	[ASF1B, BLM, BRIP1, CCNB1, CDC45, CDCA5, CDK1, CENPA, CENPU, CENPW, CHAF1A, DDB2, GINS2, HJURP, HMGB2, MCM2, MCM5, NCAPG, NCAPH, NUSAP1, OIP5, PIF1, RAD51, SMC4, TOP2A]
	GO:0072331	signal transduction by p53 class mediator	GO_BiologicalProcess-GOA_23.02.2017_10h01	2.1e-06	0.00044	2e-17	3.6e-16	[4, 5, 6]	Group20	6.80272	20	[ATAD5, AURKA, AURKB, BLM, BRIP1, CCNB1, CD74, CDC25C, CDK1, CHEK1, E2F1, E2F7, EXO1, FOXM1, GTSE1, PCNA, RMI2, TP73, TPX2, ZNF385B]
	GO:1901987	regulation of cell cycle phase transition	GO_BiologicalProcess-GOA_23.02.2017_10h01	2.1e-15	5.8e-13	2e-17	3.6e-16	[4, 5, 6]	Group20	9.91736	36	[ANLN, ATAD5, AURKA, BIRC5, BLM, BUB1, BUB1B, CCNA2, CCNB1, CDC20, CDC25C, CDC45, CDCA5, CDK1, CDT1, CENPE, CENPF, CLSPN, DLGAP5, E2F1, E2F7, FAM83D, GTSE1, KIF14, MAD2L1, MTBP, NDC80, PCNA, PLK1, PPP1R1C, PSMB9, TICRR, TP73, TTK, UBE2C, ZNF367]
	GO:0007062	sister chromatid cohesion	GO_BiologicalProcess-GOA_23.02.2017_10h01	1.2e-16	3.3e-14	2e-17	3.6e-16	[3, 5, 6, 7]	Group20	18.3206	24	[AURKB, BIRC5, BUB1, BUB1B, CDC20, CDCA5, CDCA8, CENPA, CENPE, CENPF, CENPU, DSCC1, ERCC6L, KIF18A, KIF22, KIF2C, MAD2L1, NDC80, NUF2, PLK1, SGO1, SGO2, SKA1, ZWINT]
	GO:0031570	DNA integrity checkpoint	GO_BiologicalProcess-GOA_23.02.2017_10h01	5.9e-10	1.4e-07	2e-17	3.6e-16	[3, 5, 6, 7]	Group20	11.1111	20	[AURKA, BLM, BRIP1, CCNB1, CDC25C, CDC45, CDK1, CDT1, CHEK1, CLSPN, DTL, E2F1, E2F7, GTSE1, PCNA, PLK1, TICRR, TOP2A, TP73, ZNF367]
	GO:0031577	spindle checkpoint	GO_BiologicalProcess-GOA_23.02.2017_10h01	4.3e-10	1e-07	2e-17	3.6e-16	[3, 5, 6, 7]	Group20	26.1905	11	[AURKB, BIRC5, BUB1, BUB1B, CCNB1, CDT1, CENPF, MAD2L1, NDC80, PLK1, TTK]
	GO:0000070	mitotic sister chromatid segregation	GO_BiologicalProcess-GOA_23.02.2017_10h01	1e-30	2.8e-28	2e-17	3.6e-16	[4, 5, 6, 7]	Group20	25.6944	37	[AURKB, BUB1, BUB1B, CCNB1, CDC20, CDCA5, CDCA8, CDT1, CENPE, CENPF, DLGAP5, DSCC1, KIF14, KIF18A, KIF22, KIF23, KIF2C, KIF4A, KIF4B, KIFC1, MAD2L1, NCAPG, NCAPH, NDC80, NEK2, NUSAP1, PLK1, PRC1, PSRC1, RACGAP1, SMC4, SPAG5, TACC3, TTK, UBE2C, ZNF367, ZWINT]
KEGG	GO:0007088	regulation of mitotic nuclear division	GO_BiologicalProcess-GOA_23.02.2017_10h01	1.2e-19	3.3e-17	2e-17	3.6e-16	[4, 5, 6, 7]	Group20	18.0124	29	[ANLN, AURKA, BIRC5, BUB1, BUB1B, CCNB1, CDC25C, CDCA5, CDT1, CENPE, CENPF, CHEK1, DLGAP5, FBXO43, KIF11, KIF20B, MAD2L1, MKI67, MTBP, NDC80, NEK2, NUSAP1, PLK1, PSRC1, TACC3, TPX2, TTK, UBE2C, ZNF367]
	GO:0032467	positive regulation of cytokinesis	GO_BiologicalProcess-GOA_23.02.2017_10h01	8.5e-05	0.014	2e-17	3.6e-16	[4, 5, 6, 7]	Group20	16.2162	6	[AURKB, CIT, KIF14, KIF20B, KIF23, RACGAP1]
	GO:0033044	regulation of chromosome organization	GO_BiologicalProcess-GOA_23.02.2017_10h01	1.1e-07	2.5e-05	2e-17	3.6e-16	[5, 6]	Group20	7.25552	23	[AURKB, BUB1, BUB1B, CCNB1, CDC45, CDCA5, CDT1, CENPE, CENPF, CHEK1, DLGAP5, MAD2L1, MKI67, NDC80, NEK2, PIF1, PLK1, RMI2, RPS6KA5, TACC3, TTK, UBE2C, UHRF1]
	GO:0033045	regulation of sister chromatid segregation	GO_BiologicalProcess-GOA_23.02.2017_10h01	8.2e-12	2e-09	2e-17	3.6e-16	[4, 5, 6, 7]	Group20	21.1268	15	[BUB1, BUB1B, CCNB1, CDCA5, CDT1, CENPE, CENPF, DLGAP5, MAD2L1, NDC80, PLK1, RMI2, TACC3, TTK, UBE2C]
	GO:0051225	spindle assembly	GO_BiologicalProcess-GOA_23.02.2017_10h01	3.1e-11	7.9e-09	2e-17	3.6e-16	[4, 5, 6, 7]	Group20	17.5824	16	[AURKA, AURKB, BIRC5, CDC20, KIF11, KIF23, KIF4A, KIF4B, KIFC1, MYBL2, NEK2, PLK1, RACGAP1, TPX2, TUBB1, ZNF367]
	GO:0051493	regulation of cytoskeleton organization	GO_BiologicalProcess-GOA_23.02.2017_10h01	6.7e-05	0.011	2e-17	3.6e-16	[5, 6]	Group20	4.94624	23	[AMOT, AURKA, CCNF, CHEK1, CIT, CTSV, ESPN, GSN, KIF11, KIF18A, NCAPG, NEK2, ODAM, PLK1, PLK4, PSRC1, SKA1, SKA3, STMN1, TACC3, TGFB3, TPX2, TRPV4]
	GO:0051783	regulation of nuclear division	GO_BiologicalProcess-GOA_23.02.2017_10h01	1.1e-19	3.1e-17	2e-17	3.6e-16	[5, 6]	Group20	16.4021	31	[ANLN, AURKA, BIRC5, BUB1, BUB1B, CCNB1, CDC20, CDC25C, CDCA5, CDT1, CENPE, CENPF, CHEK1, DLGAP5, FBXO43, KIF11, KIF20B, MAD2L1, MKI67, MTBP, NDC80, NEK2, NUSAP1, PDE3A, PLK1, PSRC1, TACC3, TPX2, TTK, UBE2C, ZNF367]
	GO:0070507	regulation of microtubule cytoskeleton organization	GO_BiologicalProcess-GOA_23.02.2017_10h01	2.2e-07	4.9e-05	2e-17	3.6e-16	[4, 5, 6, 7]	Group20	10.3448	15	[AURKA, CCNF, CHEK1, KIF11, KIF18A, NEK2, PLK1, PLK4, PSRC1, SKA1, SKA3, STMN1, TACC3, TPX2, TRPV4]
	GO:0071156	regulation of cell cycle arrest	GO_BiologicalProcess-GOA_23.02.2017_10h01	4.3e-05	0.0076	2e-17	3.6e-16	[4, 5, 6, 7]	Group20	8.8	11	[AURKA, CCNB1, CDC25C, CDK1, E2F1, E2F7, FOXM1, GATA6, GTSE1, PCNA, TP73]
	GO:1901989	positive regulation of cell cycle phase transition	GO_BiologicalProcess-GOA_23.02.2017_10h01	1e-06	0.00023	2e-17	3.6e-16	[4, 5, 6, 7]	Group20	14.4928	10	[BIRC5, CDC45, CDCA5, CDK1, CDT1, DLGAP5, FAM83D, MTBP, PPP1R1C, UBE2C]
	GO:0000077	DNA damage checkpoint	GO_BiologicalProcess-GOA_23.02.2017_10h01	3.2e-07	7e-05	2e-17	3.6e-16	[4, 5, 6, 7, 8]	Group20	9.41177	16	[AURKA, BLM, BRIP1, CCNB1, CDC25C, CDK1, CHEK1, CLSPN, DTL, E2F1, E2F7, GTSE1, PCNA, PLK1, TP73, ZNF367]
	GO:0000082	G1/S transition of mitotic cell cycle	GO_BiologicalProcess-GOA_23.02.2017_10h01	6.7e-10	1.5e-07	2e-17	3.6e-16	[5, 6, 7]	Group20	9.12547	24	[AURKA, BRIP1, CCNB1, CDC25C, CDC45, CDK1, CDKN2C, CDKN3, CDT1, E2F1, E2F7, GTSE1, KIF14, MCM10, MCM2, MCM5, MTBP, ORC1, PCNA, PPP1R1C, RRM2, SKP2, TP73, TYMS]
	GO:0006260	DNA replication	GO_BiologicalProcess-GOA_23.02.2017_10h01	4.9e-12	1.2e-09	2e-17	3.6e-16	[5, 6, 7]	Group20	9.09091	30	[BLM, BRIP1, CDC25C, CDC45, CDK1, CDT1, CHAF1A, CHEK1, CLSPN, CST3, DSCC1, DTL, E2F7, E2F8, ESCO2, EXO1, GINS2, MCM10, MCM2, MCM5, ORC1, PCLAF, PCNA, PIF1, RAD51, RMI2, RRM1, RRM2, TGFB3, TICRR]
	GO:0007052	mitotic spindle organization	GO_BiologicalProcess-GOA_23.02.2017_10h01	7.4e-18	2e-15	2e-17	3.6e-16	[4, 5, 6, 7, 8]	Group20	23.6559	22	[AURKA, AURKB, BIRC5, CCNB1, CDC20, KIF11, KIF23, KIF4A, KIF4B, KIFC1, MYBL2, NDC80, NEK2, PLK1, PRC1, PSRC1, RACGAP1, STMN1, TACC3, TPX2, TTK, ZNF367]
	GO:0007080	mitotic metaphase plate congression	GO_BiologicalProcess-GOA_23.02.2017_10h01	2.2e-11	5.6e-09	2e-17	3.6e-16	[4, 5, 6, 7, 8]	Group20	28.5714	12	[CCNB1, CDCA5, CDCA8, CDT1, CENPE, KIF14, KIF18A, KIF22, KIF2C, KIFC1, NDC80, PSRC1]
	GO:0034502	protein localization to chromosome	GO_BiologicalProcess-GOA_23.02.2017_10h01	3.1e-07	6.9e-05	2e-17	3.6e-16	[6]	Group20	14.4737	11	[AURKB, BUB1B, CDCA5, CDK1, CDT1, CENPA, ESCO2, MTBP, NDC80, PLK1, TTK]
	GO:0044774	mitotic DNA integrity checkpoint	GO_BiologicalProcess-GOA_23.02.2017_10h01	4.2e-07	9e-05	2e-17	3.6e-16	[4, 5, 6, 7, 8]	Group20	11.5044	13	[AURKA, BLM, CCNB1, CDC25C, CDK1, CLSPN, E2F1, E2F7, GTSE1, PCNA, TICRR, TOP2A, TP73]
	GO:0051784	negative regulation of nuclear division	GO_BiologicalProcess-GOA_23.02.2017_10h01	3e-09	7e-07	2e-17	3.6e-16	[5, 6, 7]	Group20	19.3548	12	[BUB1, BUB1B, CCNB1, CDT1, CENPF, CHEK1, FBXO43, MAD2L1, MTBP, NDC80, PLK1, TTK]
	GO:1902749	regulation of cell cycle G2/M phase transition	GO_BiologicalProcess-GOA_23.02.2017_10h01	1e-05	0.002	2e-17	3.6e-16	[5, 6, 7]	Group20	9.375	12	[AURKA, BLM, CCNA2, CCNB1, CDK1, CENPF, CLSPN, GTSE1, KIF14, PLK1, PSMB9, TICRR]
	GO:1902806	regulation of cell cycle G1/S phase transition	GO_BiologicalProcess-GOA_23.02.2017_10h01	6.5e-06	0.0013	2e-17	3.6e-16	[5, 6, 7]	Group20	8.43373	14	[AURKA, CCNB1, CDC25C, CDC45, CDK1, E2F1, E2F7, FAM83D, GTSE1, KIF14, MTBP, PCNA, PPP1R1C, TP73]
	GO:2001251	negative regulation of chromosome organization	GO_BiologicalProcess-GOA_23.02.2017_10h01	0.00015	0.023	2e-17	3.6e-16	[5, 6, 7]	Group20	8.33333	10	[BUB1, BUB1B, CCNB1, CDT1, CENPF, MAD2L1, NDC80, PIF1, PLK1, TTK]
	GO:0000022	mitotic spindle elongation	GO_BiologicalProcess-GOA_23.02.2017_10h01	8.8e-10	2e-07	2e-17	3.6e-16	[4, 5, 6, 7, 8, 9]	Group20	58.3333	7	[AURKB, KIF23, KIF4A, KIF4B, PRC1, RACGAP1, ZNF367]
	GO:1901991	negative regulation of mitotic cell cycle phase transition	GO_BiologicalProcess-GOA_23.02.2017_10h01	2.3e-09	5.5e-07	2e-17	3.6e-16	[5, 6, 7, 8]	Group20	9.76744	21	[AURKA, BLM, BUB1, BUB1B, CCNB1, CDC25C, CDK1, CDT1, CENPF, CLSPN, E2F1, E2F7, GTSE1, MAD2L1, NDC80, PCNA, PLK1, PSMB9, TICRR, TP73, TTK]
	GO:0010389	regulation of G2/M transition of mitotic cell cycle	GO_BiologicalProcess-GOA_23.02.2017_10h01	0.00014	0.021	2e-17	3.6e-16	[6, 7, 8]	Group20	8.40336	10	[AURKA, BLM, CCNA2, CCNB1, CDK1, CENPF, CLSPN, KIF14, PSMB9, TICRR]
	GO:0031572	G2 DNA damage checkpoint	GO_BiologicalProcess-GOA_23.02.2017_10h01	1.2e-05	0.0024	2e-17	3.6e-16	[5, 6, 7, 8, 9]	Group20	17.5	7	[BLM, CDK1, CHEK1, CLSPN, DTL, PLK1, ZNF367]
	GO:0044773	mitotic DNA damage checkpoint	GO_BiologicalProcess-GOA_23.02.2017_10h01	5.2e-05	0.0092	2e-17	3.6e-16	[5, 6, 7, 8, 9]	Group20	9.43396	10	[AURKA, BLM, CCNB1, CDC25C, CDK1, E2F1, E2F7, GTSE1, PCNA, TP73]
	GO:0071459	protein localization to chromosome, centromeric region	GO_BiologicalProcess-GOA_23.02.2017_10h01	1.4e-09	3.5e-07	2e-17	3.6e-16	[7]	Group20	42.1053	8	[AURKB, BUB1B, CDK1, CDT1, CENPA, MTBP, NDC80, TTK]
	GO:0090307	mitotic spindle assembly	GO_BiologicalProcess-GOA_23.02.2017_10h01	3.4e-12	9e-10	2e-17	3.6e-16	[5, 6, 7, 8, 9]	Group20	25	14	[AURKB, BIRC5, CDC20, KIF11, KIF23, KIF4A, KIF4B, KIFC1, MYBL2, NEK2, PLK1, RACGAP1, TPX2, ZNF367]
	GO:0007091	metaphase/anaphase transition of mitotic cell cycle	GO_BiologicalProcess-GOA_23.02.2017_10h01	1.6e-11	4e-09	2e-17	3.6e-16	[5, 6, 7, 8, 9, 10]	Group20	25.4902	13	[BUB1, BUB1B, CCNB1, CDT1, CENPE, CENPF, DLGAP5, MAD2L1, NDC80, PLK1, TACC3, TTK, UBE2C]
	GO:0060043	regulation of cardiac muscle cell proliferation	GO_BiologicalProcess-GOA_23.02.2017_10h01	9.9e-05	0.016	2e-17	3.6e-16	[4, 5, 6, 7, 8, 9, 10, 11]	Group20	15.7895	6	[CCNB1, CDK1, FGFR2, GATA6, TGFBR3, TP73]
	GO:0000083	regulation of transcription involved in G1/S transition of mitotic cell cycle	GO_BiologicalProcess-GOA_23.02.2017_10h01	8.6e-11	2.1e-08	2e-17	3.6e-16	[4, 6, 7, 8, 9, 10, 11]	Group20	35.7143	10	[BRIP1, CDC45, CDK1, CDT1, E2F1, E2F7, ORC1, PCNA, RRM2, TYMS]
	GO:0006977	DNA damage response, signal transduction by p53 class mediator resulting in cell cycle arrest	GO_BiologicalProcess-GOA_23.02.2017_10h01	4.4e-05	0.0078	2e-17	3.6e-16	[5, 6, 7, 8, 9, 10, 11, 12, 13]	Group20	12.3077	8	[AURKA, CCNB1, CDC25C, CDK1, E2F1, E2F7, GTSE1, PCNA]
	GO:0031145	anaphase-promoting complex-dependent catabolic process	GO_BiologicalProcess-GOA_23.02.2017_10h01	8.1e-08	1.8e-05	2e-17	3.6e-16	[7, 8, 9, 10, 11]	Group20	14.6341	12	[AURKA, AURKB, BUB1B, CCNB1, CDC20, CDK1, MAD2L1, PLK1, PSMB9, PTTG1, SKP2, UBE2C]
	GO:0007094	mitotic spindle assembly checkpoint	GO_BiologicalProcess-GOA_23.02.2017_10h01	8.7e-09	2e-06	2e-17	3.6e-16	[5, 6, 7, 8, 9, 10, 11, 12, 13, 14]	Group20	28.125	9	[BUB1, BUB1B, CCNB1, CDT1, CENPF, MAD2L1, NDC80, PLK1, TTK]
	GO:1904666	regulation of ubiquitin protein ligase activity	GO_BiologicalProcess-GOA_23.02.2017_10h01	2.6e-05	0.0049	2e-17	3.6e-16	[6, 9, 10, 11, 12]	Group20	10.2041	10	[BUB1B, CCNB1, CDC20, CDK1, FBXO43, MAD2L1, PLK1, PSMB9, UBE2C, ZNF367]
KEGG
	GOID	GOTerm	Ontology Source	Term PValue	Term PValue Corrected with Bonferroni step down	Group PValue	Group PValue Corrected with Bonferroni step down	GOLevels	GOGroups	% Associated Genes	Nr. Genes	Associated Genes Found
	GO:0003320	PPAR signaling pathway	KEGG_01.03.2017	0.001	0.017	0.001	0.0031	[-1]	Group0	9.72222	7	[ACSL6, ANGPTL4, CYP7A1, CYP8B1, HMGCS2, SORBS1, UCP1]
	GO:0003460	Fanconi anemia pathway	KEGG_01.03.2017	0.0012	0.019	0.0012	0.0025	[-1]	Group1	10.9091	6	[BLM, BRIP1, FANCB, FANCD2, RAD51, RMI2]
	GO:0004115	p53 signaling pathway	KEGG_01.03.2017	1.9e-05	0.00036	1.9e-05	9.6e-05	[-1]	Group2	13.0435	9	[CCNB1, CCNB2, CDK1, CHEK1, DDB2, GTSE1, RRM2, SESN3, TP73]
	GO:0004610	Complement and coagulation cascades	KEGG_01.03.2017	8.6e-06	0.00018	8.6e-06	5.1e-05	[-1]	Group3	12.6582	10	[C6, C7, C8A, C8B, CFI, CPB2, F13B, MBL2, SERPINA5, SERPIND1]
	GO:0000120	Primary bile acid biosynthesis	KEGG_01.03.2017	0.00044	0.008	0.00044	0.0017	[-1]	Group4	23.5294	4	[AKR1D1, BAAT, CYP7A1, CYP8B1]
	GO:0000650	Butanoate metabolism	KEGG_01.03.2017	0.0031	0.044	0.0031	0.0031	[-1]	Group5	14.2857	4	[ACSM2A, ACSM2B, ACSM3, HMGCS2]
	GO:0004110	Cell cycle	KEGG_01.03.2017	2e-14	6.3e-13	3.8e-11	3e-10	[-1]	Group6	17.7419	22	[BUB1, BUB1B, CCNA2, CCNB1, CCNB2, CDC20, CDC25C, CDC45, CDK1, CDKN2C, CHEK1, E2F1, MAD2L1, MCM2, MCM5, ORC1, PCNA, PLK1, PTTG1, SKP2, TGFB3, TTK]
	GO:0004114	Oocyte meiosis	KEGG_01.03.2017	1.7e-05	0.00035	3.8e-11	3e-10	[-1]	Group6	9.67742	12	[AURKA, BUB1, CCNB1, CCNB2, CDC20, CDC25C, CDK1, FBXO43, MAD2L1, PLK1, PTTG1, SGO1]
	GO:0004914	Progesterone-mediated oocyte maturation	KEGG_01.03.2017	0.0012	0.02	3.8e-11	3e-10	[-1]	Group6	8.33333	8	[BUB1, CCNA2, CCNB1, CCNB2, CDC25C, CDK1, MAD2L1, PLK1]
	GO:0000040	Pentose and glucuronate interconversions	KEGG_01.03.2017	8.5e-11	2.4e-09	1.3e-06	9.7e-06	[-1]	Group7	32.3529	11	[UGT1A1, UGT1A10, UGT1A3, UGT1A4, UGT1A5, UGT1A6, UGT1A7, UGT1A8, UGT1A9, UGT2B10, UGT2B11]
	GO:0000053	Ascorbate and aldarate metabolism	KEGG_01.03.2017	4.4e-12	1.2e-10	1.3e-06	9.7e-06	[-1]	Group7	40.7407	11	[UGT1A1, UGT1A10, UGT1A3, UGT1A4, UGT1A5, UGT1A6, UGT1A7, UGT1A8, UGT1A9, UGT2B10, UGT2B11]
	GO:0000140	Steroid hormone biosynthesis	KEGG_01.03.2017	1e-12	3.2e-11	1.3e-06	9.7e-06	[-1]	Group7	25.8621	15	[AKR1D1, CYP17A1, CYP7A1, SULT1E1, UGT1A1, UGT1A10, UGT1A3, UGT1A4, UGT1A5, UGT1A6, UGT1A7, UGT1A8, UGT1A9, UGT2B10, UGT2B11]
	GO:0000830	Retinol metabolism	KEGG_01.03.2017	1.4e-08	3.5e-07	1.3e-06	9.7e-06	[-1]	Group7	18.4615	12	[RDH5, UGT1A1, UGT1A10, UGT1A3, UGT1A4, UGT1A5, UGT1A6, UGT1A7, UGT1A8, UGT1A9, UGT2B10, UGT2B11]
	GO:0000860	Porphyrin and chlorophyll metabolism	KEGG_01.03.2017	1.1e-09	2.8e-08	1.3e-06	9.7e-06	[-1]	Group7	26.1905	11	[UGT1A1, UGT1A10, UGT1A3, UGT1A4, UGT1A5, UGT1A6, UGT1A7, UGT1A8, UGT1A9, UGT2B10, UGT2B11]
	GO:0000980	Metabolism of xenobiotics by cytochrome P450	KEGG_01.03.2017	6.4e-08	1.4e-06	1.3e-06	9.7e-06	[-1]	Group7	16.2162	12	[GSTM2, UGT1A1, UGT1A10, UGT1A3, UGT1A4, UGT1A5, UGT1A6, UGT1A7, UGT1A8, UGT1A9, UGT2B10, UGT2B11]
	GO:0000982	Drug metabolism	KEGG_01.03.2017	3.3e-08	8.1e-07	1.3e-06	9.7e-06	[-1]	Group7	17.1429	12	[GSTM2, UGT1A1, UGT1A10, UGT1A3, UGT1A4, UGT1A5, UGT1A6, UGT1A7, UGT1A8, UGT1A9, UGT2B10, UGT2B11]
	GO:0000983	Drug metabolism	KEGG_01.03.2017	1.9e-10	5.2e-09	1.3e-06	9.7e-06	[-1]	Group7	26.087	12	[TK1, UGT1A1, UGT1A10, UGT1A3, UGT1A4, UGT1A5, UGT1A6, UGT1A7, UGT1A8, UGT1A9, UGT2B10, UGT2B11]
	GO:0005204	Chemical carcinogenesis	KEGG_01.03.2017	2e-07	4.6e-06	1.3e-06	9.7e-06	[-1]	Group7	14.6341	12	[GSTM2, UGT1A1, UGT1A10, UGT1A3, UGT1A4, UGT1A5, UGT1A6, UGT1A7, UGT1A8, UGT1A9, UGT2B10, UGT2B11]
GO_MF
	GOID	GOTerm	Ontology Source	Term PValue	Term PValue Corrected with Bonferroni step down	Group PValue	Group PValue Corrected with Bonferroni step down	GOLevels	GOGroups	% Associated Genes	Nr. Genes	Associated Genes Found
	GO:0019900	kinase binding	GO_MolecularFunction-GOA_23.02.2017_10h01	0.00017	0.0044	0.00017	0.00053	[4]	Group0	4.2042	28	[AURKA, CCNA2, CCNB1, CDC25C, CDKN2C, CKS2, E2F1, FAM83D, FOXM1, GATA6, KIF11, KIF14, KIF20A, MCM2, PAG1, PCNA, PLK1, PRC1, RACGAP1, SGO1, SHC3, TOP2A, TP73, TPX2, TRIM22, TRPV4, UGT1A10, UGT1A7]
	GO:0097472	cyclin-dependent protein kinase activity	GO_MolecularFunction-GOA_23.02.2017_10h01	0.0021	0.04	0.0021	0.0021	[6]	Group1	14.2857	4	[CCNA2, CCNB1, CCNB2, CDK1]
	GO:0005044	scavenger receptor activity	GO_MolecularFunction-GOA_23.02.2017_10h01	0.00035	0.0081	0.00035	0.0007	[4]	Group2	12.5	6	[CFI, ENPP2, SCARA3, SSC4D, TINAGL1, TMPRSS2]
	GO:0005501	retinoid binding	GO_MolecularFunction-GOA_23.02.2017_10h01	5.1e-07	1.4e-05	5.1e-07	3.6e-06	[4]	Group3	21.6216	8	[E2F1, RBP2, SERPINA5, UGT1A1, UGT1A3, UGT1A7, UGT1A8, UGT1A9]
	GO:0004857	enzyme inhibitor activity	GO_MolecularFunction-GOA_23.02.2017_10h01	0.00015	0.004	0.00015	0.00062	[3]	Group4	4.86111	21	[ANGPTL3, ANGPTL4, BIRC5, CDKN2C, CST3, DPEP1, ITIH1, PIF1, PPP1R1C, PTTG1, SERPINA11, SERPINA4, SERPINA5, SERPINA7, SERPIND1, SERPINI1, TNFSF14, UGT1A1, UGT1A7, UGT1A8, UGT1A9]
	GO:0004866	endopeptidase inhibitor activity	GO_MolecularFunction-GOA_23.02.2017_10h01	0.00036	0.0077	0.00015	0.00062	[5]	Group4	6.41711	12	[BIRC5, CST3, DPEP1, ITIH1, PTTG1, SERPINA11, SERPINA4, SERPINA5, SERPINA7, SERPIND1, SERPINI1, TNFSF14]
	GO:0016877	ligase activity, forming carbon-sulfur bonds	GO_MolecularFunction-GOA_23.02.2017_10h01	0.0011	0.022	0.00012	0.00064	[3]	Group5	12.5	5	[ACSL6, ACSM2A, ACSM2B, ACSM3, UBA7]
	GO:0016408	C-acyltransferase activity	GO_MolecularFunction-GOA_23.02.2017_10h01	9.2e-05	0.0026	0.00012	0.00064	[5]	Group5	20.8333	5	[ACSM2A, ACSM2B, ACSM3, SOAT2, SPTLC3]
	GO:0004321	fatty-acyl-CoA synthase activity	GO_MolecularFunction-GOA_23.02.2017_10h01	0.00025	0.0061	0.00012	0.00064	[6]	Group5	42.8571	3	[ACSM2A, ACSM2B, ACSM3]
	GO:0015631	tubulin binding	GO_MolecularFunction-GOA_23.02.2017_10h01	1.5e-08	4.8e-07	2.1e-06	1.2e-05	[4]	Group6	7.71704	24	[BIRC5, CENPE, FAM83D, GAS2L3, KIF11, KIF14, KIF15, KIF18A, KIF20A, KIF20B, KIF22, KIF23, KIF2C, KIF4A, KIF4B, KIFC1, NUSAP1, PLK1, PRC1, PSRC1, RACGAP1, SKA1, STMN1, TRPV4]
	GO:0016462	pyrophosphatase activity	GO_MolecularFunction-GOA_23.02.2017_10h01	0.0001	0.0027	2.1e-06	1.2e-05	[5]	Group6	4.05244	34	[ATL1, BLM, BRIP1, CDC45, CENPE, CGN, DSCC1, ENPP2, ERCC6L, FXYD2, GBP1, GINS2, KIF11, KIF14, KIF15, KIF18A, KIF20A, KIF20B, KIF22, KIF23, KIF2C, KIF4A, KIF4B, KIFC1, MCM2, MCM5, MYH1, MYH4, PIF1, RAB17, RAD51, RHOJ, TOP2A, TUBB1]
	GO:0003774	motor activity	GO_MolecularFunction-GOA_23.02.2017_10h01	1.5e-08	4.8e-07	2.1e-06	1.2e-05	[7]	Group6	11.5942	16	[CENPE, CGN, KIF11, KIF14, KIF15, KIF18A, KIF20A, KIF20B, KIF22, KIF23, KIF2C, KIF4A, KIF4B, KIFC1, MYH1, MYH4]
	GO:0016887	ATPase activity	GO_MolecularFunction-GOA_23.02.2017_10h01	0.00035	0.0078	2.1e-06	1.2e-05	[7]	Group6	4.70852	21	[BLM, BRIP1, CENPE, DSCC1, FXYD2, KIF11, KIF14, KIF15, KIF18A, KIF20A, KIF20B, KIF22, KIF23, KIF2C, KIF4A, KIF4B, KIFC1, MYH4, PIF1, RAD51, TOP2A]
	GO:0003777	microtubule motor activity	GO_MolecularFunction-GOA_23.02.2017_10h01	4.7e-09	1.5e-07	2.1e-06	1.2e-05	[8]	Group6	16.4557	13	[CENPE, KIF11, KIF14, KIF15, KIF18A, KIF20A, KIF20B, KIF22, KIF23, KIF2C, KIF4A, KIF4B, KIFC1]
	GO:0008574	ATP-dependent microtubule motor activity, plus-end-directed	GO_MolecularFunction-GOA_23.02.2017_10h01	3.9e-07	1.1e-05	2.1e-06	1.2e-05	[8, 10]	Group6	37.5	6	[KIF11, KIF14, KIF18A, KIF20B, KIF4A, KIF4B]

## Sheet: S3 upregulated by DPN
geneid	symbol	name	baseMean	baseMean - Control	baseMean - DPN	foldChange	log2FoldChange	pval	padj
3484	IGFBP1	insulin-like growth factor binding protein 1	42005.7	7864.68	76146.7	9.68211	3.27532	-∞	-∞
9590	AKAP12	A kinase (PRKA) anchor protein 12	8201.61	1600.78	14802.4	9.24701	3.20899	-∞	-∞
3673	ITGA2	integrin, alpha 2 (CD49B, alpha 2 subunit of VLA-2 receptor)	10978.5	3381.21	18575.8	5.49382	2.45781	-∞	-∞
2729	GCLC	glutamate-cysteine ligase, catalytic subunit	17017.3	5701.26	28333.3	4.96966	2.31315	-∞	-∞
57016	AKR1B10	aldo-keto reductase family 1, member B10 (aldose reductase)	6930.66	2414.35	11447	4.74122	2.24526	4.62e-281	1.12e-277
84803	AGPAT9	1-acylglycerol-3-phosphate O-acyltransferase 9	3028.31	632.687	5423.93	8.57285	3.09977	7.03e-280	1.51e-276
1645	AKR1C1	aldo-keto reductase family 1, member C1	10890	4267.15	17512.8	4.10409	2.03706	1.85e-272	3.56e-269
1646	AKR1C2	aldo-keto reductase family 1, member C2	7360.36	2838.56	11882.2	4.18598	2.06557	3.91e-247	5.8e-244
444	ASPH	aspartate beta-hydroxylase	20790.6	9342.15	32239.1	3.45093	1.78698	5.32e-246	7.33e-243
140809	SRXN1	sulfiredoxin 1	7149.43	2756.95	11541.9	4.18648	2.06574	6.61e-245	8.5e-242
7296	TXNRD1	thioredoxin reductase 1	19713.7	9038.49	30389	3.36218	1.74939	2.45e-234	2.95e-231
2150	F2RL1	coagulation factor II (thrombin) receptor-like 1	6772.28	2776.94	10767.6	3.87751	1.95513	3.36e-217	3.81e-214
1847	DUSP5	dual specificity phosphatase 5	2131.18	559.491	3702.87	6.61829	2.72646	6.04e-212	6.48e-209
23022	PALLD	palladin, cytoskeletal associated protein	1193.79	193.478	2194.11	11.3403	3.50339	5.77e-204	5.57e-201
54431	DNAJC10	DnaJ (Hsp40) homolog, subfamily C, member 10	12958.8	6188.9	19728.7	3.18775	1.67254	4.42e-198	3.88e-195
3570	IL6R	interleukin 6 receptor	2206.02	636.957	3775.08	5.92673	2.56724	6.8e-197	5.71e-194
182	JAG1	jagged 1	13900.1	6839.26	20960.9	3.06478	1.61579	7.46e-189	5.76e-186
5054	SERPINE1	serpin peptidase inhibitor, clade E (nexin, plasminogen activator inhibitor type 1), member 1	9609.73	4558.29	14661.2	3.21637	1.68543	9.09e-186	6.75e-183
4189	DNAJB9	DnaJ (Hsp40) homolog, subfamily B, member 9	4929.65	1546.64	8312.67	5.37468	2.42618	9.45e-184	6.75e-181
26020	LRP10	low density lipoprotein receptor-related protein 10	7131.46	3268.17	10994.8	3.3642	1.75026	3.41e-181	2.35e-178
9236	CCPG1	cell cycle progression 1	4732.11	2029.23	7435	3.66396	1.8734	2.89e-173	1.92e-170
2730	GCLM	glutamate-cysteine ligase, modifier subunit	2279.32	799.636	3759	4.70089	2.23293	1.11e-158	6.51e-156
100533483	DYX1C1-CCPG1	DYX1C1-CCPG1 readthrough (non-protein coding)	3548.84	1647.91	5449.78	3.30709	1.72556	1.46e-129	6.87e-127
3958	LGALS3	lectin, galactoside-binding, soluble, 3	1367.3	468.215	2266.39	4.84049	2.27515	5.18e-115	1.85e-112
140576	S100A16	S100 calcium binding protein A16	1438.38	514.166	2362.59	4.595	2.20006	1.08e-112	3.66e-110
7076	TIMP1	TIMP metallopeptidase inhibitor 1	1178.79	236.047	2121.53	8.98772	3.16796	1.78e-112	5.84e-110
824	CAPN2	calpain 2, (m/II) large subunit	2462.74	1109.61	3815.87	3.43893	1.78196	7.55e-112	2.43e-109
[truncated: 285 more rows]

## Sheet: S3 downregulated by DPN
geneid	symbol	name	baseMean	baseMean - Control	baseMean - DPN	foldChange	log2FoldChange	pval	padj
[truncated: 588 more rows]

[truncated: 2 more sheets: S4 upregulated by E2 PPT DPN, S4 downregulated by E2 PPT DPN]
